# Supplementary material for: Predicting protein-protein interactions in Arabidopsis thaliana through integration of orthology, gene ontology and co-expression
Source: BMC Genomics. 2009 Jun 29;10:288. doi: 10.1186/1471-2164-10-288 (PMC2719670; doi:10.1186/1471-2164-10-288)
Supplement: Additional file 4 — Table S2. Assessment of GO evidence codes. [file 1471-2164-10-288-S4.xls]

## Sheet: DeBodt_TableS2_GOevidence
BP8:	# BP8-filtered interactions with 2 genes (1 gene) having ISS annotation	all interactions passing BP8 filter
yeast	59 (25)	1336
human	30 (27)	421
droso	1 (1)	140
celeg	0 (0)	100
TOTAL	69 (34)	1551
BP5:	# BP5-filtered interactions with 2 genes (1 gene) having ISS annotation	all interactions passing BP5 filter
yeast	5244 (2986)	8986
human	183 (60)	1082
droso	58 (22)	438
celeg	60 (15)	256
TOTAL	5469 (3035)	9918
CC5:	# CC5-filtered interactions with 2 genes (1 gene) having ISS annotation	all interactions passing CC5 filter
yeast	1358 (415)	9384
human	299 (121)	1821
droso	253 (66)	924
celeg	82 (28)	199
TOTAL	2548 (523)	11026
