# Supplementary material for: Predicting protein-protein interactions in Arabidopsis thaliana through integration of orthology, gene ontology and co-expression
Source: BMC Genomics. 2009 Jun 29;10:288. doi: 10.1186/1471-2164-10-288 (PMC2719670; doi:10.1186/1471-2164-10-288)
Supplement: Additional file 5 — Table S3. Possible contradictory annotations. [file 1471-2164-10-288-S5.xls]

## Sheet: DeBodt_TableS3_contradictoryCC
BP8:	all interactions with contradictory CC annotation passing BP8 filter	all interactions passing BP8 filter		# interactions between 2 genes (1 gene) with contradictory CC annotation based on experimental evidence codes
yeast	21	1336		2 (7)
human	21	421		4 (9)
droso	3	140		3 (0)
celeg	2	100		2 (0)
TOTAL	24	1551		10 (5)
BP5+PCC0.03:	all interactions with contradictory CC annotation passing BP5+PCC0.3 filter	all interactions passing BP5+PCC0.3 filter		# interactions between 2 genes (1 gene) with contradictory CC annotation based on experimental evidence codes
yeast	610	8986		100 (465)
human	103	1082		31 (74)
droso	48	438		8 (24)
celeg	30	256		5 (11)
TOTAL	672	9918		109 (501)
