# Supplementary material for: Predicting protein-protein interactions in Arabidopsis thaliana through integration of orthology, gene ontology and co-expression
Source: BMC Genomics. 2009 Jun 29;10:288. doi: 10.1186/1471-2164-10-288 (PMC2719670; doi:10.1186/1471-2164-10-288)
Supplement: Additional file 6 — Filtered interactome. Protein-protein interactions that passed the genomic feature filters. BP score > = 8, CC score > = 5 or BP score > = 5 + PCC > = 0.3. [file 1471-2164-10-288-S6.txt]

AT3G20390	AT5G05990
AT2G47640	AT1G20580
AT2G21330	AT1G22300
AT3G29160	AT3G62290
AT3G54960	AT5G23630
AT4G00100	AT3G53430
AT2G31970	AT4G30870
AT2G17360	AT3G24830
AT1G64880	AT3G49080
AT1G45145	AT3G51030
AT4G23650	AT3G56800
AT1G20620	AT1G20630
AT2G16740	AT5G53300
AT5G60670	AT5G59850
AT5G56030	AT4G39280
AT4G20810	AT2G38560
AT5G48870	AT1G65700
AT3G23390	AT2G19750
AT2G39820	AT3G55620
AT3G06680	AT1G67430
AT3G60770	AT4G34670
AT5G26680	AT1G65470
AT1G54690	AT4G10710
AT2G42740	AT2G37270
AT5G56030	AT1G25350
AT4G35020	AT4G29130
AT3G62870	AT3G53740
AT3G04230	AT5G09500
AT1G14560	AT5G56450
AT5G17020	AT4G02150
AT2G37270	AT5G41520
AT3G49010	AT3G04920
AT4G02230	AT5G16130
AT4G17390	AT3G52590
AT3G12280	AT5G03415
AT2G16950	AT4G26870
AT3G29160	AT4G38630
AT5G20000	AT3G33520
AT3G44590	AT1G27400
AT1G79990	AT4G08520
AT3G20970	AT4G04080
AT5G45680	AT5G22800
AT2G34980	AT4G01320
AT1G21750	AT5G23630
AT1G77440	AT1G47250
AT2G18020	AT5G43640
AT2G23400	AT5G58784
AT2G16950	AT3G60770
AT3G01020	AT5G52920
AT2G33040	AT1G07510
AT5G23580	AT4G26840
AT1G02780	AT4G34670
AT5G16050	AT1G59890
AT3G11400	AT5G44320
AT1G72750	AT5G55200
AT3G04920	AT2G44120
AT5G02610	AT4G34670
AT1G71790	AT4G01710
AT1G02930	AT5G08690
AT5G19780	AT2G29550
AT2G42500	AT1G08880
AT3G52580	AT1G59359
AT5G53350	AT5G23140
AT5G39950	AT5G07470
AT3G03600	AT2G42710
AT1G29990	AT5G02500
AT4G18040	AT5G35620
AT2G16740	AT4G27880
AT1G76300	AT2G03870
AT1G10930	AT1G48050
AT5G09740	AT1G54690
AT1G17580	AT1G54560
AT5G22440	AT1G26910
AT3G06720	AT1G70060
AT2G36160	AT1G14320
AT5G38470	AT1G07370
AT4G19006	AT2G32730
AT3G47520	AT5G35360
AT5G52470	AT4G29510
AT5G15200	AT3G10090
AT2G01120	AT1G44900
AT5G40580	AT3G26340
AT4G30800	AT1G27400
AT2G16950	AT5G20020
AT1G17745	AT2G22360
AT3G49910	AT3G62870
AT1G14400	AT3G22110
AT5G49910	AT5G17710
AT3G48930	AT3G46040
AT5G27540	AT5G44140
AT5G64610	AT5G62500
AT5G59240	AT2G09990
AT2G37270	AT5G43640
AT3G49910	AT2G39460
AT5G28060	AT2G01250
AT1G58380	AT3G11940
AT2G30860	AT2G30870
AT5G40770	AT5G53170
AT2G29550	AT4G05190
AT5G41610	AT3G06370
AT5G20290	AT3G09630
AT3G03600	AT5G60390
AT5G19450	AT1G67430
AT3G60770	AT4G25740
AT3G53740	AT3G55620
AT3G55380	AT5G02880
AT1G47210	AT5G02820
AT1G08360	AT3G55750
AT3G55620	AT2G04520
AT4G25630	AT1G22920
AT5G55160	AT4G34870
AT4G16720	AT3G55280
AT2G21470	AT4G38930
AT2G41840	AT3G11940
AT1G64740	AT5G19770
AT3G62870	AT3G55280
AT4G26840	AT4G21710
AT3G60180	AT4G09000
AT3G16780	AT1G43170
AT5G20290	AT3G11940
AT3G51190	AT3G53020
AT1G17745	AT2G19860
AT5G64670	AT2G42710
AT4G30800	AT4G29390
AT5G05620	AT3G47690
AT3G04840	AT5G43710
AT1G75950	AT5G02500
AT3G02520	AT3G44530
AT1G62800	AT3G12580
AT1G43670	AT3G54050
AT4G09570	AT1G67430
AT5G20290	AT1G26910
AT2G27720	AT1G18540
AT5G09740	AT1G08880
AT4G21270	AT2G35630
AT1G59580	AT4G01370
AT3G51880	AT2G13540
AT5G59240	AT5G23740
AT3G48850	AT3G13860
AT1G74310	AT3G44110
AT4G35020	AT1G01040
AT5G02450	AT3G55620
AT1G17290	AT3G13860
AT3G62030	AT5G13120
AT3G08690	AT3G61790
AT4G09000	AT5G61060
AT2G39840	AT2G27710
AT5G02610	AT3G60770
AT3G07300	AT1G48970
AT3G09500	AT3G02560
AT3G18520	AT3G33520
AT5G02870	AT4G34670
AT3G60770	AT4G10450
AT4G00100	AT2G20450
AT3G28500	AT3G44590
AT5G02610	AT2G01250
AT2G19750	AT1G18540
AT5G61790	AT4G01320
AT3G04920	AT3G46040
AT1G07270	AT4G29910
AT3G27830	AT4G36420
AT1G14400	AT1G64230
AT3G27430	AT1G21720
AT3G01320	AT2G38560
AT5G46280	AT4G29910
AT4G25100	AT5G23310
AT2G28290	AT3G54610
AT3G49010	AT3G53430
AT3G51850	AT3G53890
AT4G10450	AT4G17390
AT1G80680	AT2G13540
AT1G17580	AT1G13180
AT3G59100	AT5G36870
AT5G41150	AT1G67500
AT2G27710	AT5G67510
AT4G38630	AT5G15200
AT1G07180	AT4G05020
AT4G35800	AT2G29540
AT5G59240	AT2G18020
AT2G01720	AT1G32210
AT1G30620	AT4G20460
AT3G04230	AT3G04920
AT4G24190	AT2G39630
AT1G49630	AT3G13930
AT1G29630	AT1G02670
AT1G05300	AT3G08650
AT1G69780	AT2G47900
AT2G27720	AT2G19750
AT3G27280	AT3G01280
AT3G54840	AT5G63110
AT5G62500	AT5G45600
AT3G57530	AT1G11660
AT5G39850	AT4G17390
AT2G44950	AT5G64960
AT5G09500	AT1G61580
AT5G45775	AT1G61580
AT1G79550	AT1G79530
AT1G55490	AT1G49630
AT3G09500	AT3G62870
AT3G10610	AT1G77750
AT3G04920	AT5G09510
AT2G17190	AT3G52590
AT3G28500	AT5G56670
AT5G58230	AT1G10430
AT4G38630	AT3G51260
AT5G58420	AT4G16720
AT5G22110	AT4G12620
AT1G20580	AT3G55200
AT3G18880	AT1G04270
AT1G10450	AT5G61060
AT3G58700	AT3G07110
AT2G20290	AT4G33200
AT5G49910	AT5G51070
AT2G37270	AT1G48830
AT1G07320	AT4G36420
AT1G17560	AT5G46160
AT3G04920	AT1G14320
AT2G19750	AT3G55280
AT1G03330	AT1G21190
AT4G02230	AT3G10610
AT5G10450	AT2G24490
AT2G03870	AT1G21190
AT1G09590	AT2G42740
AT2G02760	AT3G11450
AT1G26910	AT1G18540
AT1G17530	AT3G13470
AT1G47210	AT2G42500
AT5G27850	AT4G34670
AT3G60770	AT2G18020
AT1G36240	AT5G48760
AT3G23390	AT5G15520
AT2G36620	AT4G34670
AT1G02920	AT5G04990
AT1G02780	AT3G53740
AT1G33140	AT3G07110
AT3G54610	AT3G01320
AT3G63150	AT1G65540
AT4G00100	AT3G04840
AT1G16470	AT1G53750
AT1G80780	AT3G62290
AT3G48930	AT3G04230
AT1G34030	AT3G11940
AT4G01370	AT5G19320
AT2G38960	AT1G77510
AT4G00100	AT2G31610
AT1G64520	AT1G29150
AT5G49010	AT4G02060
AT5G20290	AT3G53430
AT3G29160	AT2G47170
AT3G10610	AT5G09490
AT3G52590	AT3G48930
AT5G23900	AT3G55750
AT4G31700	AT3G04920
AT1G18540	AT3G06680
AT1G69410	AT5G02500
AT4G14320	AT5G15520
AT1G79650	AT3G52590
AT4G35800	AT4G20810
AT3G57490	AT2G42740
AT4G34200	AT2G19860
AT3G55380	AT4G32830
AT2G37270	AT5G09510
AT1G69670	AT5G20570
AT1G14610	AT1G62750
AT2G27710	AT3G44590
AT4G26840	AT3G06910
AT5G56030	AT3G13920
AT3G54610	AT4G34555
AT5G09590	AT1G72750
AT2G36160	AT5G56670
AT1G48030	AT3G17240
AT5G53480	AT5G02500
AT3G04740	AT5G09920
AT5G47080	AT3G09440
AT3G45640	AT5G47040
AT5G58290	AT5G20000
AT3G48960	AT3G55280
AT5G40820	AT5G63110
AT5G62540	AT5G20000
AT1G04820	AT5G19770
AT2G13540	AT3G55220
AT5G28060	AT3G13580
AT3G59820	AT2G34520
AT5G62500	AT3G01320
AT2G46520	AT1G35160
AT4G02230	AT5G67510
AT5G23900	AT2G47610
AT3G49010	AT5G28060
AT3G04920	AT1G48830
AT4G31700	AT3G11510
AT2G38560	AT1G55520
AT3G09630	AT2G44120
AT1G77840	AT3G60240
AT1G71440	AT1G08780
AT5G59160	AT2G27710
AT3G60770	AT1G08360
AT3G14080	AT2G43810
AT2G27710	AT5G47700
AT3G12750	AT3G20870
AT3G22630	AT1G51710
AT1G20200	AT1G79650
AT5G10450	AT4G39680
AT3G16780	AT5G40040
AT3G49010	AT5G16130
AT3G48930	AT3G07110
AT2G01120	AT2G37560
AT5G60670	AT1G58380
AT3G09440	AT5G06110
AT1G75510	AT5G60040
AT3G25100	AT5G63920
AT2G42810	AT1G04400
AT3G54610	AT3G24830
AT1G21190	AT3G59810
AT1G09590	AT1G74060
AT1G17530	AT3G13860
AT5G67270	AT3G23780
AT3G55170	AT3G60770
AT1G54560	AT3G19960
AT2G44680	AT1G07370
AT1G64880	AT3G18880
AT3G60770	AT5G09510
AT3G06720	AT5G09740
AT4G01370	AT4G09570
AT3G04740	AT3G23780
AT5G62500	AT1G10450
AT1G29150	AT5G23540
AT5G18380	AT2G44120
AT1G02680	AT2G47620
AT3G52590	AT4G00100
AT1G61790	AT4G21150
AT1G77750	AT5G48760
AT2G27170	AT5G48600
AT5G19990	AT1G61010
AT2G28190	AT2G39450
AT3G04840	AT5G43640
AT5G27720	AT3G07590
AT1G56110	AT3G06720
AT1G67430	AT5G35530
AT5G45680	AT4G26300
AT5G67270	AT3G33520
AT4G14960	AT5G19770
AT4G24190	AT5G09600
AT3G49010	AT3G48930
AT2G27760	AT1G16030
AT3G63490	AT4G01310
AT2G27530	AT3G05590
AT3G60180	AT5G65430
AT1G20090	AT3G51880
AT3G04120	AT5G60390
AT1G50010	AT5G19780
AT1G59580	AT1G76040
AT5G22880	AT3G12810
AT3G06720	AT1G54140
AT1G06490	AT5G13000
AT1G44170	AT1G32440
AT4G13170	AT1G18540
AT4G17890	AT5G60390
AT1G32440	AT3G55810
AT3G05590	AT1G74270
AT4G11420	AT5G16130
AT3G11940	AT2G31610
AT3G55220	AT5G08290
AT1G10930	AT2G31320
AT1G80620	AT5G09490
AT4G09800	AT3G53740
AT2G36160	AT5G07090
AT3G06680	AT3G55280
AT4G18730	AT4G16720
AT2G43460	AT3G12580
AT4G05190	AT5G05620
AT1G51710	AT5G09900
AT5G39850	AT5G16130
AT2G09990	AT5G35530
AT2G22290	AT1G24180
AT5G28060	AT5G16130
AT3G07110	AT5G16130
AT5G49500	AT1G48160
AT2G37600	AT5G16130
AT4G27230	AT5G58230
AT4G31180	AT2G30260
AT2G36160	AT1G74270
AT5G51690	AT5G65800
AT3G07590	AT1G03330
AT5G41610	AT1G79610
AT3G16780	AT3G53020
AT3G02560	AT5G09510
AT5G15090	AT3G13470
AT3G13870	AT5G45160
AT5G39850	AT3G53020
AT3G11510	AT2G37270
AT4G24190	AT5G19450
AT3G53020	AT5G67510
AT3G14020	AT1G54830
AT4G35800	AT2G15430
AT4G26110	AT5G58230
AT3G48750	AT2G31900
AT4G30800	AT3G60770
AT5G15200	AT5G09500
AT1G61790	AT1G77510
AT1G01210	AT2G29540
AT1G08780	AT1G07770
AT3G49010	AT1G14320
AT3G52580	AT2G39590
AT5G27540	AT5G57300
AT4G11240	AT5G59850
AT5G27620	AT3G55200
AT5G38470	AT5G40580
AT4G27130	AT2G16600
AT3G48160	AT5G14960
AT3G19170	AT1G30120
AT5G02610	AT5G09510
AT3G49910	AT5G58420
AT5G20290	AT5G48760
AT4G21560	AT5G04920
AT3G07110	AT2G37270
AT4G31700	AT1G36240
AT3G12110	AT3G58160
AT3G63490	AT5G40950
AT3G46560	AT4G28390
AT3G52580	AT4G13170
AT1G17980	AT2G25850
AT3G58160	AT5G43900
AT3G60770	AT2G37190
AT4G18300	AT5G20920
AT3G49010	AT2G39390
AT5G18380	AT5G59850
AT4G02060	AT5G46280
AT5G55230	AT4G21270
AT2G31170	AT5G23020
AT5G22880	AT4G10710
AT4G24190	AT5G13120
AT2G42740	AT2G17360
AT1G14400	AT5G56150
AT2G43460	AT3G55280
AT4G26840	AT2G29570
AT3G18740	AT1G66580
AT2G35630	AT1G04820
AT2G01250	AT1G43170
AT3G19960	AT1G13180
AT3G52580	AT1G18540
AT2G39630	AT4G21150
AT3G52580	AT2G42740
AT5G48870	AT2G03870
AT4G21180	AT5G28540
AT1G09590	AT2G09990
AT4G11420	AT4G30800
AT3G12580	AT4G05320
AT2G32730	AT1G75990
AT1G49630	AT1G48030
AT5G19320	AT1G07140
AT4G24190	AT2G41380
AT3G11940	AT5G35530
AT5G28060	AT4G16720
AT5G45400	AT2G24490
AT1G05380	AT4G25630
AT1G20580	AT5G08290
AT4G17890	AT5G46750
AT5G58420	AT2G39590
AT5G66750	AT2G33610
AT4G24190	AT3G02560
AT2G37620	AT5G09810
AT1G79950	AT1G70190
AT5G26680	AT1G29630
AT4G15900	AT3G18165
AT4G38630	AT1G77440
AT5G40040	AT1G66580
AT3G60770	AT5G27850
AT5G64960	AT1G79930
AT5G02870	AT5G39850
AT5G58420	AT1G27400
AT2G35210	AT2G37550
AT1G79940	AT4G01320
AT4G16720	AT5G09490
AT3G22630	AT1G64230
AT2G09990	AT3G57490
AT2G31610	AT5G09500
AT3G47690	AT5G67270
AT1G48830	AT5G35530
AT4G27370	AT5G20490
AT3G49010	AT1G43170
AT2G37560	AT1G10930
AT3G49080	AT1G04270
AT4G30800	AT2G27530
AT3G18780	AT5G09810
AT3G53020	AT2G39460
AT1G02680	AT3G19040
AT4G29390	AT1G43170
AT3G49910	AT3G23390
AT5G06110	AT3G48930
AT3G57490	AT4G27090
AT3G62870	AT5G59850
AT5G45620	AT5G23540
AT1G01230	AT1G14400
AT2G26300	AT3G09440
AT5G58420	AT1G74060
AT3G46460	AT2G40930
AT4G09000	AT5G60390
AT3G46040	AT3G02560
AT5G04870	AT4G16760
AT3G62870	AT5G35530
AT5G10450	AT5G56710
AT2G20580	AT5G65430
AT1G20575	AT1G69460
AT2G44680	AT1G08880
AT5G38470	AT5G19180
AT2G13620	AT4G10310
AT3G55170	AT4G27090
AT3G14600	AT3G53740
AT1G33120	AT4G27090
AT3G47520	AT1G03090
AT5G27720	AT5G08290
AT3G11510	AT3G49010
AT3G55650	AT4G37910
AT3G53750	AT4G15930
AT1G26670	AT5G22360
AT5G10360	AT3G24830
AT3G13920	AT4G20980
AT2G18020	AT3G49910
AT3G12110	AT4G29130
AT1G48830	AT3G52590
AT1G08880	AT3G23780
AT2G27710	AT4G29390
AT1G59580	AT5G12480
AT3G09500	AT1G43170
AT1G33120	AT4G34670
AT3G55170	AT3G53020
AT1G65540	AT3G59650
AT4G17390	AT5G09510
AT1G72370	AT3G48930
AT2G39390	AT4G00100
AT3G06680	AT5G56670
AT5G55160	AT2G20580
AT1G66580	AT2G37600
AT1G22780	AT4G34670
AT5G56150	AT3G58040
AT3G53430	AT1G61580
AT2G38560	AT3G12810
AT4G26070	AT1G18890
AT4G24190	AT5G28540
AT3G08910	AT5G03160
AT3G55220	AT5G16050
AT2G19760	AT1G13180
AT5G19180	AT5G63110
AT3G16780	AT5G10360
AT4G20340	AT1G05380
AT2G09990	AT5G28060
AT3G07110	AT5G59850
AT5G02870	AT1G09590
AT1G34030	AT1G48830
AT5G56030	AT3G13580
AT4G24190	AT3G26560
AT1G12520	AT5G13120
AT4G34670	AT3G55280
AT4G34700	AT4G39690
AT1G30500	AT2G34720
AT3G23390	AT5G56670
AT1G62750	AT3G27830
AT1G07140	AT4G16143
AT1G04810	AT1G75990
AT4G30800	AT1G77940
AT2G18760	AT4G02070
AT1G22780	AT4G13170
AT1G14320	AT2G39460
AT3G09500	AT2G37600
AT3G51850	AT5G61060
AT5G58710	AT5G63110
AT5G62540	AT2G44065
AT1G63800	AT3G55380
AT3G53710	AT3G08720
AT4G02060	AT2G16440
AT3G04920	AT3G55280
AT5G12250	AT2G35630
AT2G28910	AT1G53720
AT3G02520	AT4G16830
AT1G02930	AT3G47450
AT3G55170	AT5G56670
AT1G47210	AT1G03930
AT3G49910	AT5G45775
AT5G50950	AT3G47520
AT4G38130	AT4G02890
AT2G31960	AT3G59100
AT4G32720	AT3G02520
AT3G04230	AT3G28500
AT1G17590	AT3G14020
AT3G49010	AT5G07090
AT4G37910	AT1G20350
AT5G13120	AT5G16050
AT4G31700	AT2G36160
AT4G27090	AT2G37270
AT1G79650	AT1G23410
AT4G29390	AT5G48760
AT5G35530	AT3G55280
AT3G57490	AT2G31610
AT5G59370	AT2G19770
AT2G27720	AT3G53430
AT4G21810	AT1G01230
AT5G22440	AT5G56670
AT3G55280	AT1G07070
AT5G58290	AT1G51710
AT5G66680	AT1G76490
AT5G18380	AT2G42740
AT4G24190	AT5G16130
AT1G72830	AT1G18450
AT1G08880	AT5G22880
AT2G42100	AT5G43900
AT1G59359	AT4G27090
AT5G06110	AT4G30800
AT3G04920	AT2G01250
AT4G24190	AT1G50460
AT5G23580	AT3G56340
AT5G67510	AT1G14320
AT3G04120	AT1G07930
AT1G60930	AT5G55300
AT3G22630	AT1G79730
AT1G32470	AT2G35370
AT2G17580	AT5G23690
AT5G20850	AT2G31970
AT1G01210	AT3G23780
AT1G77510	AT5G60640
AT5G23900	AT4G14320
AT4G24440	AT1G55520
AT2G19480	AT3G10330
AT5G19450	AT3G13235
AT5G47240	AT1G08830
AT2G19480	AT5G58230
AT5G02490	AT3G15710
AT4G01310	AT1G78630
AT4G31700	AT2G47610
AT1G69480	AT3G23430
AT1G29150	AT2G32730
AT1G24190	AT5G15020
AT5G43640	AT3G55280
AT1G56110	AT2G47990
AT5G23540	AT1G47250
AT2G42100	AT3G05520
AT5G47080	AT3G14600
AT1G72750	AT5G62050
AT3G52580	AT3G55750
AT3G55280	AT1G43170
AT2G03240	AT2G03250
AT3G29160	AT1G04810
AT3G01280	AT4G29130
AT4G29510	AT5G48870
AT4G24190	AT3G47520
AT2G01140	AT3G52930
AT4G38630	AT2G32730
AT4G01370	AT5G56600
AT1G50700	AT1G51710
AT3G56690	AT1G03680
AT1G14610	AT5G16050
AT2G33370	AT5G46160
AT1G04950	AT3G12810
AT2G43750	AT4G24280
AT2G23380	AT3G20740
AT3G51190	AT5G15520
AT3G26560	AT5G26780
AT4G35650	AT1G48030
AT3G62840	AT1G03330
AT3G54860	AT4G32150
AT1G32990	AT2G20060
AT2G29540	AT2G15430
AT3G55620	AT3G07110
AT5G61070	AT3G33520
AT2G36160	AT5G18380
AT5G63880	AT4G05000
AT1G06430	AT5G53170
AT1G13440	AT3G12580
AT5G02870	AT3G55280
AT3G04230	AT2G20450
AT3G19480	AT1G50460
AT1G50460	AT3G20040
AT3G60770	AT3G53870
AT5G19990	AT4G19006
AT5G45775	AT1G07770
AT1G09590	AT3G55280
AT1G16470	AT4G31300
AT1G72280	AT2G38960
AT5G22880	AT2G19480
AT2G42740	AT2G37600
AT4G26270	AT2G39590
AT2G26140	AT5G53170
AT5G19510	AT1G26630
AT1G53750	AT3G05530
AT3G55620	AT2G47610
AT5G39850	AT5G09510
AT1G16240	AT1G04750
AT5G15200	AT1G77940
AT1G70060	AT3G46320
AT2G36160	AT1G33120
AT3G09500	AT3G58700
AT5G56030	AT3G05790
AT1G21190	AT5G44500
AT2G37560	AT1G44900
AT4G14700	AT2G01120
AT2G18740	AT3G55200
AT2G07698	AT5G08670
AT4G09000	AT5G16050
AT3G11940	AT5G16130
AT3G01320	AT1G18450
AT4G31300	AT4G28470
AT3G04230	AT3G58700
AT3G04770	AT3G48930
AT2G39840	AT4G01370
AT2G36460	AT1G64200
AT4G00100	AT2G37600
AT1G07320	AT3G63490
AT4G24190	AT1G34130
AT4G24190	AT3G48000
AT5G59160	AT4G27090
AT1G06430	AT5G42270
AT5G02870	AT2G37270
AT5G19990	AT1G55520
AT3G13580	AT2G37270
AT2G14750	AT5G43780
AT3G49080	AT5G09510
AT4G00100	AT3G05590
AT3G52580	AT2G36620
AT3G04920	AT2G37600
AT4G11420	AT4G20980
AT1G58230	AT1G07940
AT4G34490	AT5G09810
AT5G56030	AT3G02080
AT3G11510	AT2G27710
AT1G68740	AT2G03240
AT3G11400	AT4G11420
AT1G47870	AT4G14110
AT5G02490	AT3G07370
AT1G67430	AT1G07070
AT5G18380	AT2G27720
AT5G25100	AT2G01180
AT3G10610	AT5G09500
AT3G12110	AT2G20290
AT5G51660	AT3G04680
AT2G47110	AT3G62250
AT3G06720	AT4G32850
AT4G18040	AT3G60240
AT3G18524	AT4G12740
AT2G22810	AT5G65800
AT4G21270	AT5G16050
AT1G21720	AT5G42790
AT2G20450	AT2G39460
AT5G58420	AT1G67430
AT1G21190	AT2G41500
AT3G60740	AT2G06210
AT3G55170	AT2G27530
AT1G02780	AT3G04230
AT2G39390	AT4G34670
AT3G60770	AT5G43640
AT1G48830	AT3G53870
AT2G27530	AT3G46040
AT1G79450	AT4G33650
AT3G05530	AT5G20000
AT3G46460	AT5G63110
AT2G04350	AT2G32920
AT3G22630	AT5G62540
AT5G55160	AT2G47620
AT4G02150	AT5G15020
AT5G07340	AT2G21600
AT5G27720	AT1G10450
AT3G58040	AT5G67320
AT1G08880	AT4G26110
AT1G59580	AT4G04740
AT5G55160	AT5G02870
AT4G20440	AT3G50670
AT4G27130	AT3G27430
AT3G09500	AT4G14320
AT2G26300	AT1G04810
AT2G27720	AT4G00810
AT3G04230	AT1G07770
AT5G41970	AT1G07920
AT2G06510	AT1G26840
AT5G38470	AT5G56150
AT3G04800	AT1G50400
AT3G60180	AT2G42590
AT1G27310	AT5G20020
AT1G48920	AT5G10450
AT3G53030	AT1G04810
AT3G10160	AT5G26780
AT5G61070	AT4G38630
AT1G22450	AT4G24190
AT2G44950	AT3G13550
AT3G44590	AT4G34670
AT2G13540	AT4G15900
AT1G11680	AT3G63080
AT1G65540	AT2G34520
AT3G52930	AT4G26520
AT3G55380	AT3G57340
AT3G52580	AT1G33120
AT5G13480	AT4G02400
AT2G36160	AT1G66580
AT4G09800	AT3G24830
AT1G70060	AT4G01370
AT1G72750	AT5G50810
AT1G47210	AT4G14350
AT2G32070	AT3G33520
AT5G49010	AT2G07690
AT2G27020	AT5G42790
AT1G02780	AT5G56670
AT5G60040	AT1G79000
AT2G37190	AT1G18540
AT3G62120	AT1G66530
AT2G24765	AT2G47170
AT1G04950	AT1G54140
AT4G27090	AT5G43640
AT3G60770	AT3G47370
AT2G27530	AT2G20450
AT5G19450	AT5G02490
AT2G46030	AT5G41340
AT5G59240	AT4G10450
AT5G26680	AT4G30870
AT4G31210	AT5G20850
AT5G51220	AT3G55410
AT5G61060	AT3G12810
AT5G27850	AT5G23900
AT5G15200	AT1G18540
AT5G10450	AT4G26270
AT3G28730	AT1G20693
AT4G29910	AT2G37560
AT3G13920	AT4G37910
AT5G19450	AT5G61060
AT3G53750	AT4G32830
AT2G17360	AT2G39460
AT1G09080	AT3G07370
AT3G22860	AT3G46040
AT2G37190	AT2G39460
AT5G64610	AT5G67270
AT2G27600	AT5G63880
AT3G47930	AT4G34740
AT2G29540	AT5G51940
AT4G26910	AT5G52920
AT3G54610	AT1G24190
AT2G20580	AT3G12580
AT4G27640	AT1G34030
AT5G23860	AT2G35630
AT5G61790	AT5G66680
AT5G40820	AT1G10930
AT3G23390	AT5G16130
AT3G05480	AT2G29570
AT5G62500	AT3G02520
AT3G42830	AT5G05780
AT2G37600	AT3G25520
AT2G43810	AT3G62840
AT4G34200	AT4G29130
AT4G29170	AT5G40820
AT2G27530	AT5G67510
AT3G25520	AT5G47080
AT2G26350	AT1G79810
AT5G22220	AT4G38130
AT1G55520	AT2G33610
AT2G44120	AT1G48830
AT5G45680	AT2G42590
AT2G03870	AT3G14080
AT1G69460	AT5G66680
AT5G19320	AT5G58590
AT3G60770	AT5G59850
AT2G30260	AT2G25850
AT4G17730	AT5G39510
AT1G36730	AT3G60240
AT3G28500	AT3G04840
AT3G22630	AT2G16740
AT4G26840	AT3G13580
AT2G27530	AT1G07770
AT5G23900	AT3G58700
AT5G40770	AT4G28510
AT4G14800	AT5G53300
AT2G19750	AT3G53740
AT1G17290	AT3G23990
AT4G26110	AT1G79000
AT5G63310	AT4G09000
AT4G19003	AT4G27040
AT3G55620	AT1G25260
AT5G48760	AT1G74270
AT1G16190	AT1G79650
AT4G03430	AT1G19120
AT2G42740	AT3G46040
AT1G18450	AT3G54610
AT4G13170	AT1G43170
AT1G10450	AT4G01370
AT2G33220	AT3G27925
AT1G18450	AT5G09810
AT3G48960	AT4G13170
AT1G54160	AT1G54830
AT3G07590	AT2G18740
AT4G09000	AT2G24490
AT4G11010	AT5G16050
AT5G47080	AT5G02490
AT1G08880	AT4G25630
AT1G72750	AT5G53170
AT1G34030	AT3G53870
AT1G07930	AT5G60390
AT2G18020	AT3G02080
AT5G27720	AT1G76300
AT1G02690	AT4G02150
AT3G04920	AT3G24830
AT4G01370	AT5G10450
AT3G12810	AT5G22330
AT5G54760	AT1G50200
AT1G34030	AT1G26910
AT5G54760	AT2G16600
AT2G13540	AT4G34110
AT2G04520	AT4G18040
AT5G56030	AT1G70490
AT1G55310	AT5G10450
AT3G11510	AT3G58700
AT1G64740	AT3G61650
AT5G59240	AT3G53870
AT3G04680	AT1G61010
AT1G33120	AT3G07110
AT5G58780	AT5G58784
AT3G28500	AT5G48760
AT1G14320	AT4G34670
AT1G54560	AT5G54280
AT5G20290	AT4G18730
AT3G55360	AT4G34870
AT2G36850	AT4G04970
AT3G61650	AT5G12250
AT3G11940	AT5G27850
AT1G10430	AT2G15430
AT5G19450	AT1G11660
AT1G09590	AT5G60670
AT1G12520	AT5G14220
AT4G38630	AT1G56450
AT4G27090	AT3G53870
AT2G20290	AT5G20490
AT1G33120	AT5G67510
AT1G01910	AT3G01280
AT3G16780	AT5G23740
AT1G10930	AT3G19210
AT2G27720	AT1G67430
AT1G43170	AT3G55750
AT2G33040	AT2G29080
AT3G11510	AT1G74270
AT4G02230	AT5G09510
AT5G02610	AT1G08360
AT3G26340	AT3G22630
AT1G23490	AT4G01320
AT3G53430	AT1G77940
AT5G45620	AT4G29040
AT3G61650	AT2G33240
AT5G59300	AT4G10590
AT5G02870	AT2G27530
AT1G10450	AT2G47620
AT1G77510	AT2G32920
AT5G59300	AT5G56630
AT5G53480	AT1G35160
AT1G67220	AT3G54610
AT4G15900	AT4G21110
AT5G22440	AT1G07770
AT3G27000	AT4G29350
AT4G00100	AT3G53740
AT3G63130	AT5G58590
AT1G08360	AT5G59850
AT3G10610	AT2G18020
AT1G13440	AT3G09440
AT5G23540	AT5G05780
AT5G50850	AT3G19480
AT2G20510	AT5G09590
AT5G23740	AT5G39850
AT4G17730	AT1G28490
AT3G58700	AT3G55750
AT1G16300	AT1G42970
AT5G22220	AT2G27470
AT3G48930	AT1G27400
AT4G26870	AT2G30260
AT3G55170	AT3G13580
AT4G29390	AT3G04840
AT3G63150	AT3G04120
AT4G26110	AT2G15430
AT2G39590	AT3G04840
AT2G30060	AT3G06720
AT5G52650	AT2G39990
AT5G14850	AT1G14010
AT4G31700	AT3G49010
AT4G00100	AT5G60670
AT1G07320	AT3G27830
AT5G22440	AT3G04840
AT3G14020	AT4G26110
AT2G21430	AT5G50260
AT2G01250	AT1G48830
AT3G62870	AT5G27850
AT3G22890	AT5G43780
AT5G23880	AT1G64040
AT1G76400	AT1G32210
AT4G24820	AT3G27430
AT5G19690	AT1G71220
AT4G26840	AT3G22110
AT1G13440	AT1G07920
AT2G37190	AT2G41840
AT4G02150	AT5G55190
AT5G58770	AT5G58784
AT5G59240	AT3G60770
AT1G14400	AT3G08690
AT3G06720	AT5G55160
AT5G35590	AT1G21720
AT3G48930	AT3G11510
AT1G02780	AT2G39460
AT4G24190	AT1G53240
AT2G36850	AT5G13000
AT4G26270	AT4G32840
AT3G08730	AT5G39400
AT5G23090	AT1G05055
AT5G19770	AT5G62700
AT1G09760	AT2G41500
AT3G55170	AT5G15520
AT4G38130	AT1G07370
AT4G11010	AT5G63400
AT4G29340	AT4G35950
AT2G09990	AT3G46040
AT2G23930	AT3G07590
AT2G21410	AT4G39080
AT4G26840	AT4G02230
AT5G28060	AT4G34670
AT1G16710	AT1G07370
AT5G20920	AT5G54760
AT5G27620	AT3G55220
AT1G60430	AT2G31300
AT1G08880	AT1G26170
AT1G22780	AT1G67430
AT2G13540	AT1G09760
AT4G02230	AT4G31700
AT1G59580	AT5G47040
AT1G08360	AT5G45775
AT5G45600	AT5G22330
AT5G55160	AT4G24190
AT5G10960	AT2G47170
AT1G36240	AT3G02560
AT3G55460	AT1G35160
AT1G10450	AT3G12810
AT2G44680	AT5G02500
AT2G28560	AT2G45280
AT3G15980	AT5G26980
AT1G34130	AT5G66680
AT3G20060	AT3G12810
AT4G16143	AT5G55190
AT3G61790	AT3G01320
AT1G67490	AT5G42000
AT4G35950	AT4G02570
AT4G24280	AT4G39960
AT3G03600	AT3G47370
AT5G59850	AT1G74060
AT4G01320	AT3G09440
AT3G09630	AT5G48760
AT5G15200	AT5G45775
AT1G64040	AT2G39840
AT1G79550	AT3G04120
AT1G06430	AT2G29080
AT2G47170	AT4G08520
AT3G10220	AT2G30410
AT1G79650	AT5G20850
AT1G80780	AT5G10960
AT5G45600	AT5G41700
AT2G27020	AT3G26340
AT1G05570	AT5G13000
AT2G42100	AT5G09810
AT5G13490	AT5G51050
AT3G52580	AT5G16130
AT5G20290	AT1G77940
AT3G13772	AT5G10840
AT5G47010	AT2G03820
AT1G34030	AT3G55280
AT2G38560	AT4G21710
AT1G02780	AT3G44590
AT5G39510	AT2G32670
AT2G33370	AT5G02500
AT5G09900	AT3G22630
AT5G39510	AT1G16240
AT2G20580	AT5G64760
AT1G14040	AT2G03240
AT2G27530	AT1G14320
AT5G56670	AT3G07110
AT5G09790	AT4G38130
AT5G09740	AT5G45600
AT1G18800	AT3G51880
AT2G25340	AT2G41560
AT3G52580	AT1G77940
AT5G20850	AT1G67500
AT4G20980	AT3G44590
AT1G20850	AT3G19400
AT1G07370	AT4G35800
AT3G09630	AT3G28500
AT3G60820	AT5G42790
AT1G02500	AT2G39770
AT1G05380	AT5G59710
AT4G28470	AT5G43010
AT1G36240	AT2G44120
AT1G76040	AT4G09000
AT5G23670	AT1G09080
AT3G46040	AT1G22780
AT5G39850	AT3G47370
AT3G53740	AT3G53870
AT2G39390	AT3G62870
AT1G18890	AT1G09080
AT3G20410	AT1G09080
AT4G30800	AT3G49910
AT2G47610	AT3G05590
AT3G03600	AT1G17560
AT1G08780	AT3G46040
AT1G54690	AT5G52470
AT5G27380	AT1G16030
AT5G50580	AT5G55160
AT4G32150	AT5G22360
AT5G19770	AT5G23860
AT1G67430	AT5G61170
AT3G58040	AT1G10450
AT3G44590	AT3G23390
AT3G46460	AT3G57340
AT1G11870	AT5G60390
AT1G79930	AT1G72370
AT2G35210	AT3G08720
AT2G16570	AT4G38880
AT5G23900	AT1G26910
AT1G09080	AT5G63840
AT4G14960	AT4G27180
AT3G09630	AT5G02870
AT5G28060	AT4G14320
AT5G56740	AT5G58230
AT4G14800	AT2G06210
AT1G14640	AT1G22760
AT3G18740	AT2G01250
AT5G15200	AT4G18730
AT5G56500	AT4G24190
AT3G59020	AT5G19320
AT3G10610	AT5G02960
AT4G26840	AT3G18520
AT3G19170	AT5G50850
AT4G02840	AT3G62840
AT2G36160	AT2G41840
AT5G10360	AT3G11510
AT2G44680	AT1G21700
AT2G28000	AT1G13270
AT1G27400	AT1G66580
AT4G18730	AT1G14320
AT4G37040	AT2G44180
AT5G22220	AT1G47210
AT2G36160	AT3G07110
AT4G30800	AT5G35530
AT1G16470	AT1G53850
AT3G07160	AT5G36870
AT4G24820	AT5G43010
AT5G10450	AT5G60390
AT2G44950	AT4G17300
AT5G11670	AT2G36880
AT3G52580	AT5G48760
AT5G15200	AT1G74060
AT1G69480	AT2G03250
AT2G44950	AT1G19120
AT4G26110	AT3G54610
AT2G20580	AT4G19006
AT5G23290	AT3G60740
AT1G60930	AT3G19210
AT1G15810	AT1G04270
AT3G09200	AT5G10450
AT5G64610	AT2G33610
AT4G38630	AT1G04270
AT2G37270	AT5G09500
AT1G64230	AT4G27880
AT1G77750	AT2G37600
AT3G55460	AT5G65430
AT1G77940	AT2G43460
AT3G11400	AT5G52650
AT4G02230	AT1G77940
AT1G13440	AT3G13860
AT4G34240	AT1G32440
AT3G51880	AT4G35800
AT1G56170	AT1G47210
AT1G29150	AT3G05530
AT4G10710	AT1G20693
AT3G49010	AT1G18540
AT3G60240	AT2G17360
AT4G31300	AT5G42790
AT3G16780	AT2G42740
AT3G27325	AT1G07670
AT2G47640	AT3G55220
AT2G22480	AT2G39590
AT2G31170	AT1G18500
AT1G11910	AT3G60240
AT4G02150	AT5G10450
AT1G80780	AT3G01320
AT5G20000	AT2G32730
AT1G32470	AT2G35120
AT4G30220	AT3G55220
AT3G52590	AT5G17020
AT3G15980	AT3G58180
AT5G15200	AT5G60670
AT1G53750	AT1G72370
AT3G02540	AT3G27430
AT5G18380	AT2G31610
AT4G27880	AT1G59890
AT1G75950	AT3G13920
AT1G76040	AT1G48920
AT3G11510	AT3G55750
AT3G60770	AT4G09800
AT5G38470	AT3G11270
AT1G29150	AT1G13440
AT4G20440	AT5G44500
AT4G24280	AT5G51070
AT2G37190	AT3G07110
AT2G44950	AT5G63110
AT5G19320	AT5G17020
AT1G07940	AT5G60390
AT3G01280	AT5G56500
AT5G15200	AT5G18380
AT4G38630	AT3G60820
AT2G27720	AT3G07110
AT5G05780	AT3G05530
AT1G48830	AT5G10450
AT5G49010	AT2G20980
AT3G07110	AT3G04840
AT4G03430	AT5G06460
AT5G61580	AT5G59850
AT1G55520	AT4G10710
AT3G27325	AT1G07810
AT1G53750	AT2G20580
AT5G06460	AT1G64230
AT1G61790	AT5G60640
AT1G10430	AT1G08880
AT1G08360	AT3G53870
AT5G10450	AT3G44530
AT3G60240	AT3G62870
AT1G26630	AT1G43170
AT4G24190	AT1G25350
AT3G55380	AT4G13780
AT3G27430	AT3G26340
AT4G22970	AT5G16270
AT5G10360	AT4G18730
AT3G09630	AT2G36160
AT4G01370	AT3G51850
AT5G02610	AT3G49910
AT5G46860	AT1G79590
AT2G42100	AT2G20290
AT5G16130	AT3G53870
AT3G44590	AT5G02450
AT5G27850	AT1G43170
AT3G48960	AT2G20450
AT5G64140	AT3G02560
AT5G23290	AT2G39590
AT1G07320	AT1G70190
AT4G34110	AT4G31985
AT3G58500	AT1G03280
AT3G55380	AT3G52590
AT5G23900	AT3G62870
AT1G15250	AT5G08600
AT3G52580	AT2G37600
AT1G64200	AT3G08560
AT1G29150	AT1G79550
AT5G06000	AT3G46040
AT1G59890	AT5G60040
AT4G10450	AT5G43640
AT5G35530	AT5G09500
AT4G17380	AT2G13540
AT5G03690	AT3G08560
AT2G44950	AT2G32070
AT5G60670	AT3G13580
AT2G20580	AT3G52590
AT5G22880	AT4G35800
AT2G16950	AT1G54690
AT1G74560	AT2G42590
AT3G60770	AT1G34030
AT3G55810	AT5G08570
AT5G41010	AT4G35800
AT2G42100	AT2G19760
AT3G46040	AT2G39460
AT2G42100	AT2G19770
AT3G33520	AT1G04950
AT3G10610	AT2G20450
AT4G13170	AT1G26910
AT5G42020	AT5G66680
AT5G64610	AT3G44530
AT5G61790	AT5G63840
AT3G07180	AT5G28540
AT4G18730	AT1G67430
AT1G18540	AT3G53870
AT5G67330	AT1G07810
AT5G42970	AT3G02520
AT1G05380	AT1G21700
AT2G30260	AT4G32850
AT2G44120	AT5G59850
AT5G45620	AT3G05530
AT3G13170	AT2G31970
AT5G39850	AT3G04840
AT4G14800	AT2G20580
AT5G10360	AT3G62870
AT5G22880	AT5G53480
AT3G24830	AT5G59850
AT4G25540	AT3G18524
AT2G33610	AT4G39910
AT3G29160	AT5G10450
AT4G00100	AT2G27530
AT1G61010	AT1G64040
AT3G28500	AT3G46040
AT1G07320	AT1G05190
AT3G10660	AT1G51710
AT2G37190	AT4G18730
AT1G17590	AT4G26110
AT5G46160	AT5G02870
AT4G24190	AT2G30950
AT5G22440	AT4G27090
AT4G09140	AT1G50840
AT5G15200	AT2G36620
AT4G26720	AT4G27230
AT3G60770	AT3G10610
AT4G26840	AT1G22780
AT5G09590	AT2G37410
AT5G23630	AT1G22200
AT1G20580	AT2G23930
AT5G22440	AT3G11940
AT1G04810	AT3G12580
AT1G79940	AT5G02490
AT2G22360	AT5G17710
AT1G07510	AT2G26140
AT4G31700	AT1G43170
AT4G14110	AT1G30500
AT5G12250	AT4G27180
AT2G09990	AT5G16130
AT3G21230	AT3G21240
AT3G48040	AT2G19860
AT4G02195	AT5G22360
AT3G12380	AT1G54690
AT3G55380	AT2G31660
AT3G52590	AT1G43170
AT5G64760	AT4G26300
AT2G46520	AT1G09270
AT5G59240	AT1G48830
AT4G31700	AT5G67510
AT4G37930	AT5G26780
AT3G19170	AT2G30950
AT3G15980	AT2G36900
AT1G27310	AT1G09270
AT1G13060	AT1G53850
AT5G06460	AT5G41700
AT2G18020	AT5G59850
AT5G55160	AT5G58420
AT1G79650	AT1G04810
AT2G37600	AT5G15520
AT1G02780	AT3G52580
AT4G24190	AT4G30210
AT4G23900	AT5G63400
AT4G20890	AT2G35630
AT5G23740	AT5G35530
AT3G60770	AT5G56670
AT2G28190	AT4G25100
AT3G55200	AT5G16050
AT1G71230	AT1G02090
AT2G05840	AT2G32730
AT2G39820	AT4G26780
AT1G48410	AT1G01040
AT1G20580	AT4G03430
AT1G61790	AT2G21600
AT3G12280	AT3G18100
AT3G49010	AT5G02450
AT1G22780	AT1G07070
AT4G18330	AT3G58700
AT3G11630	AT1G42970
AT3G16780	AT5G02610
AT3G04920	AT2G47610
AT4G30800	AT5G15200
AT5G28060	AT4G10450
AT3G53110	AT1G05055
AT1G77750	AT1G69220
AT5G09810	AT4G29340
AT1G50250	AT5G47040
AT4G29390	AT1G18540
AT1G67430	AT4G34670
AT5G20290	AT5G47080
AT5G62500	AT5G65430
AT4G38630	AT3G02080
AT5G15020	AT1G21700
AT2G37600	AT5G43640
AT5G25100	AT1G15080
AT1G72750	AT2G37410
AT3G16780	AT2G20450
AT3G55170	AT5G22440
AT1G80680	AT1G16710
AT4G35950	AT4G29130
AT3G53020	AT5G48760
AT3G11270	AT1G26630
AT1G59580	AT3G57530
AT2G32060	AT3G52590
AT2G16950	AT5G39740
AT1G65470	AT4G38130
AT4G16370	AT1G62200
AT1G16710	AT5G63110
AT1G02580	AT4G38130
AT3G55170	AT3G58700
AT2G44120	AT2G39460
AT1G45332	AT1G70190
AT3G55920	AT5G13120
AT1G17290	AT5G09590
AT3G24010	AT1G16710
AT1G21190	AT1G20580
AT1G52600	AT3G29160
AT3G52580	AT1G22780
AT1G06490	AT2G13680
AT4G38630	AT1G24190
AT4G27230	AT5G61060
AT3G49910	AT1G18540
AT4G32830	AT4G02020
AT2G37620	AT4G27370
AT4G13170	AT1G07070
AT2G36460	AT4G38970
AT3G04230	AT1G26910
AT3G55620	AT3G09200
AT3G58500	AT4G20340
AT2G25880	AT4G32830
AT1G79210	AT5G02500
AT3G03110	AT2G30060
AT4G20810	AT5G60390
AT2G44950	AT5G53170
AT5G02500	AT4G27640
AT2G01250	AT2G17360
AT1G54690	AT1G35160
AT5G59240	AT3G47370
AT3G50880	AT1G23260
AT5G23010	AT5G23020
AT3G16780	AT3G06700
AT3G61790	AT5G67320
AT4G24190	AT1G59900
AT3G50670	AT2G16950
AT1G01510	AT3G12280
AT5G16050	AT5G03415
AT2G37270	AT1G43170
AT3G04770	AT5G61580
AT1G49980	AT5G44740
AT3G22630	AT3G09630
AT4G31210	AT1G07370
AT3G04840	AT5G09490
AT5G58420	AT3G24830
AT5G58420	AT5G02450
AT2G28290	AT1G02580
AT3G04800	AT2G33210
AT3G18520	AT2G44950
AT3G54610	AT4G11240
AT1G55860	AT3G52590
AT2G24765	AT3G62290
AT1G15520	AT1G59870
AT5G25100	AT1G51590
AT5G64070	AT5G56600
AT5G10360	AT2G36160
AT5G02610	AT5G22440
AT1G16610	AT2G23930
AT3G10370	AT2G29990
AT2G44680	AT2G33610
AT3G55200	AT3G55220
AT2G19480	AT5G60410
AT5G18380	AT5G48760
AT5G05620	AT1G04600
AT2G01720	AT5G19690
AT3G61790	AT1G70060
AT2G35110	AT5G09810
AT5G39850	AT4G31700
AT1G11890	AT3G15980
AT1G66580	AT4G26430
AT3G48960	AT1G74270
AT5G42190	AT4G11260
AT5G23900	AT2G09990
AT4G20890	AT4G05190
AT2G25850	AT1G61010
AT2G27530	AT5G27850
AT2G44950	AT2G29570
AT2G42710	AT4G01310
AT4G38630	AT5G67510
AT3G04120	AT1G20200
AT4G15930	AT3G60740
AT2G21330	AT4G26520
AT5G16130	AT3G05590
AT3G53430	AT3G07110
AT1G07270	AT5G40820
AT5G62500	AT1G70060
AT2G21580	AT3G55280
AT1G11680	AT1G69460
AT5G23740	AT3G53430
AT3G49010	AT3G10610
AT5G06460	AT2G16740
AT5G64610	AT1G18450
AT1G05380	AT1G75510
AT4G24190	AT1G21760
AT3G49080	AT1G77750
AT3G23390	AT3G04600
AT1G53240	AT1G03090
AT1G16710	AT3G02540
AT2G31660	AT3G25520
AT4G29220	AT5G52650
AT3G22630	AT1G79650
AT5G62050	AT5G40810
AT4G31700	AT2G01250
AT5G52470	AT2G20490
AT3G22630	AT5G58290
AT3G55170	AT1G26910
AT5G63110	AT1G24190
AT3G22630	AT2G20580
AT4G11420	AT3G02560
AT2G37270	AT5G09490
AT5G10360	AT4G27090
AT2G45170	AT5G11150
AT5G19550	AT3G04120
AT3G24830	AT1G04270
AT4G10710	AT4G24440
AT1G54690	AT4G25630
AT5G09810	AT3G46010
AT2G22530	AT5G17250
AT1G42970	AT2G28000
AT2G27530	AT1G61580
AT1G69670	AT3G42830
AT3G17910	AT3G27240
AT5G67510	AT2G20450
AT3G18740	AT1G48830
AT3G07590	AT1G20580
AT5G56030	AT5G42190
AT3G49010	AT3G49910
AT4G00100	AT1G26910
AT3G58170	AT5G54750
AT5G57870	AT2G13540
AT4G00100	AT5G03850
AT3G15020	AT1G03090
AT3G60180	AT5G16050
AT5G10360	AT2G17360
AT3G10050	AT3G58610
AT2G18020	AT1G14320
AT5G28540	AT1G52600
AT1G08360	AT3G55280
AT1G54210	AT5G23540
AT3G50670	AT1G24190
AT2G16740	AT3G55380
AT5G42190	AT4G15475
AT2G14750	AT3G22890
AT3G48930	AT3G51190
AT2G19750	AT1G48830
AT1G27310	AT3G06720
AT3G29160	AT5G35620
AT5G20290	AT1G08360
AT2G25880	AT3G08910
AT2G45030	AT1G70190
AT5G45620	AT1G47250
AT1G27400	AT1G07070
AT2G44120	AT5G22440
AT3G11510	AT1G59359
AT3G18524	AT2G06510
AT5G02610	AT3G02560
AT4G34670	AT1G61580
AT5G15200	AT3G53870
AT1G79650	AT5G02490
AT2G36060	AT1G67500
AT5G46800	AT2G36530
AT1G03330	AT5G27720
AT3G22630	AT5G60670
AT5G28060	AT3G04840
AT3G59100	AT4G03550
AT5G58420	AT5G59850
AT3G09500	AT5G56670
AT1G54210	AT4G26270
AT5G62540	AT3G29160
AT4G17390	AT4G34670
AT3G53710	AT5G54310
AT5G07090	AT3G04840
AT3G51850	AT1G72550
AT5G41970	AT1G07930
AT1G79990	AT1G60970
AT3G46320	AT5G64610
AT1G48970	AT5G20920
AT1G64040	AT1G59580
AT3G60770	AT2G39460
AT5G06110	AT2G39460
AT1G12360	AT5G10450
AT3G46100	AT3G57870
AT1G03330	AT1G76860
AT2G02560	AT5G20570
AT3G46520	AT5G43900
AT3G02560	AT3G05590
AT5G47010	AT3G50670
AT4G26910	AT5G55070
AT4G24190	AT3G23390
AT4G38630	AT5G66140
AT4G24190	AT5G56670
AT5G60410	AT1G07370
AT5G57450	AT1G49980
AT1G18800	AT5G09810
AT2G18740	AT4G30220
AT3G50880	AT3G52560
AT2G20000	AT3G15220
AT2G32070	AT1G10630
AT1G55520	AT1G02680
AT1G24180	AT2G33210
AT2G37190	AT1G67430
AT4G22970	AT5G02820
AT3G48930	AT5G22440
AT4G10450	AT1G04270
AT1G17290	AT4G37910
AT3G54960	AT5G60640
AT1G04480	AT5G02490
AT5G46860	AT3G01340
AT1G79930	AT2G42590
AT3G09500	AT2G27530
AT5G02870	AT4G29390
AT3G23390	AT3G02080
AT4G26910	AT3G55410
AT4G24280	AT5G56030
AT4G02230	AT1G04270
AT1G76860	AT1G54490
AT3G62840	AT3G55200
AT3G58040	AT1G59890
AT3G58700	AT4G14320
AT5G23880	AT2G25850
AT1G24190	AT3G44680
AT3G53750	AT5G56600
AT5G47080	AT5G06000
AT4G31700	AT3G11940
AT5G11670	AT4G01850
AT1G76400	AT5G19690
AT3G24830	AT4G13170
AT4G14800	AT3G09440
AT3G59810	AT1G65700
AT3G10610	AT5G35530
AT5G03290	AT3G60100
AT3G58160	AT4G27370
AT5G18380	AT5G09500
AT5G55160	AT3G01320
AT3G05590	AT1G07070
AT1G33120	AT3G58700
AT4G26430	AT3G42830
AT1G62020	AT2G36900
AT1G36240	AT5G67510
AT1G64740	AT5G62700
AT4G31700	AT1G74060
AT1G77440	AT1G53850
AT2G41500	AT4G32720
AT2G05840	AT3G22110
AT5G55160	AT5G48600
AT2G27710	AT1G67430
AT1G54140	AT3G12810
AT4G24190	AT2G22290
AT3G15220	AT3G27000
AT5G53170	AT4G28510
AT1G50360	AT1G54560
AT4G29390	AT5G09510
AT5G02870	AT5G02450
AT5G22330	AT3G01330
AT3G03110	AT3G13920
AT5G09900	AT4G26300
AT4G31700	AT4G17390
AT3G49010	AT5G56670
AT1G56450	AT2G27020
AT2G37410	AT1G55900
AT1G67430	AT1G04270
AT5G59240	AT2G19750
AT3G08690	AT1G16030
AT2G44680	AT4G20440
AT2G43460	AT1G16030
AT2G32070	AT2G47580
AT2G31970	AT1G02670
AT1G30400	AT2G34660
AT4G34640	AT1G20330
AT3G60770	AT5G03850
AT4G31300	AT1G53750
AT2G27720	AT3G55750
AT3G58700	AT3G53870
AT2G31610	AT5G09510
AT3G63130	AT4G26840
AT4G37910	AT5G17710
AT1G04810	AT1G47250
AT2G43460	AT5G02500
AT1G16300	AT2G28000
AT3G44590	AT3G04840
AT1G74060	AT2G31610
AT3G52590	AT1G22780
AT2G04520	AT1G36730
AT2G30060	AT1G09270
AT2G27710	AT3G10610
AT4G31700	AT2G39390
AT1G08360	AT2G17360
AT4G09000	AT5G15020
AT1G74970	AT1G34030
AT5G59850	AT2G37270
AT4G24190	AT3G01020
AT2G27720	AT3G04920
AT5G60670	AT3G58700
AT5G45620	AT1G20200
AT1G59890	AT1G05380
AT2G22290	AT4G26970
AT4G24190	AT3G08560
AT5G22440	AT3G07110
AT3G19980	AT1G21760
AT5G62500	AT4G26720
AT5G23900	AT2G01250
AT3G04800	AT1G07510
AT3G58160	AT5G54280
AT5G53300	AT4G27880
AT3G04230	AT5G09490
AT1G29150	AT5G60390
AT4G33150	AT1G16030
AT1G54690	AT5G56950
AT5G02870	AT2G17360
AT5G39850	AT4G00100
AT5G23900	AT1G66580
AT2G42740	AT5G02450
AT5G10840	AT1G30000
AT4G09140	AT1G67500
AT4G24190	AT4G34870
AT5G59160	AT5G20290
AT5G02870	AT1G26910
AT1G75990	AT5G09900
AT4G00100	AT1G48830
AT3G04840	AT4G24190
AT5G10360	AT2G41840
AT4G11420	AT4G24280
AT4G26270	AT5G56630
AT4G27230	AT5G55230
AT4G31700	AT3G04840
AT1G17290	AT3G13470
AT5G59240	AT2G42740
AT4G30800	AT2G37270
AT4G31300	AT1G77440
AT2G31660	AT5G55190
AT1G05570	AT4G04970
AT2G27530	AT3G49910
AT2G32600	AT4G15900
AT1G50460	AT2G19860
AT3G10610	AT5G43640
AT1G07770	AT4G17390
AT5G54940	AT2G16600
AT4G25630	AT3G09920
AT2G20580	AT4G28470
AT5G45775	AT2G17360
AT2G37620	AT4G32830
AT3G51850	AT5G55160
AT4G14350	AT2G20560
AT5G17020	AT1G02690
AT2G25850	AT4G32850
AT1G33120	AT2G31610
AT1G02690	AT3G06720
AT1G02680	AT3G12810
AT4G09800	AT3G55280
AT3G07110	AT3G05590
AT4G26720	AT1G54690
AT2G03870	AT3G62840
AT1G02780	AT3G48930
AT4G26600	AT2G44680
AT4G24190	AT5G07340
AT3G60770	AT1G18540
AT4G24190	AT5G61170
AT3G11940	AT5G52650
AT1G08780	AT3G29160
AT5G05780	AT1G47250
AT5G45775	AT2G37270
AT1G16470	AT5G40580
AT5G23900	AT3G04840
AT1G35160	AT4G31580
AT1G35160	AT5G58230
AT3G55380	AT1G13060
AT5G27540	AT1G03860
AT1G79550	AT1G16300
AT1G62710	AT4G32940
AT4G33650	AT1G22300
AT1G14320	AT3G53430
AT4G22720	AT3G54840
AT2G37620	AT2G19770
AT5G05760	AT1G28490
AT1G74060	AT5G27850
AT2G42590	AT3G01320
AT2G27720	AT1G48830
AT2G42740	AT1G14320
AT1G28090	AT5G23690
AT2G24765	AT5G66680
AT5G28540	AT5G07340
AT1G77750	AT3G58700
AT2G39990	AT4G09000
AT4G13170	AT1G48830
AT1G11890	AT2G47170
AT2G30620	AT1G07370
AT1G64740	AT5G62690
AT5G44740	AT1G21710
AT3G18740	AT2G47610
AT5G49010	AT5G55300
AT3G12580	AT5G20620
AT5G48760	AT5G27850
AT1G04600	AT3G19960
AT2G33240	AT5G43900
AT3G48960	AT4G10450
AT5G39850	AT3G46040
AT1G35670	AT3G57870
AT1G03760	AT1G64040
AT1G59890	AT5G67320
AT5G67510	AT5G15520
AT1G07180	AT2G20800
AT3G29160	AT5G22060
AT3G23390	AT3G04840
AT1G59890	AT1G18450
AT2G13540	AT4G02150
AT3G22630	AT5G02500
AT2G36160	AT1G77940
AT2G37190	AT2G42740
AT2G25880	AT5G53480
AT5G55160	AT5G35530
AT5G56030	AT3G44110
AT2G31660	AT5G39740
AT5G16050	AT5G05620
AT4G24190	AT1G20630
AT2G31970	AT3G25100
AT3G55170	AT3G44590
AT4G09000	AT3G24500
AT1G76490	AT5G23630
AT1G79730	AT4G38630
AT4G37910	AT2G37410
AT5G55230	AT4G16830
AT3G14600	AT2G37600
AT1G42970	AT5G16050
AT5G12480	AT3G09440
AT3G11940	AT3G02560
AT2G36160	AT4G00100
AT3G01320	AT2G15430
AT4G13170	AT3G02560
AT3G52580	AT1G14320
AT4G02070	AT1G03190
AT1G62020	AT1G60970
AT1G67370	AT1G07370
AT2G29890	AT3G12110
AT3G17590	AT1G65440
AT3G53430	AT3G24830
AT3G51850	AT5G27700
AT3G55170	AT2G01250
AT1G21700	AT4G21710
AT2G24490	AT4G01370
AT1G61010	AT1G01210
AT2G29960	AT2G16950
AT2G26300	AT3G54840
AT3G11510	AT2G20450
AT3G04800	AT5G53170
AT5G55230	AT1G47210
AT4G38740	AT5G10450
AT1G69220	AT3G46320
AT1G59359	AT1G43170
AT3G07590	AT3G50670
AT4G27230	AT4G09000
AT1G07770	AT2G37600
AT4G09140	AT4G35520
AT5G63880	AT4G21560
AT3G46560	AT5G13490
AT2G42500	AT3G58500
AT3G13570	AT5G10450
AT5G63310	AT1G74560
AT5G09590	AT1G74310
AT2G34080	AT5G06460
AT1G59359	AT5G09500
AT5G61060	AT1G05380
AT3G01280	AT5G15090
AT1G17530	AT5G50810
AT1G34030	AT2G37270
AT3G44110	AT3G12580
AT5G59240	AT5G07090
AT4G24280	AT5G15450
AT3G51190	AT5G09500
AT1G08880	AT3G02520
AT1G08360	AT3G46040
AT1G21190	AT2G43810
AT3G14290	AT5G40580
AT3G20390	AT2G39795
AT3G59020	AT5G10450
AT4G14880	AT1G16030
AT1G79530	AT1G22300
AT2G24490	AT4G38630
AT5G18380	AT4G00100
AT2G29990	AT4G28220
AT3G54840	AT4G38130
AT3G11500	AT2G41500
AT2G42740	AT1G74060
AT5G43780	AT1G07920
AT2G34720	AT3G10730
AT3G55440	AT3G10370
AT1G02780	AT3G55280
AT5G02870	AT3G44590
AT2G20560	AT5G22060
AT3G03600	AT3G18880
AT5G60670	AT3G04840
AT1G55520	AT3G54610
AT4G35800	AT1G03280
AT3G60770	AT1G33120
AT3G58700	AT3G02560
AT4G09000	AT5G64070
AT5G20290	AT1G74060
AT4G10450	AT1G61580
AT3G46460	AT5G58710
AT3G44530	AT3G17590
AT5G09740	AT5G65430
AT1G02780	AT2G27710
AT3G52930	AT4G38970
AT2G17290	AT3G12580
AT5G18280	AT5G26980
AT2G47620	AT4G21710
AT5G59240	AT1G74060
AT1G10930	AT4G32830
AT4G14800	AT5G19990
AT1G77140	AT1G28490
AT5G16050	AT4G39680
AT3G29160	AT4G18040
AT4G10450	AT1G43170
AT5G07090	AT1G07770
AT5G55300	AT3G23890
AT4G24190	AT3G13920
AT3G48930	AT4G34670
AT5G15200	AT5G16130
AT3G61790	AT4G27880
AT1G34030	AT3G49910
AT5G67320	AT3G12810
AT3G60240	AT5G41520
AT1G10630	AT5G14670
AT5G06360	AT1G25260
AT5G19360	AT3G18520
AT2G05840	AT5G40580
AT5G20290	AT2G37270
AT1G02090	AT3G61790
AT3G55220	AT5G65430
AT3G18740	AT1G67430
AT3G02560	AT5G16130
AT1G50400	AT2G37410
AT4G02020	AT5G58230
AT3G46460	AT5G42000
AT5G56030	AT4G25740
AT3G13080	AT3G21250
AT3G08690	AT5G50870
AT4G38630	AT5G39850
AT1G48900	AT3G09630
AT4G38130	AT5G55160
AT3G10610	AT2G39590
AT5G60670	AT3G62870
AT5G18380	AT3G13580
AT1G13440	AT5G02490
AT1G36730	AT3G07300
AT1G29990	AT1G07770
AT5G59370	AT1G50460
AT5G16130	AT5G35530
AT2G20060	AT3G27850
AT1G08130	AT5G09590
AT4G17390	AT4G26430
AT3G52580	AT1G74270
AT4G26840	AT1G72370
AT4G14960	AT1G20010
AT2G33240	AT4G27370
AT5G55160	AT1G59890
AT5G16050	AT5G63110
AT2G36160	AT1G22780
AT1G77750	AT2G39460
AT3G58700	AT3G53740
AT1G59890	AT1G29150
AT3G49010	AT3G11940
AT1G20850	AT3G43960
AT3G51190	AT2G20450
AT5G40040	AT4G00810
AT5G63920	AT1G07370
AT4G33260	AT4G22910
AT2G39820	AT3G48960
AT3G51880	AT1G10450
AT4G38630	AT5G20020
AT3G05150	AT5G56280
AT2G18020	AT1G61580
AT5G44320	AT3G59540
AT1G59870	AT4G13510
AT2G37620	AT5G54280
AT2G22290	AT4G35830
AT4G24190	AT1G09080
AT3G54610	AT1G59890
AT5G19770	AT4G05190
AT3G10730	AT5G04990
AT2G20580	AT5G16050
AT2G41840	AT2G31610
AT3G10610	AT2G31610
AT4G39200	AT3G56340
AT1G79210	AT1G64520
AT5G42020	AT5G03160
AT3G27325	AT4G01320
AT2G42740	AT1G18540
AT3G28730	AT3G54610
AT1G21080	AT3G12580
AT5G51660	AT5G13480
AT3G52580	AT1G34030
AT1G17580	AT4G27370
AT3G52580	AT5G02610
AT2G39630	AT5G42020
AT4G10450	AT2G39460
AT4G24190	AT5G39950
AT4G38130	AT1G79650
AT1G34130	AT1G71220
AT5G60670	AT3G57490
AT5G49910	AT5G16050
AT2G36070	AT1G17530
AT3G48930	AT4G29390
AT1G04950	AT1G54690
AT1G35350	AT2G03240
AT1G13440	AT2G28000
AT1G19120	AT1G20580
AT1G77940	AT2G42740
AT4G26840	AT5G60410
AT3G05590	AT3G49010
AT5G05760	AT1G26690
AT2G39590	AT2G31610
AT2G03870	AT2G41500
AT3G04800	AT3G10110
AT1G76860	AT4G30220
AT3G11500	AT4G20440
AT1G69480	AT2G03260
AT3G50670	AT3G01320
AT4G26200	AT5G51690
[truncated: 16,674 more rows]
