# Supplementary material for: Predicting protein-protein interactions in Arabidopsis thaliana through integration of orthology, gene ontology and co-expression
Source: BMC Genomics. 2009 Jun 29;10:288. doi: 10.1186/1471-2164-10-288 (PMC2719670; doi:10.1186/1471-2164-10-288)
Supplement: Additional file 7 — Predicted interactome. Extension of filtered interactome. Interactions with orthologous group combination already present in filtered interactome are included. [file 1471-2164-10-288-S7.txt]

AT4G27420	AT2G40460
AT5G13120	AT5G10450
AT2G31970	AT4G30870
AT1G45145	AT3G51030
AT2G16740	AT5G53300
AT1G44110	AT5G27945
AT2G41560	AT3G59140
AT5G56030	AT3G08950
AT4G11280	AT4G11280
AT3G23390	AT2G19750
AT4G27960	AT5G02880
AT1G75950	AT5G49030
AT4G35020	AT4G29130
AT4G30650	AT3G60160
AT2G14255	AT4G01370
AT1G24180	AT1G55490
AT1G09270	AT5G65430
AT2G44680	AT3G46520
AT4G17390	AT3G52590
AT1G54320	AT1G76970
AT2G16950	AT4G26870
AT1G29080	AT2G30110
AT4G17390	AT3G53870
AT4G17640	AT5G02560
AT2G45790	AT3G25960
AT1G55490	AT1G34760
AT3G04920	AT2G44120
AT1G34760	AT1G30640
AT1G71790	AT4G01710
AT5G12480	AT3G02520
AT3G02560	AT2G36170
AT5G15250	AT5G15250
AT1G10930	AT1G48050
AT3G21280	AT5G09900
AT5G22440	AT1G26910
AT5G52640	AT5G14670
AT4G26530	AT4G11150
AT2G01120	AT1G44900
AT5G56030	AT4G04740
AT5G43080	AT5G26900
AT3G49910	AT3G62870
AT2G20450	AT1G74060
AT3G49910	AT2G39460
AT5G18100	AT5G09810
AT5G56030	AT3G22310
AT4G16720	AT3G55280
AT4G35310	AT3G02520
AT4G02520	AT1G47210
AT4G26840	AT4G21710
AT3G51190	AT3G53020
AT4G30800	AT4G29390
AT3G04840	AT5G43710
AT5G02500	AT1G78300
AT4G15215	AT4G15233
AT2G39840	AT2G27710
AT3G18520	AT3G33520
AT1G79930	AT1G04440
AT5G61790	AT4G01320
AT2G28290	AT3G54610
AT5G02500	AT1G79920
AT4G24190	AT2G39630
AT4G35620	AT5G57015
AT2G39820	AT4G13170
AT1G54320	AT1G13210
AT1G29630	AT1G02670
AT5G23320	AT5G20570
AT3G22310	AT4G24280
AT3G27280	AT3G01280
AT1G79550	AT1G79530
AT4G35350	AT1G10210
AT1G59580	AT1G29150
AT5G56670	AT1G61580
AT5G22110	AT4G12620
AT3G18880	AT1G04270
AT1G10450	AT5G61060
AT3G58700	AT3G07110
AT2G20290	AT4G33200
AT5G15450	AT5G42020
AT5G52640	AT3G25420
AT4G02230	AT3G10610
AT2G03870	AT1G21190
AT2G02480	AT1G21690
AT5G56000	AT5G53170
AT3G23390	AT5G15520
AT1G28090	AT2G36530
AT1G47230	AT1G30640
AT2G02760	AT2G02760
AT3G10610	AT5G09490
AT3G20670	AT3G09480
AT3G55940	AT3G14570
AT3G57490	AT2G42740
AT5G53480	AT5G42020
AT4G37490	AT1G67370
AT3G23340	AT5G59160
AT3G16785	AT2G21540
AT5G43080	AT5G57015
AT2G13540	AT2G23350
AT1G50700	AT4G10670
AT3G53480	AT4G27420
AT4G02150	AT3G20040
AT5G10450	AT4G39680
AT3G49010	AT5G16130
AT1G44110	AT2G37470
AT3G44110	AT2G36170
AT1G23490	AT3G27870
AT2G42810	AT1G04400
AT5G12180	AT3G22110
AT4G01370	AT4G09570
AT5G27720	AT3G07590
AT4G24190	AT5G09600
AT2G27530	AT3G05590
AT3G63490	AT4G01310
AT3G04120	AT5G60390
AT1G50010	AT5G19780
AT3G59410	AT2G44180
AT1G44170	AT1G32440
AT1G59580	AT3G05790
AT5G05130	AT5G20850
AT3G05590	AT1G74270
AT4G11420	AT5G16130
AT3G10410	AT3G10410
AT3G49680	AT3G49680
AT1G51710	AT5G09900
AT5G04870	AT5G09350
AT1G26230	AT5G56000
AT3G07590	AT1G03330
AT5G02500	AT5G65430
AT1G18890	AT3G18610
AT5G15090	AT3G13470
AT3G48750	AT2G31900
AT4G24190	AT5G42980
AT5G38470	AT5G40580
AT4G24280	AT5G09590
AT3G59790	AT4G26070
AT4G35630	AT1G63460
AT2G42740	AT2G17360
AT4G09000	AT5G59690
AT2G43460	AT3G55280
AT5G19320	AT1G07140
AT5G28060	AT4G16720
AT1G05380	AT4G25630
AT5G58420	AT2G39590
AT5G66750	AT2G33610
AT1G51060	AT3G46320
AT5G26680	AT1G29630
AT4G15900	AT3G18165
AT5G40040	AT1G66580
AT3G48350	AT3G48350
AT3G60770	AT5G27850
AT3G52310	AT2G14580
AT3G02920	AT5G55260
AT3G57530	AT3G02190
AT5G08670	AT4G09650
AT4G05410	AT5G66360
AT3G49010	AT1G43170
AT3G52310	AT3G09590
AT3G58180	AT3G62290
AT1G22300	AT1G30640
AT4G27960	AT5G60040
AT1G50700	AT2G35690
AT1G07810	AT3G22910
AT5G04870	AT4G16760
AT3G55170	AT4G27090
AT5G05980	AT4G13930
AT1G33120	AT4G27090
AT4G00620	AT2G39770
AT5G10360	AT3G24830
AT3G04230	AT1G74050
AT1G35670	AT1G75230
AT3G13920	AT4G20980
AT3G48750	AT5G22220
AT1G64040	AT1G55490
AT2G18020	AT3G49910
AT5G52640	AT5G16130
AT1G33120	AT4G34670
AT5G48570	AT3G02520
AT4G17390	AT5G09510
AT2G40010	AT1G78300
AT1G67890	AT4G09000
AT3G60250	AT4G29510
AT5G56150	AT3G58040
AT3G53430	AT1G61580
AT4G30650	AT3G13100
AT2G38560	AT3G12810
AT2G21330	AT1G35160
AT4G04700	AT1G56410
AT4G04740	AT3G18610
AT2G09990	AT5G28060
AT5G56030	AT1G51410
AT3G23390	AT5G56670
AT1G22780	AT4G13170
AT5G48570	AT1G35160
AT3G02590	AT5G13710
AT3G51190	AT5G02450
AT3G48040	AT1G20090
AT5G12250	AT2G35630
AT5G10270	AT1G07790
AT1G72330	AT2G33210
AT4G29390	AT5G48760
AT3G10660	AT5G09350
AT4G02080	AT3G10780
AT1G51410	AT5G42020
AT2G18170	AT3G20670
AT3G04120	AT1G07930
AT3G02520	AT5G56710
AT1G60930	AT5G55300
AT3G22630	AT1G79730
AT1G01210	AT3G23780
AT1G77510	AT5G60640
AT2G43460	AT5G42020
AT1G62800	AT1G16300
AT1G57660	AT2G05220
AT1G24190	AT5G15020
AT4G38530	AT2G36850
AT4G24190	AT5G15520
AT5G10960	AT1G24190
AT1G51060	AT4G26110
AT2G33210	AT1G26480
AT1G72710	AT3G45930
AT2G26910	AT3G52310
AT5G09740	AT1G55255
AT4G31150	AT2G23380
AT3G62840	AT1G03330
AT1G12900	AT1G19730
AT1G11570	AT4G16143
AT5G14670	AT2G21600
AT5G63880	AT4G05000
AT3G22310	AT1G21750
AT1G09590	AT3G55280
AT1G04440	AT5G59970
AT3G55620	AT2G47610
AT1G76490	AT5G24360
AT3G09500	AT3G58700
AT5G52640	AT3G58040
AT3G04230	AT3G58700
AT2G29570	AT5G22750
AT2G14750	AT5G43780
AT1G54290	AT5G22800
AT5G12480	AT3G56800
AT4G11420	AT4G20980
AT5G05980	AT4G13890
AT4G02195	AT4G32150
AT1G47870	AT4G14110
AT3G59020	AT1G22300
AT2G17290	AT5G18820
AT2G19670	AT5G43080
AT5G51660	AT3G04680
AT5G10270	AT5G59910
AT5G13710	AT1G10130
AT1G21720	AT5G42790
AT2G20450	AT2G39460
AT3G63080	AT3G63080
AT1G79450	AT4G33650
AT1G08880	AT4G26110
AT5G55160	AT5G02870
AT3G28740	AT4G30210
AT4G27130	AT3G27430
AT1G73570	AT1G76490
AT2G26760	AT5G27945
AT4G27130	AT5G56150
AT1G06430	AT1G48030
AT3G53030	AT1G04810
AT3G03600	AT5G09500
AT2G17620	AT1G75950
AT4G29900	AT3G13090
AT4G09800	AT3G24830
AT4G04080	AT5G56350
AT5G49010	AT2G07690
AT2G31200	AT3G54670
AT4G04710	AT3G13470
AT4G38130	AT5G56500
AT5G19450	AT5G61060
AT2G37190	AT2G39460
AT2G27600	AT5G63880
AT1G04440	AT1G64200
AT1G16190	AT1G64230
AT4G26910	AT5G52920
AT2G20580	AT3G12580
AT3G20670	AT1G07820
AT1G22300	AT5G56710
AT2G37600	AT3G25520
AT3G29160	AT1G29590
AT2G21430	AT2G30110
AT3G09480	AT5G59970
AT5G19360	AT2G33210
AT4G37490	AT2G25880
AT1G55520	AT2G33610
AT1G65060	AT4G05160
AT1G30230	AT2G18110
AT5G48570	AT2G04842
AT2G22610	AT4G27180
AT2G31500	AT5G55160
AT5G48760	AT1G74270
AT1G77840	AT5G58420
AT5G47080	AT5G02490
AT1G08880	AT4G25630
AT3G01090	AT1G16030
AT5G40820	AT3G02920
AT2G27030	AT1G59580
AT5G56950	AT1G07820
AT2G41860	AT3G56800
AT1G64740	AT3G61650
AT5G59240	AT3G53870
AT1G07320	AT5G15220
AT2G29900	AT2G29900
AT2G13570	AT5G63470
AT1G54560	AT5G54280
AT2G36850	AT4G04970
AT4G01370	AT1G22300
AT1G25260	AT3G12580
AT3G45930	AT2G28290
AT1G33120	AT5G67510
AT5G09590	AT1G34760
AT2G39590	AT1G22780
AT5G55160	AT2G21130
AT2G18170	AT4G04700
AT3G09440	AT2G36170
AT3G02920	AT3G09480
AT3G55620	AT1G22760
AT5G56010	AT3G18780
AT1G57660	AT3G49910
AT1G13440	AT3G09440
AT5G23540	AT5G05780
AT2G30110	AT1G35160
AT3G58700	AT3G55750
AT4G26110	AT2G15430
AT5G23580	AT3G18610
AT3G45640	AT5G13000
AT4G02150	AT4G23900
AT2G21430	AT5G50260
AT2G38560	AT3G06010
AT3G04800	AT5G18820
AT5G40040	AT1G78300
AT2G01140	AT2G01140
AT2G36850	AT5G13000
AT4G33360	AT4G34230
AT4G20440	AT4G20440
AT5G15450	AT5G28540
AT4G24190	AT4G25130
AT2G23930	AT3G07590
AT1G78900	AT2G16510
AT5G63110	AT2G43790
AT5G10260	AT2G44950
AT1G60430	AT2G31300
AT3G62700	AT2G36380
AT1G59580	AT3G60330
AT2G20140	AT1G45000
AT2G44680	AT5G02500
AT5G55160	AT5G61070
AT4G04740	AT5G61060
AT1G61950	AT5G42190
AT1G58380	AT5G47320
AT3G09630	AT5G48760
AT3G51850	AT1G34760
AT2G19670	AT1G44110
AT4G14700	AT3G46030
AT5G13490	AT5G51050
AT3G12740	AT1G72700
AT3G13772	AT5G10840
AT1G34030	AT3G55280
AT2G22610	AT3G44680
AT1G09510	AT4G34230
AT2G33370	AT5G02500
AT5G39510	AT1G16240
AT1G14040	AT2G03240
AT2G20580	AT5G64760
AT1G47230	AT1G72710
AT3G46520	AT1G03190
AT1G36240	AT2G44120
AT1G76040	AT4G09000
AT3G51190	AT3G55280
AT1G11870	AT5G60390
AT2G34080	AT4G01370
AT2G25810	AT3G16240
AT3G10610	AT5G02960
AT4G37490	AT5G59910
AT2G43790	AT4G23650
AT2G36160	AT2G41840
AT5G19440	AT5G02500
AT4G26110	AT3G54610
AT5G08080	AT5G50440
AT1G64230	AT4G27880
AT3G13772	AT1G16310
AT4G02230	AT1G77940
AT4G34240	AT1G32440
AT3G51880	AT4G35800
AT3G53480	AT3G53480
AT2G22480	AT2G39590
AT5G20000	AT2G32730
AT5G18380	AT2G31610
AT5G27540	AT1G79530
AT2G37190	AT3G07110
AT1G62740	AT5G15450
AT4G38630	AT3G60820
AT3G11630	AT4G09000
AT1G76310	AT4G33080
AT4G03430	AT5G06460
AT4G14800	AT1G35160
AT3G27325	AT1G07810
AT1G55520	AT4G10710
AT2G41860	AT3G13470
AT5G06460	AT1G64230
AT2G29570	AT3G53730
AT4G01370	AT1G34760
AT5G16130	AT5G38480
AT5G38470	AT1G56410
AT4G17640	AT2G29550
AT3G51850	AT2G40590
AT2G38910	AT4G16360
AT4G24280	AT5G55200
AT1G07320	AT1G70190
AT2G17290	AT4G10710
AT3G22910	AT2G34660
AT5G52640	AT3G60100
AT1G64200	AT3G08560
AT1G05380	AT4G16143
AT2G25080	AT2G43350
AT4G10450	AT5G43640
AT1G07400	AT3G46230
AT3G59790	AT5G12480
AT5G03690	AT3G08560
AT5G60670	AT3G13580
AT3G60250	AT1G75780
AT3G51850	AT5G02490
AT1G02690	AT1G47840
AT3G33520	AT1G04950
AT5G64610	AT3G44530
AT4G09000	AT3G16320
AT4G39200	AT4G39200
AT4G11010	AT3G46030
AT1G35670	AT1G55490
AT5G39850	AT3G04840
AT5G12180	AT2G41110
AT4G25540	AT3G18524
AT4G00100	AT2G27530
AT1G07320	AT1G05190
AT3G57530	AT3G50880
AT2G09990	AT3G53020
AT1G20610	AT2G42500
AT3G17465	AT2G35340
AT1G66950	AT2G19980
AT1G18890	AT4G16360
AT3G60770	AT3G10610
AT5G58710	AT1G22300
AT1G49240	AT5G09810
AT3G48040	AT2G19860
AT1G42970	AT4G09000
AT1G02980	AT1G75950
AT3G19170	AT2G30950
AT5G55160	AT5G58420
AT2G19900	AT2G35390
AT5G55160	AT1G72730
AT5G13580	AT2G19990
AT4G31180	AT5G03415
AT1G48410	AT1G01040
AT5G38480	AT1G07920
AT3G55130	AT3G24290
AT4G35420	AT1G56410
AT3G12580	AT1G34760
AT4G38630	AT3G02080
AT5G15020	AT1G21700
AT2G04390	AT3G53870
AT3G11270	AT1G26630
AT5G38480	AT1G30640
AT2G04390	AT2G18020
AT2G44120	AT2G39460
AT1G17290	AT5G09590
AT1G21190	AT1G20580
AT3G52580	AT1G22780
AT2G25880	AT4G32830
AT1G79210	AT5G02500
AT5G39440	AT4G28480
AT3G56800	AT3G59790
AT5G16050	AT5G03415
AT2G17620	AT5G57015
AT5G22840	AT4G26870
AT3G18520	AT2G44950
AT1G47230	AT5G22880
AT4G15233	AT3G42640
AT5G64070	AT5G56600
AT1G16610	AT2G23930
AT1G17810	AT3G54820
AT2G17290	AT1G79930
AT1G10210	AT2G41630
AT2G44610	AT1G50500
AT2G37280	AT2G14610
AT3G48960	AT1G74270
AT2G27530	AT5G27850
AT1G49240	AT3G51830
AT2G04350	AT4G09000
AT3G04120	AT1G20200
AT1G16190	AT1G09100
AT5G12480	AT3G23990
AT1G07270	AT5G40820
AT4G24190	AT3G04230
AT3G49080	AT1G77750
AT2G31660	AT3G25520
AT3G22630	AT1G79650
AT5G62050	AT5G40810
AT4G31700	AT2G01250
AT2G28800	AT5G13450
AT2G38170	AT5G57110
AT1G55720	AT1G27770
AT4G11420	AT3G02560
AT3G24830	AT1G04270
AT1G42970	AT2G28000
AT1G79650	AT4G27960
AT1G73570	AT5G23630
AT3G17910	AT3G27240
AT4G36130	AT5G26780
AT3G49010	AT3G49910
AT4G00100	AT1G26910
AT5G57870	AT2G13540
AT3G15020	AT1G03090
AT3G21250	AT4G15233
AT1G59580	AT2G36850
AT2G16740	AT3G55380
AT5G45550	AT2G19400
AT2G44120	AT5G22440
AT5G52640	AT1G51710
AT5G45970	AT1G20090
AT5G19360	AT1G69620
AT5G06110	AT2G39460
AT4G24190	AT1G33360
AT3G02560	AT3G05590
AT1G34460	AT1G79280
AT4G28480	AT5G28540
AT1G24180	AT2G33210
AT2G37190	AT1G67430
AT1G31360	AT2G25880
AT4G10450	AT1G04270
AT5G56010	AT4G16680
AT3G11450	AT5G07090
AT1G24190	AT3G44680
AT3G53750	AT5G56600
AT4G14800	AT3G09440
AT2G36880	AT3G55810
AT3G60770	AT2G05220
AT3G45640	AT5G56500
AT4G26430	AT3G42830
AT3G59790	AT1G05570
AT5G43320	AT4G11150
AT1G62020	AT2G36900
AT2G26760	AT4G32830
AT5G20720	AT1G23800
AT5G63860	AT1G76310
AT2G05840	AT3G22110
AT5G55160	AT5G48600
AT4G31700	AT2G33800
AT4G35620	AT5G48600
AT3G08910	AT1G56410
AT3G33520	AT2G43790
AT2G37410	AT1G55900
AT1G67430	AT1G04270
AT5G10720	AT1G21080
AT3G60770	AT5G03850
AT5G04870	AT4G35420
AT4G37910	AT5G17710
AT4G01370	AT1G78300
AT3G08510	AT1G06490
AT4G24190	AT3G01020
AT2G47170	AT1G22760
AT2G22290	AT4G26970
AT4G29810	AT4G04695
AT2G42590	AT4G26270
AT3G19980	AT1G21760
AT3G55090	AT2G02040
AT1G79940	AT5G17630
AT1G36730	AT2G37470
AT5G27150	AT1G17260
AT3G59790	AT5G10450
AT1G03920	AT5G01390
AT2G42740	AT5G02450
AT1G75230	AT5G46920
AT4G11420	AT4G24280
AT4G30800	AT2G37270
AT5G59240	AT2G42740
AT3G60250	AT2G29550
AT1G29630	AT1G61140
AT4G04720	AT3G53890
AT5G35750	AT1G21080
AT5G17020	AT1G02690
AT1G11660	AT1G72710
AT1G02680	AT3G12810
AT5G26667	AT5G10450
AT3G58730	AT4G37640
AT2G36170	AT5G62300
AT5G25880	AT2G36880
AT1G77300	AT1G55255
AT4G35620	AT2G19470
AT4G35020	AT2G19860
AT3G60770	AT1G18540
AT5G58782	AT5G60500
AT5G05780	AT1G47250
AT1G79550	AT1G16300
AT5G20010	AT5G58590
AT4G11420	AT5G56010
AT3G51850	AT1G78300
AT5G19780	AT5G19780
AT1G20610	AT1G30640
AT5G54940	AT1G16470
AT3G10780	AT2G30050
AT5G67510	AT5G15520
AT5G18070	AT3G22310
AT3G54610	AT1G47230
AT3G23390	AT3G04840
AT3G46820	AT5G20920
AT2G36160	AT1G77940
AT5G56740	AT3G09480
AT2G25880	AT5G53480
AT2G31660	AT5G39740
AT1G02780	AT5G09500
AT4G37870	AT4G37870
AT1G09690	AT1G58983
AT1G47210	AT5G42190
AT5G12480	AT3G09440
AT1G31770	AT2G07560
AT5G40040	AT5G67510
AT4G09570	AT5G64070
AT3G61650	AT4G28715
AT2G05220	AT3G06680
AT3G46820	AT5G18820
AT3G59790	AT4G04970
AT1G14980	AT2G24270
AT5G10450	AT5G38480
AT1G69220	AT3G46320
AT1G59359	AT1G43170
AT1G76310	AT5G26900
AT3G02920	AT4G26720
AT1G34760	AT4G29220
AT5G13580	AT2G24520
AT3G55440	AT3G10370
AT2G07680	AT2G34660
AT5G56010	AT1G65950
AT5G22750	AT1G31360
AT5G02870	AT3G44590
AT1G18450	AT3G46520
AT1G47128	AT3G54940
AT4G09000	AT5G64070
AT1G55520	AT5G47080
AT5G09740	AT5G65430
AT2G47620	AT4G21710
AT1G29090	AT2G18170
AT3G13120	AT1G49400
AT1G54340	AT1G32440
AT4G10450	AT1G43170
AT1G47220	AT4G26110
AT1G09690	AT3G58700
AT4G02020	AT5G58230
AT3G11520	AT1G59830
AT3G08690	AT5G50870
AT2G20060	AT3G27850
AT2G33240	AT4G27370
AT1G59890	AT5G54640
AT5G63920	AT1G07370
AT4G33260	AT4G22910
AT4G35260	AT1G54340
AT5G38480	AT3G53730
AT5G24360	AT5G63840
AT2G26910	AT1G17260
AT5G45970	AT1G47840
AT2G42740	AT1G18540
AT5G51660	AT5G13480
AT4G14350	AT1G59725
AT1G34130	AT1G71220
AT3G11520	AT5G60390
AT4G36990	AT5G09240
AT5G02570	AT4G10710
AT2G03870	AT2G41500
AT3G11500	AT4G20440
AT4G13780	AT5G56000
AT3G50670	AT3G01320
AT4G04710	AT5G27700
AT5G10360	AT3G57490
AT1G72730	AT2G24050
AT5G09900	AT5G64760
AT1G34030	AT1G69220
AT4G23650	AT3G28900
AT5G63110	AT1G29990
AT2G43790	AT1G59860
AT1G29330	AT1G20575
AT5G59160	AT5G18820
AT2G15400	AT3G08690
AT1G47210	AT3G08690
AT2G05220	AT5G22440
AT3G13570	AT1G26480
AT3G22630	AT5G23900
AT5G09740	AT2G19860
AT2G03870	AT4G27960
AT1G09760	AT1G76300
AT5G06460	AT1G50490
AT3G25100	AT1G26840
AT1G71230	AT4G36450
AT5G49310	AT3G09480
AT1G02930	AT1G44110
AT5G22440	AT3G62870
AT1G12900	AT5G60390
AT2G29530	AT3G08580
AT5G02870	AT1G57860
AT1G16470	AT5G02490
AT2G41560	AT3G13100
AT4G24190	AT4G39890
AT4G04710	AT5G21274
AT1G55490	AT1G78300
AT5G02490	AT5G61790
AT4G24540	AT1G59580
AT2G30950	AT3G05780
AT5G61060	AT4G38130
AT1G79940	AT3G09500
AT4G28450	AT3G21540
AT5G52640	AT3G55410
AT5G56030	AT1G08780
AT4G36450	AT4G04700
AT5G59300	AT4G04460
AT3G60240	AT1G07770
AT3G19040	AT1G07705
AT3G24830	AT2G39590
AT5G06150	AT5G27570
AT1G02930	AT1G47210
AT3G06620	AT1G08720
AT1G57860	AT1G48830
AT2G39350	AT4G11730
AT4G22220	AT5G08570
AT5G48870	AT4G30330
AT2G27710	AT3G53430
AT5G56740	AT1G78300
AT3G12860	AT2G47990
AT5G55300	AT1G07370
AT2G09990	AT3G55280
AT3G46460	AT5G66680
AT2G15400	AT5G26900
AT2G39590	AT4G25740
AT1G16030	AT4G09000
AT4G34110	AT2G25850
AT4G18790	AT4G38920
AT5G55160	AT3G53870
AT4G29160	AT5G09260
AT1G05380	AT3G08690
AT5G45620	AT1G09100
AT4G11600	AT4G31870
AT5G10450	AT2G19400
AT1G19480	AT2G31970
AT1G20610	AT5G22110
AT1G79590	AT3G54300
AT5G27850	AT2G44120
AT3G13100	AT3G55100
AT4G33270	AT2G20000
AT5G23900	AT2G27720
AT3G13445	AT3G24500
AT4G02150	AT3G46030
AT3G45980	AT4G10670
AT3G50670	AT1G76300
AT5G47010	AT1G55870
AT3G62560	AT1G57620
AT4G02195	AT2G28520
AT4G09320	AT5G02570
AT2G19750	AT3G53870
AT2G43810	AT1G76300
AT5G52270	AT5G23630
AT5G54640	AT4G35800
AT5G55160	AT1G55490
AT3G13445	AT5G54640
AT1G47230	AT3G53650
AT3G11520	AT2G37470
AT2G39350	AT3G09590
AT5G50370	AT2G30390
AT3G28715	AT3G42050
AT3G18780	AT5G59890
AT1G66750	AT5G60040
AT5G39950	AT1G62180
AT3G01090	AT1G11870
AT3G04920	AT1G33120
AT1G30420	AT3G55130
AT3G09810	AT1G32440
AT3G13970	AT2G18170
AT1G09690	AT3G55280
AT1G77940	AT1G48830
AT4G00100	AT3G62870
AT1G07670	AT1G27770
AT5G64520	AT1G07745
AT4G26200	AT5G65800
AT2G47580	AT4G32850
AT4G35620	AT5G02570
AT1G09850	AT3G59790
AT1G30230	AT1G26630
AT1G79750	AT1G32380
AT3G55110	AT2G19990
AT2G42500	AT1G54690
AT3G04800	AT3G13470
AT4G02230	AT4G10450
AT5G12180	AT4G09000
AT2G24040	AT3G57330
AT4G20890	AT3G60740
AT1G34460	AT2G37470
AT1G27770	AT3G21250
AT4G23900	AT1G74560
AT5G56030	AT4G19640
AT1G70060	AT1G51060
AT1G15810	AT5G09490
AT5G23580	AT3G62910
AT5G56030	AT1G14360
AT3G63130	AT5G19320
AT2G27530	AT5G65430
AT5G03730	AT1G35160
AT5G52470	AT5G16750
AT5G14670	AT3G13900
AT4G20980	AT3G19400
AT3G25520	AT2G39820
AT3G08720	AT5G16150
AT5G56010	AT3G59020
AT1G08880	AT1G22300
AT3G51030	AT3G54660
AT1G04950	AT3G07740
AT5G42020	AT3G11450
AT3G26680	AT1G50410
AT1G42970	AT1G42970
AT1G20610	AT1G72710
AT3G55620	AT2G40010
AT1G07140	AT4G02150
AT5G25880	AT3G55810
AT1G20350	AT1G20350
AT3G55090	AT2G19980
AT1G59890	AT2G15400
AT4G31720	AT4G35800
AT1G11560	AT1G77510
AT3G50880	AT4G21710
AT5G19360	AT4G35420
AT3G46520	AT5G56600
AT2G42590	AT1G07930
AT2G27710	AT3G55280
AT3G46030	AT3G23780
AT1G09500	AT4G37980
AT4G21940	AT1G11660
AT5G51070	AT5G28540
AT4G25590	AT3G54670
AT2G26760	AT5G49310
AT3G19040	AT3G19040
AT5G25100	AT2G39450
AT5G13790	AT3G59790
AT1G02500	AT3G55650
AT2G27710	AT4G09000
AT4G00100	AT1G61580
AT1G06460	AT1G53540
AT1G64200	AT3G42050
AT1G69960	AT4G08920
AT2G45700	AT1G61140
AT2G38910	AT1G09500
AT1G09590	AT2G18020
AT3G19210	AT1G65470
AT4G24540	AT3G45640
AT4G33470	AT4G14540
AT3G27325	AT4G00900
AT1G26340	AT2G23220
AT2G32720	AT4G37400
AT1G34030	AT5G02450
AT5G65430	AT3G09480
AT1G27400	AT1G74050
AT1G57870	AT3G05840
AT4G35310	AT1G69620
AT5G02870	AT1G33120
AT1G52360	AT3G05710
AT5G19770	AT5G05620
AT1G61950	AT1G09500
AT1G76310	AT5G43320
AT1G47230	AT4G33080
AT3G06720	AT5G59910
AT4G04695	AT3G08560
AT2G03250	AT4G25350
AT5G09740	AT4G29130
AT5G60670	AT1G58983
AT4G02570	AT1G75950
AT4G11240	AT2G27710
AT4G26520	AT1G34760
AT1G74050	AT1G74050
AT2G17620	AT4G26100
AT3G09500	AT2G17360
AT1G59580	AT3G23990
AT5G52640	AT3G55280
AT2G44950	AT4G38630
AT5G54640	AT4G10670
AT5G05760	AT4G18430
AT3G25230	AT1G08830
AT1G31770	AT1G66950
AT1G77300	AT2G44950
AT4G30800	AT4G31700
AT3G57530	AT1G56410
AT2G39460	AT2G39820
AT2G44680	AT3G02920
AT2G34080	AT3G59790
AT1G10130	AT1G11890
AT2G20450	AT1G18540
AT5G44500	AT5G41770
AT5G57320	AT5G09810
AT5G59300	AT1G79940
AT5G39850	AT1G33140
AT1G67430	AT1G74050
AT3G57530	AT4G11150
AT3G59760	AT5G28540
AT1G22660	AT1G74030
AT1G72710	AT3G46320
AT3G16780	AT3G07110
AT4G18330	AT4G30800
AT3G48425	AT5G63110
AT5G18380	AT4G34670
AT4G04700	AT2G41110
AT3G62560	AT2G17520
AT4G17730	AT1G10630
AT5G56030	AT1G54270
AT5G42970	AT3G11540
AT4G21940	AT4G26840
AT4G19640	AT4G38630
AT2G27710	AT1G36240
AT1G10130	AT3G60330
AT2G33120	AT2G47170
AT3G13445	AT1G03280
AT3G62120	AT5G10450
AT3G60770	AT5G07090
AT5G42190	AT3G53110
AT5G38830	AT1G74040
AT2G18390	AT3G23390
AT3G25800	AT3G08720
AT4G29340	AT2G17800
AT1G07770	AT4G34670
AT4G34670	AT5G47320
AT3G18740	AT4G29390
AT3G01320	AT5G15020
AT5G05620	AT5G62690
AT4G09800	AT3G49010
AT3G51850	AT1G75950
AT4G03520	AT4G03520
AT5G54760	AT4G24820
AT1G44110	AT1G64230
AT5G02610	AT2G44120
AT2G37560	AT1G07660
AT1G06130	AT3G10850
AT2G45200	AT3G18480
AT3G09500	AT5G07090
AT2G33210	AT3G02520
AT1G70290	AT5G50920
AT1G30500	AT2G37060
AT4G35310	AT3G43810
AT5G59370	AT5G59890
AT1G21750	AT4G39220
AT4G20890	AT2G18390
AT5G49310	AT5G22880
AT1G55620	AT5G60730
AT5G56580	AT5G12480
AT1G34760	AT2G42590
AT5G17000	AT2G01250
AT1G61950	AT1G66800
AT3G06370	AT3G60330
AT5G52640	AT4G22310
AT3G55620	AT5G56000
AT4G21940	AT3G13235
AT3G03600	AT1G04170
AT2G18170	AT5G04870
AT3G48000	AT2G33210
AT5G41880	AT5G39770
AT5G03340	AT4G02570
AT5G64610	AT3G47690
AT5G23580	AT2G40590
AT1G27770	AT2G46800
AT2G34720	AT5G04990
AT5G63110	AT2G28740
AT3G55090	AT5G01180
AT5G12180	AT1G72550
AT1G19480	AT1G50410
AT3G04230	AT5G45775
AT1G64230	AT3G08690
AT4G10450	AT3G55280
AT2G24040	AT1G04120
AT3G04800	AT1G55490
AT5G59370	AT1G01750
AT1G05570	AT2G36850
AT4G09000	AT3G18520
AT3G09810	AT3G55650
AT4G37490	AT2G22610
AT2G05220	AT3G04920
AT4G10710	AT2G44680
AT5G23900	AT2G20450
AT4G15230	AT3G47950
AT3G22630	AT1G09100
AT1G70060	AT4G34430
AT1G27310	AT1G27970
AT3G55380	AT5G13120
AT2G44680	AT2G18170
AT5G42190	AT4G23570
AT1G02780	AT1G48830
AT3G57490	AT1G43170
AT4G01370	AT3G20670
AT1G20693	AT5G60040
AT3G63150	AT1G13440
AT2G36010	AT1G44110
AT2G31660	AT5G02500
AT5G15020	AT5G47080
AT3G08690	AT3G46460
AT3G02540	AT3G09440
AT3G03490	AT1G79810
AT1G47240	AT2G16510
AT1G69410	AT5G07090
AT1G02950	AT5G08670
AT1G64520	AT5G58290
AT4G24190	AT1G21080
AT3G20410	AT3G09440
AT2G31300	AT4G36450
AT3G11510	AT5G07090
AT3G45010	AT1G09080
AT3G05310	AT2G20530
AT3G12110	AT4G29340
AT5G12480	AT5G38480
AT3G53340	AT5G63470
AT5G61060	AT3G53340
AT4G21940	AT1G09490
AT3G45030	AT1G48830
AT1G20580	AT3G59790
AT3G16780	AT4G17390
AT3G25860	AT1G01090
AT5G58784	AT5G58784
AT1G54290	AT2G21130
AT3G48590	AT5G06150
AT5G58290	AT2G18170
AT4G00900	AT1G21140
AT2G47620	AT1G04950
AT2G17290	AT1G66800
AT4G26070	AT5G23580
AT4G26100	AT1G50370
AT2G43750	AT5G28020
AT5G56010	AT3G30775
AT1G42970	AT5G02500
AT2G34660	AT3G52310
AT1G20620	AT4G35090
AT1G04600	AT1G17580
AT1G32750	AT3G29380
AT3G02780	AT5G16440
AT2G36160	AT3G45030
AT2G18720	AT3G22860
AT4G02060	AT5G45400
AT5G13790	AT3G12980
AT3G11250	AT5G38480
AT3G18740	AT3G59540
AT3G13320	AT3G21180
AT5G45775	AT3G55280
AT5G19450	AT1G74250
AT3G07590	AT4G03430
AT3G58700	AT3G46040
AT2G42590	AT2G24490
AT5G52470	AT2G16950
AT4G09320	AT1G18800
AT2G37270	AT4G34670
AT4G02230	AT1G74050
AT3G10610	AT4G13170
AT5G19450	AT4G10710
AT1G26630	AT1G18540
AT3G58700	AT1G66580
AT4G36450	AT5G45140
AT5G62540	AT1G12900
AT1G14650	AT1G22760
AT2G27720	AT5G10450
AT1G45145	AT1G78300
AT4G29390	AT5G35530
AT5G39440	AT3G21280
AT5G60910	AT3G45640
AT1G35670	AT5G27700
AT1G30825	AT2G30910
AT3G11510	AT1G27400
AT1G67430	AT4G29390
AT1G18540	AT4G09000
AT2G29940	AT3G47950
AT4G03430	AT2G47640
AT5G10450	AT5G10450
AT5G09810	AT3G46000
AT4G29810	AT1G74740
AT1G49760	AT5G42020
AT3G58500	AT3G15620
AT1G60140	AT2G18700
AT1G10210	AT5G46750
AT2G09990	AT4G25740
AT5G27945	AT4G38130
AT4G28470	AT1G51710
AT1G59580	AT3G29380
AT3G11510	AT5G02610
AT3G18524	AT1G10930
AT4G31700	AT3G24830
AT3G18520	AT2G38560
AT1G10430	AT1G54690
AT1G18450	AT5G47080
AT3G02520	AT2G20470
AT5G56670	AT1G48830
AT3G20410	AT5G02490
AT4G18730	AT4G34670
AT2G36160	AT5G62300
AT5G23900	AT3G55170
AT5G56010	AT2G25140
AT5G49010	AT1G80190
AT4G04710	AT5G09350
AT2G26760	AT1G02690
AT1G54210	AT4G38630
AT3G54940	AT4G35350
AT5G18070	AT1G54270
AT5G56500	AT1G49630
AT1G10210	AT1G35670
AT5G09740	AT1G50460
AT1G54340	AT5G52920
AT1G29590	AT2G17360
AT3G18780	AT3G20040
AT4G00900	AT2G45140
AT2G44680	AT5G28540
AT2G18020	AT1G33140
AT1G34760	AT5G16050
AT3G58700	AT1G07070
AT5G02490	AT2G17520
AT5G56000	AT5G54800
AT1G76970	AT3G62290
AT3G62290	AT1G52360
AT1G34460	AT5G59910
AT1G24190	AT3G01320
AT4G38130	AT1G27400
AT1G58983	AT1G74050
AT1G18450	AT1G49240
AT1G54140	AT4G34430
AT5G55160	AT5G15920
AT2G37620	AT2G19760
AT1G79210	AT3G09440
AT3G53510	AT4G11730
AT1G18540	AT1G41880
AT1G54210	AT2G20580
AT5G14670	AT1G60970
AT3G60770	AT2G42740
AT4G14700	AT5G56740
AT4G35620	AT4G14700
AT1G57860	AT2G37190
AT3G47690	AT1G35160
AT5G43320	AT3G19980
AT1G09270	AT3G45980
AT1G21900	AT3G13870
AT3G52310	AT4G13510
AT5G53480	AT3G09630
AT4G37490	AT4G26100
AT5G04800	AT1G07320
AT2G13560	AT2G44530
AT5G14320	AT5G35530
AT2G46520	AT5G20010
AT5G19780	AT5G44340
AT4G09320	AT4G11010
AT5G27570	AT3G16320
AT2G39260	AT5G54940
AT1G10390	AT1G63460
AT3G01020	AT3G25960
AT2G31500	AT4G10670
AT1G66950	AT3G55110
AT5G11860	AT5G60040
AT1G22760	AT2G25850
AT3G12110	AT3G20040
AT5G14220	AT5G14220
AT3G16340	AT4G13510
AT1G07370	AT5G09240
AT1G07660	AT5G64610
AT5G20570	AT5G17020
AT1G04810	AT3G49340
AT1G30410	AT3G55100
AT1G59830	AT2G15400
AT4G14960	AT5G19780
AT1G45000	AT1G09100
AT5G23900	AT1G48830
AT5G59300	AT4G31150
AT3G54610	AT3G43980
AT1G70490	AT3G15980
AT2G22290	AT1G01090
AT2G45240	AT2G44180
AT5G19550	AT5G02490
AT1G09930	AT2G40460
AT5G10270	AT3G19980
AT3G20475	AT1G10930
AT5G07090	AT3G52590
AT5G15200	AT3G11510
AT1G70190	AT3G27830
AT1G06390	AT2G30980
AT3G10160	AT4G37930
AT1G72730	AT4G18040
AT5G52640	AT5G13010
AT2G24360	AT5G65430
AT2G26910	AT4G33730
AT5G39510	AT1G79590
AT2G30110	AT4G35800
AT4G27180	AT5G10450
AT2G38910	AT5G38480
AT3G11510	AT1G33140
AT3G04230	AT3G23390
AT5G03690	AT1G78300
AT4G30800	AT2G05220
AT5G49030	AT1G22300
AT4G04695	AT1G26880
AT3G03600	AT1G79850
AT5G23900	AT3G18740
AT4G14340	AT3G45930
AT1G74060	AT1G78300
AT2G25880	AT4G12910
AT3G44590	AT3G53740
AT2G47800	AT3G60160
AT1G54140	AT1G59580
AT1G52600	AT5G27430
AT5G56010	AT5G52270
AT4G18330	AT5G02450
AT3G46210	AT3G61620
AT2G33120	AT4G29900
AT3G04230	AT2G39590
AT3G02560	AT1G22300
AT5G02870	AT2G27710
AT4G16143	AT1G26480
AT1G67890	AT1G78300
AT1G09080	AT3G09790
AT1G35160	AT3G16320
AT1G26340	AT4G12310
AT4G33470	AT4G38630
AT3G66658	AT3G10780
AT1G07920	AT1G53750
AT1G26910	AT1G74050
AT1G27410	AT1G61140
AT1G49860	AT1G47210
AT1G59660	AT3G08960
AT2G28000	AT4G09000
AT5G59160	AT1G78300
AT4G31700	AT5G22440
AT2G28520	AT5G04930
AT5G54640	AT5G16050
AT1G52600	AT5G39440
AT5G52640	AT2G32920
AT1G64230	AT5G56150
AT4G23650	AT5G64070
AT1G68740	AT4G25350
AT4G38130	AT4G01370
AT5G64610	AT3G12810
AT3G16780	AT3G57490
AT1G59830	AT3G15620
AT3G52580	AT5G14320
AT2G34660	AT3G55110
AT5G15020	AT1G08130
AT4G08920	AT4G28540
AT4G09800	AT5G48760
AT4G31050	AT2G35120
AT5G17020	AT1G79810
AT3G45980	AT1G57820
AT3G44590	AT3G06700
AT2G31570	AT3G47930
AT5G55160	AT5G52520
AT3G04840	AT3G53740
AT3G13970	AT5G42270
AT5G55160	AT4G34430
AT4G28540	AT2G39840
AT2G13540	AT5G53480
AT2G17380	AT1G10730
AT1G13060	AT1G16470
AT4G31700	AT1G04270
AT2G27020	AT1G77440
AT5G52640	AT2G32730
AT4G12460	AT4G22540
AT3G18610	AT1G22300
AT1G47220	AT1G07920
AT4G38740	AT5G57490
AT4G27090	AT2G31610
AT1G72750	AT5G17710
AT1G64040	AT4G27090
AT5G49510	AT4G34870
AT4G16143	AT5G22880
AT5G19320	AT5G19320
AT2G32070	AT1G10450
AT4G08920	AT5G43320
AT1G34130	AT1G34130
AT5G19780	AT1G75780
AT1G75950	AT3G02520
AT2G37190	AT1G59359
AT3G10610	AT1G36240
AT4G32720	AT4G09000
AT4G34670	AT5G43710
AT1G06430	AT3G05780
AT5G02880	AT1G54280
AT3G63380	AT2G34660
AT4G34200	AT5G14780
AT4G10040	AT5G57490
AT5G28060	AT1G48830
AT2G36620	AT1G74050
AT1G11680	AT2G48150
AT5G23740	AT5G15200
AT1G06960	AT4G32850
AT1G59580	AT4G23650
AT5G39850	AT5G58420
AT3G57530	AT1G22300
AT3G49010	AT2G37190
AT3G60770	AT2G01250
AT4G32720	AT5G65430
AT2G39840	AT3G45640
AT1G54690	AT5G02560
AT5G60670	AT5G45775
AT3G25860	AT1G30120
AT2G19770	AT2G17620
AT5G14320	AT3G24830
AT5G41010	AT5G60040
AT1G30410	AT1G30420
AT3G49010	AT3G53020
AT2G18020	AT3G09630
AT3G04230	AT5G07090
AT3G09440	AT1G35160
AT2G27420	AT3G19390
AT5G56030	AT1G74310
AT4G15236	AT5G26130
AT4G08040	AT5G51690
AT2G17360	AT4G17390
AT5G22060	AT4G37910
AT3G02920	AT5G22880
AT1G59830	AT4G20340
AT1G14010	AT5G45160
AT4G03520	AT1G26480
AT5G44100	AT5G59160
AT1G04950	AT5G22880
AT1G62800	AT1G62800
AT4G38630	AT2G09990
AT5G06150	AT5G43320
AT2G29540	AT4G21710
AT1G23490	AT1G55130
AT2G06510	AT2G16440
AT5G56030	AT1G17590
AT4G15230	AT5G57350
AT4G33080	AT5G49910
AT1G74740	AT3G62910
AT1G59580	AT4G04970
AT5G47080	AT2G43790
AT1G09270	AT1G35160
AT3G20970	AT3G57180
AT1G12900	AT1G16030
AT3G45640	AT1G80660
AT1G62800	AT1G53240
AT2G29570	AT3G20670
AT3G59020	AT5G20010
AT3G09820	AT3G09820
AT3G10660	AT3G18610
AT2G42590	AT3G08730
AT4G11240	AT3G46040
AT3G13090	AT5G13580
AT5G39850	AT1G08360
AT4G04640	AT5G53170
AT3G23390	AT3G53740
AT5G02610	AT5G45775
AT3G55380	AT1G79940
AT5G42020	AT1G24320
AT2G28290	AT5G02560
AT2G27710	AT3G02520
AT5G54100	AT5G54100
AT1G67430	AT1G26910
AT1G15700	AT2G29080
AT1G27400	AT1G74270
AT5G12180	AT5G21274
AT2G27720	AT3G24830
AT2G39390	AT5G16130
AT5G22440	AT1G74270
AT2G24490	AT1G11100
AT1G19730	AT1G26480
AT4G14800	AT1G33120
AT1G15310	AT1G48160
AT3G01280	AT2G33210
AT4G14880	AT5G28030
AT3G55170	AT1G66580
AT5G43060	AT1G10210
AT4G36450	AT3G59100
AT2G20580	AT1G75990
AT5G06530	AT4G13510
AT5G48760	AT1G66580
AT4G10670	AT1G03280
AT1G02980	AT3G42830
AT2G47250	AT4G32520
AT3G19960	AT5G54280
AT1G35670	AT1G72550
AT1G58684	AT1G74060
AT4G34670	AT5G56010
AT3G21250	AT3G60160
AT3G14570	AT3G59100
AT2G22780	AT3G47520
AT2G29940	AT4G11730
AT2G31500	AT3G02190
AT2G17620	AT3G09480
AT3G13772	AT3G02600
AT3G09440	AT1G31340
AT5G19780	AT5G62690
AT4G27370	AT4G33200
AT5G52520	AT4G24190
AT1G11680	AT1G26690
AT2G32850	AT3G25420
AT1G21380	AT1G23490
AT4G26720	AT1G51060
AT1G21700	AT4G39910
AT3G10660	AT5G16050
AT5G56010	AT3G59990
AT1G47210	AT3G53650
AT2G18760	AT1G16190
AT4G03430	AT3G14080
AT5G19780	AT4G05190
AT3G13210	AT4G37120
AT3G59790	AT2G19760
AT5G59690	AT5G56740
AT3G02560	AT5G35530
AT5G66140	AT2G20580
AT1G24190	AT3G46320
AT4G16370	AT2G02020
AT4G36450	AT5G25530
AT1G76040	AT5G42020
AT5G55160	AT1G61010
AT4G24190	AT2G41980
AT3G19390	AT5G06460
AT1G75230	AT1G50410
AT1G23870	AT1G68020
AT5G23290	AT1G78300
AT3G49010	AT1G66580
AT1G16470	AT3G12580
AT1G30400	AT3G55090
AT3G05710	AT1G70490
AT2G30110	AT5G60040
AT3G17630	AT5G27150
AT5G48570	AT3G13490
AT1G07930	AT4G28470
AT5G05780	AT2G32730
AT5G52640	AT2G43350
AT1G07810	AT5G11560
AT5G22110	AT4G17520
AT5G64630	AT5G02820
AT5G19360	AT5G10450
AT1G54290	AT5G41700
AT1G59725	AT2G20560
AT3G59790	AT5G23580
AT1G02690	AT3G01320
AT1G50700	AT3G02190
AT4G15230	AT2G02020
AT3G53740	AT3G02560
AT4G04695	AT3G09440
AT3G06720	AT4G02150
AT3G13580	AT5G48760
AT5G14670	AT1G55130
AT3G43810	AT5G37780
AT2G36010	AT2G17620
AT4G27420	AT5G13580
AT3G59020	AT4G17890
AT5G57015	AT5G59160
AT5G45140	AT1G50370
AT5G56030	AT1G06430
AT5G15520	AT5G61170
AT1G79280	AT1G56410
AT1G19730	AT5G42980
AT3G09630	AT3G49910
AT3G22330	AT4G34110
AT4G33080	AT4G28480
AT5G23580	AT5G02490
AT2G40510	AT3G49910
AT2G42500	AT1G03280
AT1G30420	AT4G15236
AT5G23580	AT2G47020
AT5G42270	AT5G62050
AT3G53750	AT5G52360
AT3G05310	AT1G03860
AT3G53740	AT1G77760
AT3G05630	AT1G19650
AT2G33210	AT1G78300
AT3G48930	AT3G49910
AT4G09570	AT1G56410
AT3G04920	AT5G58420
AT5G04800	AT1G08360
AT5G02500	AT2G22360
AT4G14350	AT5G49910
AT2G27760	AT3G12580
AT1G35160	AT3G04770
AT3G51300	AT5G62880
AT4G27090	AT1G14320
AT3G12580	AT5G02490
AT1G42970	AT1G26230
AT1G17530	AT1G24490
AT1G02780	AT4G02230
AT3G09810	AT3G55410
AT3G53510	AT5G62670
AT2G43030	AT3G26560
AT5G58700	AT2G36850
AT1G59580	AT4G11160
AT1G24320	AT1G07670
AT1G29590	AT3G25520
AT5G48870	AT2G47640
AT5G13710	AT4G21180
AT1G27400	AT5G15520
AT5G10360	AT5G09490
AT3G10660	AT5G42190
AT1G59580	AT5G10450
AT1G19730	AT3G44110
AT4G26840	AT1G54270
AT1G78510	AT5G42020
AT4G37490	AT5G41700
AT3G26650	AT5G60390
AT2G44680	AT2G17620
AT4G05190	AT2G03870
AT4G35310	AT1G09510
AT3G04230	AT1G36240
AT1G24180	AT3G13470
AT2G18170	AT2G26300
AT3G12110	AT4G28715
AT3G51850	AT3G02190
AT5G56000	AT1G09080
AT2G15430	AT3G60250
AT3G22630	AT3G22110
AT3G05710	AT5G14670
AT3G57490	AT1G67430
AT1G76860	AT1G07930
AT2G39820	AT3G56150
AT2G19760	AT5G62880
AT5G23340	AT4G34870
AT1G02780	AT1G27400
AT3G16780	AT1G48830
AT5G54670	AT1G06960
AT3G59790	AT4G38630
AT3G03600	AT1G80620
AT3G57530	AT1G64200
AT4G35950	AT5G62880
AT1G18890	AT4G33470
AT5G23340	AT4G26270
AT4G30660	AT3G13100
AT1G04750	AT5G53010
AT2G15400	AT5G67320
AT3G52120	AT5G55100
AT3G03910	AT3G03910
AT1G47220	AT1G07790
AT3G48870	AT5G02490
AT4G00100	AT2G19750
AT5G64760	AT5G35590
AT1G64200	AT1G64200
AT1G75560	AT5G52470
AT2G39840	AT4G09000
AT3G60500	AT4G16143
AT1G36240	AT5G45775
AT2G31500	AT3G18610
AT1G69410	AT1G43170
AT5G24360	AT1G29330
AT1G23800	AT3G13860
AT1G47210	AT4G27180
AT3G04770	AT3G09630
AT4G28060	AT1G22840
AT3G19040	AT2G28740
AT3G24830	AT1G26910
AT3G13100	AT3G55090
AT1G18890	AT2G47020
AT3G04120	AT1G75990
AT1G09080	AT1G26480
AT4G09800	AT3G11940
AT5G02500	AT3G15710
AT4G36130	AT1G35160
AT2G20450	AT3G46040
AT1G65540	AT1G77750
AT5G41880	AT5G57450
AT3G49910	AT2G42740
AT2G13540	AT3G16650
AT5G02880	AT5G66140
AT5G19310	AT3G47690
AT3G10660	AT3G22110
AT1G09270	AT1G34760
AT1G35160	AT5G56710
AT5G09740	AT5G02560
AT3G51850	AT5G42020
AT1G69480	AT3G29060
AT1G62940	AT3G21240
AT2G38910	AT1G74250
AT1G74560	AT1G22300
AT4G20440	AT5G41770
AT3G04800	AT2G28800
AT3G51190	AT2G33800
AT4G04700	AT3G13470
AT2G04390	AT3G06680
AT2G02760	AT5G06110
AT5G59300	AT1G01100
AT5G54640	AT5G22880
AT5G50160	AT2G21410
AT1G74050	AT5G09500
AT3G06720	AT1G07790
AT4G00100	AT2G44120
AT1G22780	AT1G48830
AT1G54370	AT1G17260
AT5G16050	AT5G60390
AT3G13445	AT2G19480
AT1G07510	AT5G53170
AT1G08360	AT4G13170
AT1G06390	AT1G09840
AT4G23650	AT2G14255
AT4G31150	AT2G39840
AT1G04820	AT5G23860
AT1G29080	AT1G59580
AT3G09200	AT1G78300
AT5G23740	AT3G24830
AT1G55520	AT3G06010
AT1G49240	AT1G01750
AT4G29040	AT2G20580
AT4G26840	AT3G53710
AT4G00100	AT5G41520
AT5G09810	AT4G28710
AT2G39460	AT1G61580
AT2G44610	AT1G01090
AT5G16850	AT1G10930
AT4G24280	AT1G78300
AT2G27530	AT4G34670
AT1G74060	AT1G61580
AT5G23740	AT2G37270
AT4G27420	AT4G11730
AT5G28060	AT1G36240
AT2G28290	AT3G12810
AT5G56000	AT5G13010
AT1G49250	AT5G49910
AT5G20040	AT5G42020
AT5G56670	AT3G02560
AT4G18300	AT5G38640
AT5G58290	AT1G79650
AT4G26840	AT5G52520
AT1G75510	AT2G38560
AT4G02460	AT5G41150
AT2G18020	AT5G26780
AT3G55220	AT3G55220
AT5G56030	AT1G17290
AT3G12110	AT2G19770
AT4G30800	AT5G22440
AT4G27960	AT3G55380
AT4G24820	AT1G53780
AT1G54290	AT4G27960
AT2G42590	AT4G26230
AT2G20980	AT4G29910
AT3G45030	AT5G35530
AT5G55070	AT5G63680
AT3G53740	AT5G47320
AT5G62250	AT4G21270
AT4G01370	AT5G16050
AT1G02090	AT2G26990
AT5G58230	AT1G70060
AT2G05840	AT3G27430
AT3G43300	AT3G62120
AT1G23410	AT5G42220
AT5G16050	AT4G17520
AT1G05380	AT2G33610
AT5G64630	AT1G77300
AT3G21180	AT3G59140
AT3G51190	AT5G09510
AT4G29040	AT5G42790
AT4G38630	AT3G04230
AT4G00100	AT3G13120
AT1G76400	AT4G39220
AT1G27400	AT1G61580
AT3G24350	AT5G46860
AT4G00810	AT2G40010
AT2G27720	AT1G34760
AT4G38630	AT5G45620
AT1G64040	AT3G23990
AT1G59359	AT5G09490
AT2G36160	AT5G59850
AT2G42590	AT5G61060
AT1G14400	AT3G01090
AT2G05220	AT4G29390
AT1G21720	AT1G26480
AT1G61790	AT4G00900
AT2G36160	AT3G44590
AT3G45930	AT3G60250
AT1G13210	AT3G15980
AT5G56000	AT3G02560
AT5G22880	AT1G07660
AT3G60500	AT1G59760
AT3G28500	AT2G19750
AT2G31660	AT5G65430
AT3G01090	AT5G22800
AT5G09510	AT3G55280
AT1G09690	AT2G39460
AT4G27230	AT5G38480
AT5G56940	AT3G18880
AT2G32730	AT1G34760
AT5G02320	AT3G18610
AT1G48970	AT3G11710
AT2G37360	AT2G14580
AT1G72730	AT1G21750
AT3G16150	AT4G33865
AT3G59790	AT1G72830
AT4G23900	AT5G59970
AT4G04695	AT1G79920
AT3G54300	AT4G32150
AT3G43960	AT3G48340
AT3G12980	AT5G56280
AT2G44120	AT3G62870
AT4G00570	AT3G04050
AT2G29540	AT3G25940
AT5G56010	AT3G55360
AT4G04700	AT1G26880
AT2G17360	AT1G67430
AT1G29990	AT1G08780
AT4G13170	AT2G39590
AT1G33120	AT5G59850
AT1G50010	AT2G22610
AT2G42590	AT5G63110
AT3G14020	AT5G56950
AT2G17290	AT1G67430
AT2G45270	AT3G44110
AT2G31500	AT1G75230
AT3G16785	AT2G18180
AT5G55160	AT4G16720
AT5G02500	AT2G42590
AT1G26690	AT4G21150
AT5G61460	AT2G28740
AT3G59790	AT3G13445
AT2G18170	AT5G56030
AT2G33610	AT1G07660
AT2G45700	AT1G02670
AT5G04800	AT5G59850
AT1G10430	AT5G66140
AT3G44680	AT5G63110
AT2G30910	AT5G46750
AT1G18260	AT1G09080
AT2G19900	AT5G66140
AT2G27710	AT3G11250
AT2G39350	AT3G24290
AT3G18524	AT3G48190
AT5G27720	AT2G32600
AT3G29070	AT1G21900
AT3G55380	AT2G22480
AT2G24170	AT5G25100
AT1G15210	AT4G33720
AT3G60160	AT1G66950
AT5G19760	AT5G19760
AT1G05300	AT1G10970
AT3G22630	AT2G05840
AT3G46820	AT5G65430
AT1G72830	AT2G13570
AT1G21900	AT5G45160
AT5G56740	AT1G22300
AT3G04920	AT5G35530
AT5G54640	AT4G21710
AT5G59300	AT2G13540
AT1G22300	AT3G24500
AT3G10660	AT3G12580
AT5G06000	AT3G48930
AT5G56580	AT1G76040
AT4G16143	AT3G53650
AT1G10390	AT1G67220
AT1G15700	AT5G56030
AT5G56030	AT5G61640
AT5G47080	AT4G01370
AT4G37910	AT5G49910
AT1G36240	AT2G36620
AT1G44110	AT5G48600
AT2G20060	AT2G42710
AT1G09490	AT3G09440
AT5G36220	AT4G24520
AT5G07090	AT1G61580
AT5G56000	AT5G56030
AT5G35620	AT2G24050
AT2G39820	AT3G24830
AT1G16190	AT3G27430
AT3G62560	AT1G69460
AT1G09490	AT5G28540
AT3G04230	AT5G41520
AT5G64070	AT3G53710
AT3G13445	AT1G08880
AT3G51030	AT1G22300
AT2G19670	AT5G59970
AT2G46520	AT1G26480
AT1G02300	AT1G02305
AT2G24360	AT5G38480
AT1G45145	AT1G34760
AT3G07960	AT5G49510
AT1G20610	AT2G25880
AT4G32150	AT4G37640
AT4G10450	AT3G46040
AT3G45640	AT5G10450
AT3G55750	AT2G18390
AT4G36130	AT2G39590
AT5G19450	AT3G56340
AT3G12580	AT1G67490
AT3G45640	AT3G29380
AT4G23650	AT1G26230
AT4G35310	AT1G34760
AT2G41860	AT3G13235
AT2G18170	AT2G41630
AT3G13580	AT1G74050
AT2G18170	AT2G17290
AT2G44680	AT5G44500
AT2G43790	AT5G65430
AT4G24190	AT5G02610
AT1G62040	AT2G25340
AT2G27170	AT3G45930
AT1G76310	AT1G59830
AT2G01720	AT2G35520
AT5G08290	AT4G35620
AT2G21410	AT3G42050
AT5G56030	AT5G49840
AT5G59300	AT4G38740
AT3G58700	AT1G26910
AT2G44120	AT1G18540
AT3G08730	AT5G02490
AT1G04600	AT3G58160
AT5G20290	AT5G56670
AT3G56340	AT5G52470
AT2G21520	AT1G13560
AT5G13120	AT3G01280
AT4G28540	AT5G59970
AT3G52930	AT3G52930
AT5G15200	AT4G16720
AT2G17580	AT2G36530
AT5G64610	AT1G26480
AT1G54270	AT2G16950
AT2G27420	AT3G54940
AT5G57450	AT5G40820
AT5G37980	AT5G56740
AT4G38130	AT3G33520
AT5G39440	AT3G09440
AT3G48750	AT5G42190
AT5G02490	AT2G35635
AT5G39850	AT5G09490
AT2G22610	AT1G78300
AT2G36010	AT5G22220
AT1G74740	AT5G42190
AT3G09630	AT2G37190
AT3G46000	AT3G54670
AT4G24820	AT1G53750
AT5G18820	AT5G16050
AT2G29570	AT1G18090
AT2G44680	AT5G23290
AT3G60820	AT3G27430
AT3G18740	AT4G34670
AT2G17360	AT1G27400
AT3G23390	AT3G05590
AT5G53010	AT2G07680
AT3G11500	AT5G27720
AT3G13170	AT5G02820
AT3G59790	AT3G23890
AT5G27850	AT2G39460
AT1G77750	AT4G16720
AT2G27530	AT5G59850
AT3G55440	AT4G21490
AT3G05630	AT4G39170
AT3G58730	AT4G11150
AT5G42020	AT1G79930
AT2G38560	AT5G19310
AT3G18524	AT3G05740
AT5G39510	AT5G11150
AT4G28470	AT1G09100
AT1G02940	AT2G26760
AT2G17265	AT4G33650
AT2G23930	AT4G02840
AT3G02520	AT5G59970
AT1G56410	AT1G11560
AT3G52580	AT5G67510
AT1G60930	AT5G39770
AT5G65430	AT4G39680
AT5G56030	AT5G39950
AT5G18100	AT2G42100
AT1G78300	AT2G22480
AT1G79550	AT3G26650
AT5G63110	AT1G70060
AT4G09570	AT3G08560
AT2G41680	AT3G54660
AT5G60670	AT4G25630
AT1G79750	AT5G19820
AT4G16143	AT2G28720
AT1G15520	AT3G09590
AT5G20570	AT4G28470
AT1G76310	AT2G42500
AT1G20696	AT1G07820
AT1G72750	AT1G72750
AT5G06150	AT5G60390
AT3G62290	AT2G36900
AT2G07680	AT1G59870
AT5G18380	AT2G39590
AT5G56000	AT3G55280
AT4G08920	AT2G19470
AT5G12480	AT4G11150
AT1G07930	AT1G07930
AT4G04700	AT5G09350
AT1G57860	AT2G04390
AT1G07820	AT5G56740
AT3G52270	AT2G04630
AT3G12280	AT3G60360
AT5G20720	AT3G13860
AT3G53480	AT5G01180
AT1G78300	AT5G47210
AT4G32850	AT2G39840
AT1G01230	AT1G26690
AT4G14800	AT1G75950
AT3G49010	AT4G18730
AT1G66950	AT1G64780
AT5G49470	AT4G09000
AT1G09590	AT3G58700
AT5G56000	AT1G72730
AT4G31700	AT1G27400
AT3G55380	AT5G27470
AT2G19750	AT5G16130
AT1G06430	AT3G05790
AT2G37060	AT1G55970
AT5G60670	AT2G42740
AT1G20850	AT2G30110
AT2G23150	AT1G07670
AT3G18090	AT5G60040
AT1G06360	AT1G26340
AT5G20850	AT3G19210
AT2G36620	AT2G37600
AT5G46750	AT5G60390
AT4G24190	AT3G22200
AT1G73570	AT2G17370
AT2G42100	AT3G48040
AT1G79550	AT1G34760
AT2G04032	AT5G48580
AT1G49240	AT4G27370
AT1G09270	AT5G67320
AT3G22630	AT1G45000
AT3G26680	AT5G20850
AT1G07810	AT1G80660
AT1G54140	AT2G47620
AT5G55230	AT4G35620
AT5G56630	AT2G39590
AT5G42980	AT2G18030
AT4G35800	AT2G41630
AT3G01320	AT1G59580
AT3G07110	AT5G02450
AT4G38630	AT1G07660
AT1G70060	AT5G60040
AT2G39820	AT4G16720
AT1G72710	AT3G08560
AT1G02690	AT5G09740
AT4G35020	AT1G20090
AT5G56010	AT4G35460
AT3G48960	AT3G04840
AT3G26560	AT4G32520
AT3G58500	AT1G11660
AT4G26840	AT5G19310
AT2G42100	AT3G20040
AT3G58700	AT1G67430
AT5G08290	AT1G34460
AT1G10430	AT4G27230
AT3G57490	AT5G09510
AT1G29990	AT2G16740
AT1G49980	AT3G50880
AT1G52360	AT5G50440
AT1G30480	AT3G02540
AT1G35160	AT2G42810
AT1G07370	AT5G26680
AT2G26760	AT5G27080
AT1G62750	AT1G70190
AT5G49510	AT1G55255
AT1G50700	AT1G34760
AT2G44180	AT3G59790
AT2G18020	AT3G11940
AT5G55160	AT4G13780
AT5G49470	AT5G10450
AT5G13930	AT3G45930
AT5G60670	AT3G53870
AT4G27420	AT2G18960
AT3G47690	AT1G72250
AT4G09000	AT5G03415
AT2G36170	AT1G43170
AT1G53780	AT5G09900
AT2G20560	AT5G42020
AT5G56030	AT3G27380
AT2G42500	AT5G66140
AT2G22360	AT4G26780
AT1G54210	AT1G50250
AT3G04400	AT1G56410
AT3G55100	AT4G13510
AT3G59020	AT3G09440
AT5G58420	AT3G53870
AT3G48750	AT1G02970
AT5G54670	AT1G22300
AT2G38910	AT4G11150
AT2G37190	AT1G48830
AT4G00100	AT5G14320
AT4G31700	AT5G07090
AT1G14400	AT4G34620
AT2G43810	AT1G20580
AT3G53740	AT1G37130
AT4G14700	AT4G29910
AT1G61950	AT5G27700
AT5G03290	AT4G24190
AT4G35020	AT1G75840
AT4G15233	AT2G19980
AT1G22300	AT5G10450
AT3G11520	AT3G13170
AT1G09480	AT2G21730
AT1G35670	AT3G13235
AT3G62030	AT5G63110
AT2G35040	AT1G35160
AT5G19360	AT1G27400
AT1G77940	AT5G59850
AT5G42270	AT3G05790
AT2G20290	AT4G27370
AT1G21640	AT1G78510
AT5G54670	AT5G38480
AT1G51680	AT1G62940
AT5G47080	AT4G27230
AT3G46460	AT5G10540
AT4G26780	AT2G36070
AT5G49510	AT5G23290
AT3G57530	AT1G09510
AT2G28740	AT1G50460
AT5G56010	AT5G53560
AT2G24765	AT4G39220
AT3G04230	AT4G18730
AT1G75780	AT4G05190
AT2G41860	AT2G42590
AT5G56000	AT1G59725
AT3G22110	AT1G56410
[truncated: 49,885 more rows]
