# Supplementary material for: Predicting protein-protein interactions in Arabidopsis thaliana through integration of orthology, gene ontology and co-expression
Source: BMC Genomics. 2009 Jun 29;10:288. doi: 10.1186/1471-2164-10-288 (PMC2719670; doi:10.1186/1471-2164-10-288)
Supplement: Additional file 9 — CAST clusters and GO overrepresentation. [file 1471-2164-10-288-S9.txt]

cluster_nb	GO_tree	GO_term	GO_term_descr	adj_Pvalue	cluster_connectivity	nb_genes_withGOterm	nb_genes_in_cluster		proteins
100	C	GO:0016020	membrane	0.000492098376	3.183	11	11	0	AT1G54370 AT1G64170 AT1G79610 AT2G13620 AT3G05030 AT3G06370 AT3G17630 AT3G53720 AT4G23700 AT5G27150 AT5G41610
100	C	GO:0016021	integral to membrane	9.3469236e-12	37.460	9	11	0	AT1G54370 AT1G64170 AT1G79610 AT2G13620 AT3G05030 AT3G06370 AT3G17630 AT3G53720 AT4G23700 AT5G27150 AT5G41610
100	C	GO:0031224	intrinsic to membrane	1.559454624e-09	21.218	9	11	0	AT1G54370 AT1G64170 AT1G79610 AT2G13620 AT3G05030 AT3G06370 AT3G17630 AT3G53720 AT4G23700 AT5G27150 AT5G41610
100	C	GO:0044425	membrane part	4.71735768e-08	14.495	9	11	0	AT1G54370 AT1G64170 AT1G79610 AT2G13620 AT3G05030 AT3G06370 AT3G17630 AT3G53720 AT4G23700 AT5G27150 AT5G41610
100	F	GO:0005215	transporter activity	1.30828463e-12	20.189	11	11	0	AT1G54370 AT1G64170 AT1G79610 AT2G13620 AT3G05030 AT3G06370 AT3G17630 AT3G53720 AT4G23700 AT5G27150 AT5G41610
100	F	GO:0005451	monovalent cation:proton antiporter activity	5.2938452e-29	555.422	11	11	0	AT1G54370 AT1G64170 AT1G79610 AT2G13620 AT3G05030 AT3G06370 AT3G17630 AT3G53720 AT4G23700 AT5G27150 AT5G41610
100	F	GO:0008324	cation transmembrane transporter activity	3.5977484e-18	64.087	11	11	0	AT1G54370 AT1G64170 AT1G79610 AT2G13620 AT3G05030 AT3G06370 AT3G17630 AT3G53720 AT4G23700 AT5G27150 AT5G41610
100	F	GO:0015075	ion transmembrane transporter activity	1.13750904e-16	46.981	11	11	0	AT1G54370 AT1G64170 AT1G79610 AT2G13620 AT3G05030 AT3G06370 AT3G17630 AT3G53720 AT4G23700 AT5G27150 AT5G41610
100	F	GO:0015077	monovalent inorganic cation transmembrane transporter activity	4.1569729e-23	176.014	11	11	0	AT1G54370 AT1G64170 AT1G79610 AT2G13620 AT3G05030 AT3G06370 AT3G17630 AT3G53720 AT4G23700 AT5G27150 AT5G41610
100	F	GO:0015078	hydrogen ion transmembrane transporter activity	1.26911365e-23	195.266	11	11	0	AT1G54370 AT1G64170 AT1G79610 AT2G13620 AT3G05030 AT3G06370 AT3G17630 AT3G53720 AT4G23700 AT5G27150 AT5G41610
100	F	GO:0015291	secondary active transmembrane transporter activity	3.8698912e-20	96.131	11	11	0	AT1G54370 AT1G64170 AT1G79610 AT2G13620 AT3G05030 AT3G06370 AT3G17630 AT3G53720 AT4G23700 AT5G27150 AT5G41610
100	F	GO:0015297	antiporter activity	2.14375292e-23	186.522	11	11	0	AT1G54370 AT1G64170 AT1G79610 AT2G13620 AT3G05030 AT3G06370 AT3G17630 AT3G53720 AT4G23700 AT5G27150 AT5G41610
100	F	GO:0015298	solute:cation antiporter activity	2.18048885e-27	409.738	11	11	0	AT1G54370 AT1G64170 AT1G79610 AT2G13620 AT3G05030 AT3G06370 AT3G17630 AT3G53720 AT4G23700 AT5G27150 AT5G41610
100	F	GO:0015300	solute:solute antiporter activity	1.57621422e-26	347.139	11	11	0	AT1G54370 AT1G64170 AT1G79610 AT2G13620 AT3G05030 AT3G06370 AT3G17630 AT3G53720 AT4G23700 AT5G27150 AT5G41610
100	F	GO:0015385	sodium:hydrogen antiporter activity	2.17596068e-30	714.114	11	11	0	AT1G54370 AT1G64170 AT1G79610 AT2G13620 AT3G05030 AT3G06370 AT3G17630 AT3G53720 AT4G23700 AT5G27150 AT5G41610
100	F	GO:0015491	cation:cation antiporter activity	1.18748507e-27	430.931	11	11	0	AT1G54370 AT1G64170 AT1G79610 AT2G13620 AT3G05030 AT3G06370 AT3G17630 AT3G53720 AT4G23700 AT5G27150 AT5G41610
100	F	GO:0022804	active transmembrane transporter activity	1.74835939e-16	45.197	11	11	0	AT1G54370 AT1G64170 AT1G79610 AT2G13620 AT3G05030 AT3G06370 AT3G17630 AT3G53720 AT4G23700 AT5G27150 AT5G41610
100	F	GO:0022857	transmembrane transporter activity	5.2838663e-14	26.991	11	11	0	AT1G54370 AT1G64170 AT1G79610 AT2G13620 AT3G05030 AT3G06370 AT3G17630 AT3G53720 AT4G23700 AT5G27150 AT5G41610
100	F	GO:0022890	inorganic cation transmembrane transporter activity	1.80556462e-21	126.232	11	11	0	AT1G54370 AT1G64170 AT1G79610 AT2G13620 AT3G05030 AT3G06370 AT3G17630 AT3G53720 AT4G23700 AT5G27150 AT5G41610
100	F	GO:0022891	substrate-specific transmembrane transporter activity	2.66553159e-15	35.352	11	11	0	AT1G54370 AT1G64170 AT1G79610 AT2G13620 AT3G05030 AT3G06370 AT3G17630 AT3G53720 AT4G23700 AT5G27150 AT5G41610
100	F	GO:0022892	substrate-specific transporter activity	2.6166356e-14	28.762	11	11	0	AT1G54370 AT1G64170 AT1G79610 AT2G13620 AT3G05030 AT3G06370 AT3G17630 AT3G53720 AT4G23700 AT5G27150 AT5G41610
100	F	GO:0046873	metal ion transmembrane transporter activity	7.1659104e-05	69.380	4	11	0	AT1G54370 AT1G64170 AT1G79610 AT2G13620 AT3G05030 AT3G06370 AT3G17630 AT3G53720 AT4G23700 AT5G27150 AT5G41610
100	P	GO:0006810	transport	1.3609458e-10	14.237	11	11	0	AT1G54370 AT1G64170 AT1G79610 AT2G13620 AT3G05030 AT3G06370 AT3G17630 AT3G53720 AT4G23700 AT5G27150 AT5G41610
100	P	GO:0006811	ion transport	1.133953482e-17	62.043	11	11	0	AT1G54370 AT1G64170 AT1G79610 AT2G13620 AT3G05030 AT3G06370 AT3G17630 AT3G53720 AT4G23700 AT5G27150 AT5G41610
100	P	GO:0006812	cation transport	1.569633718e-18	74.076	11	11	0	AT1G54370 AT1G64170 AT1G79610 AT2G13620 AT3G05030 AT3G06370 AT3G17630 AT3G53720 AT4G23700 AT5G27150 AT5G41610
100	P	GO:0015672	monovalent inorganic cation transport	1.411078e-06	82.921	5	11	0	AT1G54370 AT1G64170 AT1G79610 AT2G13620 AT3G05030 AT3G06370 AT3G17630 AT3G53720 AT4G23700 AT5G27150 AT5G41610
100	P	GO:0030001	metal ion transport	1.317984417e-05	53.164	5	11	0	AT1G54370 AT1G64170 AT1G79610 AT2G13620 AT3G05030 AT3G06370 AT3G17630 AT3G53720 AT4G23700 AT5G27150 AT5G41610
100	P	GO:0051179	localization	1.678994995e-10	13.969	11	11	0	AT1G54370 AT1G64170 AT1G79610 AT2G13620 AT3G05030 AT3G06370 AT3G17630 AT3G53720 AT4G23700 AT5G27150 AT5G41610
100	P	GO:0051234	establishment of localization	1.517205955e-10	14.097	11	11	0	AT1G54370 AT1G64170 AT1G79610 AT2G13620 AT3G05030 AT3G06370 AT3G17630 AT3G53720 AT4G23700 AT5G27150 AT5G41610
101	C	GO:0016020	membrane	0.000492098376	3.183	11	11	0	AT1G14040 AT1G26730 AT1G35350 AT1G68740 AT1G69480 AT2G03240 AT2G03250 AT2G03260 AT3G23430 AT3G29060 AT4G25350
101	C	GO:0016021	integral to membrane	8.1101832e-17	45.784	11	11	0	AT1G14040 AT1G26730 AT1G35350 AT1G68740 AT1G69480 AT2G03240 AT2G03250 AT2G03260 AT3G23430 AT3G29060 AT4G25350
101	C	GO:0031224	intrinsic to membrane	4.42531824e-14	25.934	11	11	0	AT1G14040 AT1G26730 AT1G35350 AT1G68740 AT1G69480 AT2G03240 AT2G03250 AT2G03260 AT3G23430 AT3G29060 AT4G25350
101	C	GO:0044425	membrane part	2.98781112e-12	17.716	11	11	0	AT1G14040 AT1G26730 AT1G35350 AT1G68740 AT1G69480 AT2G03240 AT2G03250 AT2G03260 AT3G23430 AT3G29060 AT4G25350
102	F	GO:0004180	carboxypeptidase activity	1.80340609e-06	169.451	4	10	0	AT1G11910 AT2G32850 AT3G25420 AT3G45010 AT4G04460 AT4G04860 AT4G12910 AT4G21810 AT4G29330 AT5G22980
102	F	GO:0004185	serine carboxypeptidase activity	1.45620175e-06	178.529	4	10	0	AT1G11910 AT2G32850 AT3G25420 AT3G45010 AT4G04460 AT4G04860 AT4G12910 AT4G21810 AT4G29330 AT5G22980
102	F	GO:0008233	peptidase activity	9.3430745e-06	25.767	6	10	0	AT1G11910 AT2G32850 AT3G25420 AT3G45010 AT4G04460 AT4G04860 AT4G12910 AT4G21810 AT4G29330 AT5G22980
102	F	GO:0008236	serine-type peptidase activity	0.000130264449	58.809	4	10	0	AT1G11910 AT2G32850 AT3G25420 AT3G45010 AT4G04460 AT4G04860 AT4G12910 AT4G21810 AT4G29330 AT5G22980
102	F	GO:0008238	exopeptidase activity	8.3708401e-06	116.251	4	10	0	AT1G11910 AT2G32850 AT3G25420 AT3G45010 AT4G04460 AT4G04860 AT4G12910 AT4G21810 AT4G29330 AT5G22980
102	F	GO:0017171	serine hydrolase activity	0.000130264449	58.809	4	10	0	AT1G11910 AT2G32850 AT3G25420 AT3G45010 AT4G04460 AT4G04860 AT4G12910 AT4G21810 AT4G29330 AT5G22980
102	P	GO:0006508	proteolysis	8.30243872e-11	31.384	9	10	0	AT1G11910 AT2G32850 AT3G25420 AT3G45010 AT4G04460 AT4G04860 AT4G12910 AT4G21810 AT4G29330 AT5G22980
102	P	GO:0019538	protein metabolic process	1.001008898e-05	6.067	10	10	0	AT1G11910 AT2G32850 AT3G25420 AT3G45010 AT4G04460 AT4G04860 AT4G12910 AT4G21810 AT4G29330 AT5G22980
102	P	GO:0043170	macromolecule metabolic process	0.000483317437	4.119	10	10	0	AT1G11910 AT2G32850 AT3G25420 AT3G45010 AT4G04460 AT4G04860 AT4G12910 AT4G21810 AT4G29330 AT5G22980
102	P	GO:0044237	cellular metabolic process	0.01233653724	2.980	10	10	0	AT1G11910 AT2G32850 AT3G25420 AT3G45010 AT4G04460 AT4G04860 AT4G12910 AT4G21810 AT4G29330 AT5G22980
102	P	GO:0044238	primary metabolic process	0.01323748254	2.959	10	10	0	AT1G11910 AT2G32850 AT3G25420 AT3G45010 AT4G04460 AT4G04860 AT4G12910 AT4G21810 AT4G29330 AT5G22980
102	P	GO:0044260	cellular macromolecule metabolic process	1.180713028e-05	5.968	10	10	0	AT1G11910 AT2G32850 AT3G25420 AT3G45010 AT4G04460 AT4G04860 AT4G12910 AT4G21810 AT4G29330 AT5G22980
102	P	GO:0044267	cellular protein metabolic process	8.70126974e-06	6.153	10	10	0	AT1G11910 AT2G32850 AT3G25420 AT3G45010 AT4G04460 AT4G04860 AT4G12910 AT4G21810 AT4G29330 AT5G22980
103	P	GO:0006351	transcription, DNA-dependent	0.04202283855	25.305	3	3	0	AT1G32330 AT3G02990 AT4G10920
103	P	GO:0006355	regulation of transcription, DNA-dependent	0.03785742645	26.200	3	3	0	AT1G32330 AT3G02990 AT4G10920
103	P	GO:0032774	RNA biosynthetic process	0.04215361256	25.279	3	3	0	AT1G32330 AT3G02990 AT4G10920
103	P	GO:0051252	regulation of RNA metabolic process	0.03921375517	25.895	3	3	0	AT1G32330 AT3G02990 AT4G10920
105	P	GO:0006082	organic acid metabolic process	0.01284230557	37.550	3	3	0	AT3G05970 AT4G23850 AT4G39850
105	P	GO:0006629	lipid metabolic process	0.01266530612	37.724	3	3	0	AT3G05970 AT4G23850 AT4G39850
105	P	GO:0006631	fatty acid metabolic process	0.0001951482626	150.895	3	3	0	AT3G05970 AT4G23850 AT4G39850
105	P	GO:0019752	carboxylic acid metabolic process	0.01272412608	37.666	3	3	0	AT3G05970 AT4G23850 AT4G39850
105	P	GO:0032787	monocarboxylic acid metabolic process	0.001093948123	85.174	3	3	0	AT3G05970 AT4G23850 AT4G39850
105	P	GO:0044255	cellular lipid metabolic process	0.004289744054	54.082	3	3	0	AT3G05970 AT4G23850 AT4G39850
106	F	GO:0008324	cation transmembrane transporter activity	0.0046210305	48.065	3	4	0	AT2G29410 AT2G46800 AT4G29900 AT4G30660
106	F	GO:0008509	anion transmembrane transporter activity	0.0281598141	127.520	2	4	0	AT2G29410 AT2G46800 AT4G29900 AT4G30660
106	F	GO:0015075	ion transmembrane transporter activity	0.0117030332	35.236	3	4	0	AT2G29410 AT2G46800 AT4G29900 AT4G30660
106	F	GO:0015082	di-, tri-valent inorganic cation transmembrane transporter activity	9.327404e-06	374.910	3	4	0	AT2G29410 AT2G46800 AT4G29900 AT4G30660
106	F	GO:0015103	inorganic anion transmembrane transporter activity	0.0101582102	211.814	2	4	0	AT2G29410 AT2G46800 AT4G29900 AT4G30660
106	F	GO:0022890	inorganic cation transmembrane transporter activity	0.00060367757	94.674	3	4	0	AT2G29410 AT2G46800 AT4G29900 AT4G30660
106	F	GO:0022891	substrate-specific transmembrane transporter activity	0.0273593538	26.514	3	4	0	AT2G29410 AT2G46800 AT4G29900 AT4G30660
106	F	GO:0046873	metal ion transmembrane transporter activity	0.000173819852	143.095	3	4	0	AT2G29410 AT2G46800 AT4G29900 AT4G30660
106	F	GO:0046915	transition metal ion transmembrane transporter activity	0.0031390941	378.697	2	4	0	AT2G29410 AT2G46800 AT4G29900 AT4G30660
106	P	GO:0000041	transition metal ion transport	0.01543328656	254.635	2	4	0	AT2G29410 AT2G46800 AT4G29900 AT4G30660
106	P	GO:0006811	ion transport	0.01121751687	46.532	3	4	0	AT2G29410 AT2G46800 AT4G29900 AT4G30660
106	P	GO:0006812	cation transport	0.006594287138	55.557	3	4	0	AT2G29410 AT2G46800 AT4G29900 AT4G30660
106	P	GO:0030001	metal ion transport	0.00167259187	87.721	3	4	0	AT2G29410 AT2G46800 AT4G29900 AT4G30660
107	C	GO:0000151	ubiquitin ligase complex	9.98372088e-05	140.237	3	4	0	AT1G02980 AT3G51300 AT4G11260 AT4G23570
107	C	GO:0019005	SCF ubiquitin ligase complex	1.336343736e-06	575.457	3	4	0	AT1G02980 AT3G51300 AT4G11260 AT4G23570
107	C	GO:0031461	cullin-RING ubiquitin ligase complex	2.18810424e-06	490.831	3	4	0	AT1G02980 AT3G51300 AT4G11260 AT4G23570
107	F	GO:0005515	protein binding	0.0190739559	11.284	4	4	0	AT1G02980 AT3G51300 AT4G11260 AT4G23570
108	C	GO:0005829	cytosol	0.03170244	24.470	3	8	0	AT1G08780 AT1G29990 AT1G71440 AT2G18390 AT2G30410 AT3G60740 AT4G27130 AT5G23290
108	C	GO:0044445	cytosolic part	0.00444544464	47.410	3	8	0	AT1G08780 AT1G29990 AT1G71440 AT2G18390 AT2G30410 AT3G60740 AT4G27130 AT5G23290
108	F	GO:0005488	binding	0.049487129	2.982	8	8	0	AT1G08780 AT1G29990 AT1G71440 AT2G18390 AT2G30410 AT3G60740 AT4G27130 AT5G23290
108	F	GO:0005515	protein binding	0.0035701057	8.463	6	8	0	AT1G08780 AT1G29990 AT1G71440 AT2G18390 AT2G30410 AT3G60740 AT4G27130 AT5G23290
108	F	GO:0051082	unfolded protein binding	1.11711755e-05	103.281	4	8	0	AT1G08780 AT1G29990 AT1G71440 AT2G18390 AT2G30410 AT3G60740 AT4G27130 AT5G23290
108	P	GO:0000910	cytokinesis	7.75875023e-05	286.465	3	8	0	AT1G08780 AT1G29990 AT1G71440 AT2G18390 AT2G30410 AT3G60740 AT4G27130 AT5G23290
108	P	GO:0006457	protein folding	5.506188227e-11	86.247	7	8	0	AT1G08780 AT1G29990 AT1G71440 AT2G18390 AT2G30410 AT3G60740 AT4G27130 AT5G23290
108	P	GO:0019538	protein metabolic process	0.0003697906796	6.067	8	8	0	AT1G08780 AT1G29990 AT1G71440 AT2G18390 AT2G30410 AT3G60740 AT4G27130 AT5G23290
108	P	GO:0043170	macromolecule metabolic process	0.00821700908	4.119	8	8	0	AT1G08780 AT1G29990 AT1G71440 AT2G18390 AT2G30410 AT3G60740 AT4G27130 AT5G23290
108	P	GO:0044260	cellular macromolecule metabolic process	0.0004219945552	5.968	8	8	0	AT1G08780 AT1G29990 AT1G71440 AT2G18390 AT2G30410 AT3G60740 AT4G27130 AT5G23290
108	P	GO:0044267	cellular protein metabolic process	0.0003305854551	6.153	8	8	0	AT1G08780 AT1G29990 AT1G71440 AT2G18390 AT2G30410 AT3G60740 AT4G27130 AT5G23290
108	P	GO:0051301	cell division	0.0006798161955	141.029	3	8	0	AT1G08780 AT1G29990 AT1G71440 AT2G18390 AT2G30410 AT3G60740 AT4G27130 AT5G23290
109	C	GO:0005622	intracellular	0.00147261828	2.881	11	11	0	AT2G06530 AT2G19830 AT3G12400 AT4G05000 AT4G21560 AT4G27040 AT4G29160 AT5G09260 AT5G13860 AT5G22950 AT5G63880
109	C	GO:0005737	cytoplasm	1.564681944e-05	4.354	11	11	0	AT2G06530 AT2G19830 AT3G12400 AT4G05000 AT4G21560 AT4G27040 AT4G29160 AT5G09260 AT5G13860 AT5G22950 AT5G63880
109	C	GO:0005768	endosome	1.76876616e-28	473.426	11	11	0	AT2G06530 AT2G19830 AT3G12400 AT4G05000 AT4G21560 AT4G27040 AT4G29160 AT5G09260 AT5G13860 AT5G22950 AT5G63880
109	C	GO:0016020	membrane	0.000492098376	3.183	11	11	0	AT2G06530 AT2G19830 AT3G12400 AT4G05000 AT4G21560 AT4G27040 AT4G29160 AT5G09260 AT5G13860 AT5G22950 AT5G63880
109	C	GO:0031090	organelle membrane	6.5494128e-15	30.819	11	11	0	AT2G06530 AT2G19830 AT3G12400 AT4G05000 AT4G21560 AT4G27040 AT4G29160 AT5G09260 AT5G13860 AT5G22950 AT5G63880
109	C	GO:0032991	macromolecular complex	6.07231296e-11	13.485	11	11	0	AT2G06530 AT2G19830 AT3G12400 AT4G05000 AT4G21560 AT4G27040 AT4G29160 AT5G09260 AT5G13860 AT5G22950 AT5G63880
109	C	GO:0043226	organelle	0.000252998088	3.381	11	11	0	AT2G06530 AT2G19830 AT3G12400 AT4G05000 AT4G21560 AT4G27040 AT4G29160 AT5G09260 AT5G13860 AT5G22950 AT5G63880
109	C	GO:0043227	membrane-bound organelle	0.0001033505256	3.668	11	11	0	AT2G06530 AT2G19830 AT3G12400 AT4G05000 AT4G21560 AT4G27040 AT4G29160 AT5G09260 AT5G13860 AT5G22950 AT5G63880
109	C	GO:0043229	intracellular organelle	0.000252575232	3.382	11	11	0	AT2G06530 AT2G19830 AT3G12400 AT4G05000 AT4G21560 AT4G27040 AT4G29160 AT5G09260 AT5G13860 AT5G22950 AT5G63880
109	C	GO:0043231	intracellular membrane-bound organelle	0.0001031631384	3.668	11	11	0	AT2G06530 AT2G19830 AT3G12400 AT4G05000 AT4G21560 AT4G27040 AT4G29160 AT5G09260 AT5G13860 AT5G22950 AT5G63880
109	C	GO:0043234	protein complex	1.301841744e-12	19.100	11	11	0	AT2G06530 AT2G19830 AT3G12400 AT4G05000 AT4G21560 AT4G27040 AT4G29160 AT5G09260 AT5G13860 AT5G22950 AT5G63880
109	C	GO:0044422	organelle part	1.655134824e-10	12.314	11	11	0	AT2G06530 AT2G19830 AT3G12400 AT4G05000 AT4G21560 AT4G27040 AT4G29160 AT5G09260 AT5G13860 AT5G22950 AT5G63880
109	C	GO:0044424	intracellular part	0.0007570584	3.061	11	11	0	AT2G06530 AT2G19830 AT3G12400 AT4G05000 AT4G21560 AT4G27040 AT4G29160 AT5G09260 AT5G13860 AT5G22950 AT5G63880
109	C	GO:0044425	membrane part	2.98781112e-12	17.716	11	11	0	AT2G06530 AT2G19830 AT3G12400 AT4G05000 AT4G21560 AT4G27040 AT4G29160 AT5G09260 AT5G13860 AT5G22950 AT5G63880
109	C	GO:0044444	cytoplasmic part	6.28946136e-06	4.729	11	11	0	AT2G06530 AT2G19830 AT3G12400 AT4G05000 AT4G21560 AT4G27040 AT4G29160 AT5G09260 AT5G13860 AT5G22950 AT5G63880
109	C	GO:0044446	intracellular organelle part	1.645059192e-10	12.321	11	11	0	AT2G06530 AT2G19830 AT3G12400 AT4G05000 AT4G21560 AT4G27040 AT4G29160 AT5G09260 AT5G13860 AT5G22950 AT5G63880
109	P	GO:0006810	transport	1.346196415e-06	11.648	9	11	0	AT2G06530 AT2G19830 AT3G12400 AT4G05000 AT4G21560 AT4G27040 AT4G29160 AT5G09260 AT5G13860 AT5G22950 AT5G63880
109	P	GO:0008104	protein localization	3.611122084e-08	42.157	7	11	0	AT2G06530 AT2G19830 AT3G12400 AT4G05000 AT4G21560 AT4G27040 AT4G29160 AT5G09260 AT5G13860 AT5G22950 AT5G63880
109	P	GO:0015031	protein transport	2.493285353e-08	44.445	7	11	0	AT2G06530 AT2G19830 AT3G12400 AT4G05000 AT4G21560 AT4G27040 AT4G29160 AT5G09260 AT5G13860 AT5G22950 AT5G63880
109	P	GO:0033036	macromolecule localization	4.196370441e-08	41.262	7	11	0	AT2G06530 AT2G19830 AT3G12400 AT4G05000 AT4G21560 AT4G27040 AT4G29160 AT5G09260 AT5G13860 AT5G22950 AT5G63880
109	P	GO:0045184	establishment of protein localization	3.157728243e-08	42.972	7	11	0	AT2G06530 AT2G19830 AT3G12400 AT4G05000 AT4G21560 AT4G27040 AT4G29160 AT5G09260 AT5G13860 AT5G22950 AT5G63880
109	P	GO:0051179	localization	1.594277724e-06	11.429	9	11	0	AT2G06530 AT2G19830 AT3G12400 AT4G05000 AT4G21560 AT4G27040 AT4G29160 AT5G09260 AT5G13860 AT5G22950 AT5G63880
109	P	GO:0051234	establishment of localization	1.469355658e-06	11.534	9	11	0	AT2G06530 AT2G19830 AT3G12400 AT4G05000 AT4G21560 AT4G27040 AT4G29160 AT5G09260 AT5G13860 AT5G22950 AT5G63880
10	C	GO:0005622	intracellular	0.00782544336	1.947	25	37	0	AT1G04750 AT1G04760 AT1G10630 AT1G11890 AT1G17500 AT1G23490 AT1G26130 AT1G49760 AT1G54280 AT1G70490 AT1G72700 AT1G79990 AT2G23310 AT2G23350 AT2G24765 AT2G25340 AT2G32670 AT2G33120 AT2G47170 AT3G05710 AT3G13900 AT3G15980 AT3G27870 AT3G50860 AT3G54300 AT3G62290 AT4G02195 AT4G17730 AT4G32150 AT4G39220 AT5G04930 AT5G11150 AT5G14670 AT5G22360 AT5G26980 AT5G46860 AT5G52270
10	C	GO:0005623	cell	0.000952468608	1.525	35	37	0	AT1G04750 AT1G04760 AT1G10630 AT1G11890 AT1G17500 AT1G23490 AT1G26130 AT1G49760 AT1G54280 AT1G70490 AT1G72700 AT1G79990 AT2G23310 AT2G23350 AT2G24765 AT2G25340 AT2G32670 AT2G33120 AT2G47170 AT3G05710 AT3G13900 AT3G15980 AT3G27870 AT3G50860 AT3G54300 AT3G62290 AT4G02195 AT4G17730 AT4G32150 AT4G39220 AT5G04930 AT5G11150 AT5G14670 AT5G22360 AT5G26980 AT5G46860 AT5G52270
10	C	GO:0005737	cytoplasm	0.00679473312	2.353	20	37	0	AT1G04750 AT1G04760 AT1G10630 AT1G11890 AT1G17500 AT1G23490 AT1G26130 AT1G49760 AT1G54280 AT1G70490 AT1G72700 AT1G79990 AT2G23310 AT2G23350 AT2G24765 AT2G25340 AT2G32670 AT2G33120 AT2G47170 AT3G05710 AT3G13900 AT3G15980 AT3G27870 AT3G50860 AT3G54300 AT3G62290 AT4G02195 AT4G17730 AT4G32150 AT4G39220 AT5G04930 AT5G11150 AT5G14670 AT5G22360 AT5G26980 AT5G46860 AT5G52270
10	C	GO:0005768	endosome	2.37049008e-08	76.772	6	37	0	AT1G04750 AT1G04760 AT1G10630 AT1G11890 AT1G17500 AT1G23490 AT1G26130 AT1G49760 AT1G54280 AT1G70490 AT1G72700 AT1G79990 AT2G23310 AT2G23350 AT2G24765 AT2G25340 AT2G32670 AT2G33120 AT2G47170 AT3G05710 AT3G13900 AT3G15980 AT3G27870 AT3G50860 AT3G54300 AT3G62290 AT4G02195 AT4G17730 AT4G32150 AT4G39220 AT5G04930 AT5G11150 AT5G14670 AT5G22360 AT5G26980 AT5G46860 AT5G52270
10	C	GO:0005773	vacuole	0.00395422104	23.817	4	37	0	AT1G04750 AT1G04760 AT1G10630 AT1G11890 AT1G17500 AT1G23490 AT1G26130 AT1G49760 AT1G54280 AT1G70490 AT1G72700 AT1G79990 AT2G23310 AT2G23350 AT2G24765 AT2G25340 AT2G32670 AT2G33120 AT2G47170 AT3G05710 AT3G13900 AT3G15980 AT3G27870 AT3G50860 AT3G54300 AT3G62290 AT4G02195 AT4G17730 AT4G32150 AT4G39220 AT5G04930 AT5G11150 AT5G14670 AT5G22360 AT5G26980 AT5G46860 AT5G52270
10	C	GO:0005774	vacuolar membrane	0.000869640072	34.863	4	37	0	AT1G04750 AT1G04760 AT1G10630 AT1G11890 AT1G17500 AT1G23490 AT1G26130 AT1G49760 AT1G54280 AT1G70490 AT1G72700 AT1G79990 AT2G23310 AT2G23350 AT2G24765 AT2G25340 AT2G32670 AT2G33120 AT2G47170 AT3G05710 AT3G13900 AT3G15980 AT3G27870 AT3G50860 AT3G54300 AT3G62290 AT4G02195 AT4G17730 AT4G32150 AT4G39220 AT5G04930 AT5G11150 AT5G14670 AT5G22360 AT5G26980 AT5G46860 AT5G52270
10	C	GO:0005794	Golgi apparatus	2.32951824e-10	28.367	10	37	0	AT1G04750 AT1G04760 AT1G10630 AT1G11890 AT1G17500 AT1G23490 AT1G26130 AT1G49760 AT1G54280 AT1G70490 AT1G72700 AT1G79990 AT2G23310 AT2G23350 AT2G24765 AT2G25340 AT2G32670 AT2G33120 AT2G47170 AT3G05710 AT3G13900 AT3G15980 AT3G27870 AT3G50860 AT3G54300 AT3G62290 AT4G02195 AT4G17730 AT4G32150 AT4G39220 AT5G04930 AT5G11150 AT5G14670 AT5G22360 AT5G26980 AT5G46860 AT5G52270
10	C	GO:0005798	Golgi-associated vesicle	4.356996e-09	100.230	6	37	0	AT1G04750 AT1G04760 AT1G10630 AT1G11890 AT1G17500 AT1G23490 AT1G26130 AT1G49760 AT1G54280 AT1G70490 AT1G72700 AT1G79990 AT2G23310 AT2G23350 AT2G24765 AT2G25340 AT2G32670 AT2G33120 AT2G47170 AT3G05710 AT3G13900 AT3G15980 AT3G27870 AT3G50860 AT3G54300 AT3G62290 AT4G02195 AT4G17730 AT4G32150 AT4G39220 AT5G04930 AT5G11150 AT5G14670 AT5G22360 AT5G26980 AT5G46860 AT5G52270
10	C	GO:0012506	vesicle membrane	0.0067333896	45.103	3	37	0	AT1G04750 AT1G04760 AT1G10630 AT1G11890 AT1G17500 AT1G23490 AT1G26130 AT1G49760 AT1G54280 AT1G70490 AT1G72700 AT1G79990 AT2G23310 AT2G23350 AT2G24765 AT2G25340 AT2G32670 AT2G33120 AT2G47170 AT3G05710 AT3G13900 AT3G15980 AT3G27870 AT3G50860 AT3G54300 AT3G62290 AT4G02195 AT4G17730 AT4G32150 AT4G39220 AT5G04930 AT5G11150 AT5G14670 AT5G22360 AT5G26980 AT5G46860 AT5G52270
10	C	GO:0016020	membrane	0.000229354944	2.237	26	37	0	AT1G04750 AT1G04760 AT1G10630 AT1G11890 AT1G17500 AT1G23490 AT1G26130 AT1G49760 AT1G54280 AT1G70490 AT1G72700 AT1G79990 AT2G23310 AT2G23350 AT2G24765 AT2G25340 AT2G32670 AT2G33120 AT2G47170 AT3G05710 AT3G13900 AT3G15980 AT3G27870 AT3G50860 AT3G54300 AT3G62290 AT4G02195 AT4G17730 AT4G32150 AT4G39220 AT5G04930 AT5G11150 AT5G14670 AT5G22360 AT5G26980 AT5G46860 AT5G52270
10	C	GO:0016021	integral to membrane	0.000181756008	9.899	8	37	0	AT1G04750 AT1G04760 AT1G10630 AT1G11890 AT1G17500 AT1G23490 AT1G26130 AT1G49760 AT1G54280 AT1G70490 AT1G72700 AT1G79990 AT2G23310 AT2G23350 AT2G24765 AT2G25340 AT2G32670 AT2G33120 AT2G47170 AT3G05710 AT3G13900 AT3G15980 AT3G27870 AT3G50860 AT3G54300 AT3G62290 AT4G02195 AT4G17730 AT4G32150 AT4G39220 AT5G04930 AT5G11150 AT5G14670 AT5G22360 AT5G26980 AT5G46860 AT5G52270
10	C	GO:0016023	cytoplasmic membrane-bound vesicle	6.19531584e-10	76.539	7	37	0	AT1G04750 AT1G04760 AT1G10630 AT1G11890 AT1G17500 AT1G23490 AT1G26130 AT1G49760 AT1G54280 AT1G70490 AT1G72700 AT1G79990 AT2G23310 AT2G23350 AT2G24765 AT2G25340 AT2G32670 AT2G33120 AT2G47170 AT3G05710 AT3G13900 AT3G15980 AT3G27870 AT3G50860 AT3G54300 AT3G62290 AT4G02195 AT4G17730 AT4G32150 AT4G39220 AT5G04930 AT5G11150 AT5G14670 AT5G22360 AT5G26980 AT5G46860 AT5G52270
10	C	GO:0030117	membrane coat	0.0302719032	27.335	3	37	0	AT1G04750 AT1G04760 AT1G10630 AT1G11890 AT1G17500 AT1G23490 AT1G26130 AT1G49760 AT1G54280 AT1G70490 AT1G72700 AT1G79990 AT2G23310 AT2G23350 AT2G24765 AT2G25340 AT2G32670 AT2G33120 AT2G47170 AT3G05710 AT3G13900 AT3G15980 AT3G27870 AT3G50860 AT3G54300 AT3G62290 AT4G02195 AT4G17730 AT4G32150 AT4G39220 AT5G04930 AT5G11150 AT5G14670 AT5G22360 AT5G26980 AT5G46860 AT5G52270
10	C	GO:0030120	vesicle coat	0.00576246216	47.477	3	37	0	AT1G04750 AT1G04760 AT1G10630 AT1G11890 AT1G17500 AT1G23490 AT1G26130 AT1G49760 AT1G54280 AT1G70490 AT1G72700 AT1G79990 AT2G23310 AT2G23350 AT2G24765 AT2G25340 AT2G32670 AT2G33120 AT2G47170 AT3G05710 AT3G13900 AT3G15980 AT3G27870 AT3G50860 AT3G54300 AT3G62290 AT4G02195 AT4G17730 AT4G32150 AT4G39220 AT5G04930 AT5G11150 AT5G14670 AT5G22360 AT5G26980 AT5G46860 AT5G52270
10	C	GO:0030135	coated vesicle	2.37049008e-08	76.772	6	37	0	AT1G04750 AT1G04760 AT1G10630 AT1G11890 AT1G17500 AT1G23490 AT1G26130 AT1G49760 AT1G54280 AT1G70490 AT1G72700 AT1G79990 AT2G23310 AT2G23350 AT2G24765 AT2G25340 AT2G32670 AT2G33120 AT2G47170 AT3G05710 AT3G13900 AT3G15980 AT3G27870 AT3G50860 AT3G54300 AT3G62290 AT4G02195 AT4G17730 AT4G32150 AT4G39220 AT5G04930 AT5G11150 AT5G14670 AT5G22360 AT5G26980 AT5G46860 AT5G52270
10	C	GO:0030136	clathrin-coated vesicle	2.16236496e-05	85.911	4	37	0	AT1G04750 AT1G04760 AT1G10630 AT1G11890 AT1G17500 AT1G23490 AT1G26130 AT1G49760 AT1G54280 AT1G70490 AT1G72700 AT1G79990 AT2G23310 AT2G23350 AT2G24765 AT2G25340 AT2G32670 AT2G33120 AT2G47170 AT3G05710 AT3G13900 AT3G15980 AT3G27870 AT3G50860 AT3G54300 AT3G62290 AT4G02195 AT4G17730 AT4G32150 AT4G39220 AT5G04930 AT5G11150 AT5G14670 AT5G22360 AT5G26980 AT5G46860 AT5G52270
10	C	GO:0030659	cytoplasmic vesicle membrane	0.0062355216	46.260	3	37	0	AT1G04750 AT1G04760 AT1G10630 AT1G11890 AT1G17500 AT1G23490 AT1G26130 AT1G49760 AT1G54280 AT1G70490 AT1G72700 AT1G79990 AT2G23310 AT2G23350 AT2G24765 AT2G25340 AT2G32670 AT2G33120 AT2G47170 AT3G05710 AT3G13900 AT3G15980 AT3G27870 AT3G50860 AT3G54300 AT3G62290 AT4G02195 AT4G17730 AT4G32150 AT4G39220 AT5G04930 AT5G11150 AT5G14670 AT5G22360 AT5G26980 AT5G46860 AT5G52270
10	C	GO:0030662	coated vesicle membrane	0.0062355216	46.260	3	37	0	AT1G04750 AT1G04760 AT1G10630 AT1G11890 AT1G17500 AT1G23490 AT1G26130 AT1G49760 AT1G54280 AT1G70490 AT1G72700 AT1G79990 AT2G23310 AT2G23350 AT2G24765 AT2G25340 AT2G32670 AT2G33120 AT2G47170 AT3G05710 AT3G13900 AT3G15980 AT3G27870 AT3G50860 AT3G54300 AT3G62290 AT4G02195 AT4G17730 AT4G32150 AT4G39220 AT5G04930 AT5G11150 AT5G14670 AT5G22360 AT5G26980 AT5G46860 AT5G52270
10	C	GO:0031090	organelle membrane	0.0272102544	5.831	7	37	0	AT1G04750 AT1G04760 AT1G10630 AT1G11890 AT1G17500 AT1G23490 AT1G26130 AT1G49760 AT1G54280 AT1G70490 AT1G72700 AT1G79990 AT2G23310 AT2G23350 AT2G24765 AT2G25340 AT2G32670 AT2G33120 AT2G47170 AT3G05710 AT3G13900 AT3G15980 AT3G27870 AT3G50860 AT3G54300 AT3G62290 AT4G02195 AT4G17730 AT4G32150 AT4G39220 AT5G04930 AT5G11150 AT5G14670 AT5G22360 AT5G26980 AT5G46860 AT5G52270
10	C	GO:0031224	intrinsic to membrane	0.01134474264	5.607	8	37	0	AT1G04750 AT1G04760 AT1G10630 AT1G11890 AT1G17500 AT1G23490 AT1G26130 AT1G49760 AT1G54280 AT1G70490 AT1G72700 AT1G79990 AT2G23310 AT2G23350 AT2G24765 AT2G25340 AT2G32670 AT2G33120 AT2G47170 AT3G05710 AT3G13900 AT3G15980 AT3G27870 AT3G50860 AT3G54300 AT3G62290 AT4G02195 AT4G17730 AT4G32150 AT4G39220 AT5G04930 AT5G11150 AT5G14670 AT5G22360 AT5G26980 AT5G46860 AT5G52270
10	C	GO:0031410	cytoplasmic vesicle	6.19531584e-10	76.539	7	37	0	AT1G04750 AT1G04760 AT1G10630 AT1G11890 AT1G17500 AT1G23490 AT1G26130 AT1G49760 AT1G54280 AT1G70490 AT1G72700 AT1G79990 AT2G23310 AT2G23350 AT2G24765 AT2G25340 AT2G32670 AT2G33120 AT2G47170 AT3G05710 AT3G13900 AT3G15980 AT3G27870 AT3G50860 AT3G54300 AT3G62290 AT4G02195 AT4G17730 AT4G32150 AT4G39220 AT5G04930 AT5G11150 AT5G14670 AT5G22360 AT5G26980 AT5G46860 AT5G52270
10	C	GO:0031982	vesicle	8.05255416e-10	73.853	7	37	0	AT1G04750 AT1G04760 AT1G10630 AT1G11890 AT1G17500 AT1G23490 AT1G26130 AT1G49760 AT1G54280 AT1G70490 AT1G72700 AT1G79990 AT2G23310 AT2G23350 AT2G24765 AT2G25340 AT2G32670 AT2G33120 AT2G47170 AT3G05710 AT3G13900 AT3G15980 AT3G27870 AT3G50860 AT3G54300 AT3G62290 AT4G02195 AT4G17730 AT4G32150 AT4G39220 AT5G04930 AT5G11150 AT5G14670 AT5G22360 AT5G26980 AT5G46860 AT5G52270
10	C	GO:0031988	membrane-bound vesicle	7.07199864e-10	75.172	7	37	0	AT1G04750 AT1G04760 AT1G10630 AT1G11890 AT1G17500 AT1G23490 AT1G26130 AT1G49760 AT1G54280 AT1G70490 AT1G72700 AT1G79990 AT2G23310 AT2G23350 AT2G24765 AT2G25340 AT2G32670 AT2G33120 AT2G47170 AT3G05710 AT3G13900 AT3G15980 AT3G27870 AT3G50860 AT3G54300 AT3G62290 AT4G02195 AT4G17730 AT4G32150 AT4G39220 AT5G04930 AT5G11150 AT5G14670 AT5G22360 AT5G26980 AT5G46860 AT5G52270
10	C	GO:0044422	organelle part	0.019443732	3.661	11	37	0	AT1G04750 AT1G04760 AT1G10630 AT1G11890 AT1G17500 AT1G23490 AT1G26130 AT1G49760 AT1G54280 AT1G70490 AT1G72700 AT1G79990 AT2G23310 AT2G23350 AT2G24765 AT2G25340 AT2G32670 AT2G33120 AT2G47170 AT3G05710 AT3G13900 AT3G15980 AT3G27870 AT3G50860 AT3G54300 AT3G62290 AT4G02195 AT4G17730 AT4G32150 AT4G39220 AT5G04930 AT5G11150 AT5G14670 AT5G22360 AT5G26980 AT5G46860 AT5G52270
10	C	GO:0044425	membrane part	0.000653481528	5.267	11	37	0	AT1G04750 AT1G04760 AT1G10630 AT1G11890 AT1G17500 AT1G23490 AT1G26130 AT1G49760 AT1G54280 AT1G70490 AT1G72700 AT1G79990 AT2G23310 AT2G23350 AT2G24765 AT2G25340 AT2G32670 AT2G33120 AT2G47170 AT3G05710 AT3G13900 AT3G15980 AT3G27870 AT3G50860 AT3G54300 AT3G62290 AT4G02195 AT4G17730 AT4G32150 AT4G39220 AT5G04930 AT5G11150 AT5G14670 AT5G22360 AT5G26980 AT5G46860 AT5G52270
10	C	GO:0044431	Golgi apparatus part	1.226291304e-08	50.719	7	37	0	AT1G04750 AT1G04760 AT1G10630 AT1G11890 AT1G17500 AT1G23490 AT1G26130 AT1G49760 AT1G54280 AT1G70490 AT1G72700 AT1G79990 AT2G23310 AT2G23350 AT2G24765 AT2G25340 AT2G32670 AT2G33120 AT2G47170 AT3G05710 AT3G13900 AT3G15980 AT3G27870 AT3G50860 AT3G54300 AT3G62290 AT4G02195 AT4G17730 AT4G32150 AT4G39220 AT5G04930 AT5G11150 AT5G14670 AT5G22360 AT5G26980 AT5G46860 AT5G52270
10	C	GO:0044433	cytoplasmic vesicle part	0.00780592008	42.956	3	37	0	AT1G04750 AT1G04760 AT1G10630 AT1G11890 AT1G17500 AT1G23490 AT1G26130 AT1G49760 AT1G54280 AT1G70490 AT1G72700 AT1G79990 AT2G23310 AT2G23350 AT2G24765 AT2G25340 AT2G32670 AT2G33120 AT2G47170 AT3G05710 AT3G13900 AT3G15980 AT3G27870 AT3G50860 AT3G54300 AT3G62290 AT4G02195 AT4G17730 AT4G32150 AT4G39220 AT5G04930 AT5G11150 AT5G14670 AT5G22360 AT5G26980 AT5G46860 AT5G52270
10	C	GO:0044437	vacuolar part	0.001031228856	33.410	4	37	0	AT1G04750 AT1G04760 AT1G10630 AT1G11890 AT1G17500 AT1G23490 AT1G26130 AT1G49760 AT1G54280 AT1G70490 AT1G72700 AT1G79990 AT2G23310 AT2G23350 AT2G24765 AT2G25340 AT2G32670 AT2G33120 AT2G47170 AT3G05710 AT3G13900 AT3G15980 AT3G27870 AT3G50860 AT3G54300 AT3G62290 AT4G02195 AT4G17730 AT4G32150 AT4G39220 AT5G04930 AT5G11150 AT5G14670 AT5G22360 AT5G26980 AT5G46860 AT5G52270
10	C	GO:0044444	cytoplasmic part	0.00187070856	2.556	20	37	0	AT1G04750 AT1G04760 AT1G10630 AT1G11890 AT1G17500 AT1G23490 AT1G26130 AT1G49760 AT1G54280 AT1G70490 AT1G72700 AT1G79990 AT2G23310 AT2G23350 AT2G24765 AT2G25340 AT2G32670 AT2G33120 AT2G47170 AT3G05710 AT3G13900 AT3G15980 AT3G27870 AT3G50860 AT3G54300 AT3G62290 AT4G02195 AT4G17730 AT4G32150 AT4G39220 AT5G04930 AT5G11150 AT5G14670 AT5G22360 AT5G26980 AT5G46860 AT5G52270
10	C	GO:0044446	intracellular organelle part	0.019347384	3.663	11	37	0	AT1G04750 AT1G04760 AT1G10630 AT1G11890 AT1G17500 AT1G23490 AT1G26130 AT1G49760 AT1G54280 AT1G70490 AT1G72700 AT1G79990 AT2G23310 AT2G23350 AT2G24765 AT2G25340 AT2G32670 AT2G33120 AT2G47170 AT3G05710 AT3G13900 AT3G15980 AT3G27870 AT3G50860 AT3G54300 AT3G62290 AT4G02195 AT4G17730 AT4G32150 AT4G39220 AT5G04930 AT5G11150 AT5G14670 AT5G22360 AT5G26980 AT5G46860 AT5G52270
10	C	GO:0044464	cell part	0.000952468608	1.525	35	37	0	AT1G04750 AT1G04760 AT1G10630 AT1G11890 AT1G17500 AT1G23490 AT1G26130 AT1G49760 AT1G54280 AT1G70490 AT1G72700 AT1G79990 AT2G23310 AT2G23350 AT2G24765 AT2G25340 AT2G32670 AT2G33120 AT2G47170 AT3G05710 AT3G13900 AT3G15980 AT3G27870 AT3G50860 AT3G54300 AT3G62290 AT4G02195 AT4G17730 AT4G32150 AT4G39220 AT5G04930 AT5G11150 AT5G14670 AT5G22360 AT5G26980 AT5G46860 AT5G52270
10	C	GO:0048475	coated membrane	0.0302719032	27.335	3	37	0	AT1G04750 AT1G04760 AT1G10630 AT1G11890 AT1G17500 AT1G23490 AT1G26130 AT1G49760 AT1G54280 AT1G70490 AT1G72700 AT1G79990 AT2G23310 AT2G23350 AT2G24765 AT2G25340 AT2G32670 AT2G33120 AT2G47170 AT3G05710 AT3G13900 AT3G15980 AT3G27870 AT3G50860 AT3G54300 AT3G62290 AT4G02195 AT4G17730 AT4G32150 AT4G39220 AT5G04930 AT5G11150 AT5G14670 AT5G22360 AT5G26980 AT5G46860 AT5G52270
10	F	GO:0005215	transporter activity	0.00271529713	5.456	10	37	0	AT1G04750 AT1G04760 AT1G10630 AT1G11890 AT1G17500 AT1G23490 AT1G26130 AT1G49760 AT1G54280 AT1G70490 AT1G72700 AT1G79990 AT2G23310 AT2G23350 AT2G24765 AT2G25340 AT2G32670 AT2G33120 AT2G47170 AT3G05710 AT3G13900 AT3G15980 AT3G27870 AT3G50860 AT3G54300 AT3G62290 AT4G02195 AT4G17730 AT4G32150 AT4G39220 AT5G04930 AT5G11150 AT5G14670 AT5G22360 AT5G26980 AT5G46860 AT5G52270
10	F	GO:0005484	SNAP receptor activity	1.92506063e-07	116.468	5	37	0	AT1G04750 AT1G04760 AT1G10630 AT1G11890 AT1G17500 AT1G23490 AT1G26130 AT1G49760 AT1G54280 AT1G70490 AT1G72700 AT1G79990 AT2G23310 AT2G23350 AT2G24765 AT2G25340 AT2G32670 AT2G33120 AT2G47170 AT3G05710 AT3G13900 AT3G15980 AT3G27870 AT3G50860 AT3G54300 AT3G62290 AT4G02195 AT4G17730 AT4G32150 AT4G39220 AT5G04930 AT5G11150 AT5G14670 AT5G22360 AT5G26980 AT5G46860 AT5G52270
10	F	GO:0005515	protein binding	6.8670022e-05	4.575	15	37	0	AT1G04750 AT1G04760 AT1G10630 AT1G11890 AT1G17500 AT1G23490 AT1G26130 AT1G49760 AT1G54280 AT1G70490 AT1G72700 AT1G79990 AT2G23310 AT2G23350 AT2G24765 AT2G25340 AT2G32670 AT2G33120 AT2G47170 AT3G05710 AT3G13900 AT3G15980 AT3G27870 AT3G50860 AT3G54300 AT3G62290 AT4G02195 AT4G17730 AT4G32150 AT4G39220 AT5G04930 AT5G11150 AT5G14670 AT5G22360 AT5G26980 AT5G46860 AT5G52270
10	F	GO:0005525	GTP binding	0.000115811071	21.000	6	37	0	AT1G04750 AT1G04760 AT1G10630 AT1G11890 AT1G17500 AT1G23490 AT1G26130 AT1G49760 AT1G54280 AT1G70490 AT1G72700 AT1G79990 AT2G23310 AT2G23350 AT2G24765 AT2G25340 AT2G32670 AT2G33120 AT2G47170 AT3G05710 AT3G13900 AT3G15980 AT3G27870 AT3G50860 AT3G54300 AT3G62290 AT4G02195 AT4G17730 AT4G32150 AT4G39220 AT5G04930 AT5G11150 AT5G14670 AT5G22360 AT5G26980 AT5G46860 AT5G52270
10	F	GO:0008047	enzyme activator activity	6.5565279e-08	72.376	6	37	0	AT1G04750 AT1G04760 AT1G10630 AT1G11890 AT1G17500 AT1G23490 AT1G26130 AT1G49760 AT1G54280 AT1G70490 AT1G72700 AT1G79990 AT2G23310 AT2G23350 AT2G24765 AT2G25340 AT2G32670 AT2G33120 AT2G47170 AT3G05710 AT3G13900 AT3G15980 AT3G27870 AT3G50860 AT3G54300 AT3G62290 AT4G02195 AT4G17730 AT4G32150 AT4G39220 AT5G04930 AT5G11150 AT5G14670 AT5G22360 AT5G26980 AT5G46860 AT5G52270
10	F	GO:0015075	ion transmembrane transporter activity	0.003490538	8.888	7	37	0	AT1G04750 AT1G04760 AT1G10630 AT1G11890 AT1G17500 AT1G23490 AT1G26130 AT1G49760 AT1G54280 AT1G70490 AT1G72700 AT1G79990 AT2G23310 AT2G23350 AT2G24765 AT2G25340 AT2G32670 AT2G33120 AT2G47170 AT3G05710 AT3G13900 AT3G15980 AT3G27870 AT3G50860 AT3G54300 AT3G62290 AT4G02195 AT4G17730 AT4G32150 AT4G39220 AT5G04930 AT5G11150 AT5G14670 AT5G22360 AT5G26980 AT5G46860 AT5G52270
10	F	GO:0015399	primary active transmembrane transporter activity	1.17626679e-05	20.831	7	37	0	AT1G04750 AT1G04760 AT1G10630 AT1G11890 AT1G17500 AT1G23490 AT1G26130 AT1G49760 AT1G54280 AT1G70490 AT1G72700 AT1G79990 AT2G23310 AT2G23350 AT2G24765 AT2G25340 AT2G32670 AT2G33120 AT2G47170 AT3G05710 AT3G13900 AT3G15980 AT3G27870 AT3G50860 AT3G54300 AT3G62290 AT4G02195 AT4G17730 AT4G32150 AT4G39220 AT5G04930 AT5G11150 AT5G14670 AT5G22360 AT5G26980 AT5G46860 AT5G52270
10	F	GO:0015405	P-P-bond-hydrolysis-driven transmembrane transporter activity	1.14119773e-05	20.923	7	37	0	AT1G04750 AT1G04760 AT1G10630 AT1G11890 AT1G17500 AT1G23490 AT1G26130 AT1G49760 AT1G54280 AT1G70490 AT1G72700 AT1G79990 AT2G23310 AT2G23350 AT2G24765 AT2G25340 AT2G32670 AT2G33120 AT2G47170 AT3G05710 AT3G13900 AT3G15980 AT3G27870 AT3G50860 AT3G54300 AT3G62290 AT4G02195 AT4G17730 AT4G32150 AT4G39220 AT5G04930 AT5G11150 AT5G14670 AT5G22360 AT5G26980 AT5G46860 AT5G52270
10	F	GO:0015662	ATPase activity, coupled to transmembrane movement of ions, phosphorylative mechanism	9.7384361e-11	107.468	7	37	0	AT1G04750 AT1G04760 AT1G10630 AT1G11890 AT1G17500 AT1G23490 AT1G26130 AT1G49760 AT1G54280 AT1G70490 AT1G72700 AT1G79990 AT2G23310 AT2G23350 AT2G24765 AT2G25340 AT2G32670 AT2G33120 AT2G47170 AT3G05710 AT3G13900 AT3G15980 AT3G27870 AT3G50860 AT3G54300 AT3G62290 AT4G02195 AT4G17730 AT4G32150 AT4G39220 AT5G04930 AT5G11150 AT5G14670 AT5G22360 AT5G26980 AT5G46860 AT5G52270
10	F	GO:0016462	pyrophosphatase activity	0.0036639551	8.822	7	37	0	AT1G04750 AT1G04760 AT1G10630 AT1G11890 AT1G17500 AT1G23490 AT1G26130 AT1G49760 AT1G54280 AT1G70490 AT1G72700 AT1G79990 AT2G23310 AT2G23350 AT2G24765 AT2G25340 AT2G32670 AT2G33120 AT2G47170 AT3G05710 AT3G13900 AT3G15980 AT3G27870 AT3G50860 AT3G54300 AT3G62290 AT4G02195 AT4G17730 AT4G32150 AT4G39220 AT5G04930 AT5G11150 AT5G14670 AT5G22360 AT5G26980 AT5G46860 AT5G52270
10	F	GO:0016817	hydrolase activity, acting on acid anhydrides	0.0038444743	8.757	7	37	0	AT1G04750 AT1G04760 AT1G10630 AT1G11890 AT1G17500 AT1G23490 AT1G26130 AT1G49760 AT1G54280 AT1G70490 AT1G72700 AT1G79990 AT2G23310 AT2G23350 AT2G24765 AT2G25340 AT2G32670 AT2G33120 AT2G47170 AT3G05710 AT3G13900 AT3G15980 AT3G27870 AT3G50860 AT3G54300 AT3G62290 AT4G02195 AT4G17730 AT4G32150 AT4G39220 AT5G04930 AT5G11150 AT5G14670 AT5G22360 AT5G26980 AT5G46860 AT5G52270
10	F	GO:0016818	hydrolase activity, acting on acid anhydrides, in phosphorus-containing anhydrides	0.0037533126	8.789	7	37	0	AT1G04750 AT1G04760 AT1G10630 AT1G11890 AT1G17500 AT1G23490 AT1G26130 AT1G49760 AT1G54280 AT1G70490 AT1G72700 AT1G79990 AT2G23310 AT2G23350 AT2G24765 AT2G25340 AT2G32670 AT2G33120 AT2G47170 AT3G05710 AT3G13900 AT3G15980 AT3G27870 AT3G50860 AT3G54300 AT3G62290 AT4G02195 AT4G17730 AT4G32150 AT4G39220 AT5G04930 AT5G11150 AT5G14670 AT5G22360 AT5G26980 AT5G46860 AT5G52270
10	F	GO:0016820	hydrolase activity, acting on acid anhydrides, catalyzing transmembrane movement of substances	2.03411181e-06	26.867	7	37	0	AT1G04750 AT1G04760 AT1G10630 AT1G11890 AT1G17500 AT1G23490 AT1G26130 AT1G49760 AT1G54280 AT1G70490 AT1G72700 AT1G79990 AT2G23310 AT2G23350 AT2G24765 AT2G25340 AT2G32670 AT2G33120 AT2G47170 AT3G05710 AT3G13900 AT3G15980 AT3G27870 AT3G50860 AT3G54300 AT3G62290 AT4G02195 AT4G17730 AT4G32150 AT4G39220 AT5G04930 AT5G11150 AT5G14670 AT5G22360 AT5G26980 AT5G46860 AT5G52270
10	F	GO:0016887	ATPase activity	0.00058441727	11.676	7	37	0	AT1G04750 AT1G04760 AT1G10630 AT1G11890 AT1G17500 AT1G23490 AT1G26130 AT1G49760 AT1G54280 AT1G70490 AT1G72700 AT1G79990 AT2G23310 AT2G23350 AT2G24765 AT2G25340 AT2G32670 AT2G33120 AT2G47170 AT3G05710 AT3G13900 AT3G15980 AT3G27870 AT3G50860 AT3G54300 AT3G62290 AT4G02195 AT4G17730 AT4G32150 AT4G39220 AT5G04930 AT5G11150 AT5G14670 AT5G22360 AT5G26980 AT5G46860 AT5G52270
10	F	GO:0017111	nucleoside-triphosphatase activity	0.00279215574	9.200	7	37	0	AT1G04750 AT1G04760 AT1G10630 AT1G11890 AT1G17500 AT1G23490 AT1G26130 AT1G49760 AT1G54280 AT1G70490 AT1G72700 AT1G79990 AT2G23310 AT2G23350 AT2G24765 AT2G25340 AT2G32670 AT2G33120 AT2G47170 AT3G05710 AT3G13900 AT3G15980 AT3G27870 AT3G50860 AT3G54300 AT3G62290 AT4G02195 AT4G17730 AT4G32150 AT4G39220 AT5G04930 AT5G11150 AT5G14670 AT5G22360 AT5G26980 AT5G46860 AT5G52270
10	F	GO:0019001	guanyl nucleotide binding	0.000115811071	21.000	6	37	0	AT1G04750 AT1G04760 AT1G10630 AT1G11890 AT1G17500 AT1G23490 AT1G26130 AT1G49760 AT1G54280 AT1G70490 AT1G72700 AT1G79990 AT2G23310 AT2G23350 AT2G24765 AT2G25340 AT2G32670 AT2G33120 AT2G47170 AT3G05710 AT3G13900 AT3G15980 AT3G27870 AT3G50860 AT3G54300 AT3G62290 AT4G02195 AT4G17730 AT4G32150 AT4G39220 AT5G04930 AT5G11150 AT5G14670 AT5G22360 AT5G26980 AT5G46860 AT5G52270
10	F	GO:0022804	active transmembrane transporter activity	0.0044829658	8.551	7	37	0	AT1G04750 AT1G04760 AT1G10630 AT1G11890 AT1G17500 AT1G23490 AT1G26130 AT1G49760 AT1G54280 AT1G70490 AT1G72700 AT1G79990 AT2G23310 AT2G23350 AT2G24765 AT2G25340 AT2G32670 AT2G33120 AT2G47170 AT3G05710 AT3G13900 AT3G15980 AT3G27870 AT3G50860 AT3G54300 AT3G62290 AT4G02195 AT4G17730 AT4G32150 AT4G39220 AT5G04930 AT5G11150 AT5G14670 AT5G22360 AT5G26980 AT5G46860 AT5G52270
10	F	GO:0022891	substrate-specific transmembrane transporter activity	0.021427603	6.688	7	37	0	AT1G04750 AT1G04760 AT1G10630 AT1G11890 AT1G17500 AT1G23490 AT1G26130 AT1G49760 AT1G54280 AT1G70490 AT1G72700 AT1G79990 AT2G23310 AT2G23350 AT2G24765 AT2G25340 AT2G32670 AT2G33120 AT2G47170 AT3G05710 AT3G13900 AT3G15980 AT3G27870 AT3G50860 AT3G54300 AT3G62290 AT4G02195 AT4G17730 AT4G32150 AT4G39220 AT5G04930 AT5G11150 AT5G14670 AT5G22360 AT5G26980 AT5G46860 AT5G52270
10	F	GO:0022892	substrate-specific transporter activity	0.00114377197	6.996	9	37	0	AT1G04750 AT1G04760 AT1G10630 AT1G11890 AT1G17500 AT1G23490 AT1G26130 AT1G49760 AT1G54280 AT1G70490 AT1G72700 AT1G79990 AT2G23310 AT2G23350 AT2G24765 AT2G25340 AT2G32670 AT2G33120 AT2G47170 AT3G05710 AT3G13900 AT3G15980 AT3G27870 AT3G50860 AT3G54300 AT3G62290 AT4G02195 AT4G17730 AT4G32150 AT4G39220 AT5G04930 AT5G11150 AT5G14670 AT5G22360 AT5G26980 AT5G46860 AT5G52270
10	F	GO:0030234	enzyme regulator activity	0.0010294666	14.424	6	37	0	AT1G04750 AT1G04760 AT1G10630 AT1G11890 AT1G17500 AT1G23490 AT1G26130 AT1G49760 AT1G54280 AT1G70490 AT1G72700 AT1G79990 AT2G23310 AT2G23350 AT2G24765 AT2G25340 AT2G32670 AT2G33120 AT2G47170 AT3G05710 AT3G13900 AT3G15980 AT3G27870 AT3G50860 AT3G54300 AT3G62290 AT4G02195 AT4G17730 AT4G32150 AT4G39220 AT5G04930 AT5G11150 AT5G14670 AT5G22360 AT5G26980 AT5G46860 AT5G52270
10	F	GO:0032561	guanyl ribonucleotide binding	0.000115811071	21.000	6	37	0	AT1G04750 AT1G04760 AT1G10630 AT1G11890 AT1G17500 AT1G23490 AT1G26130 AT1G49760 AT1G54280 AT1G70490 AT1G72700 AT1G79990 AT2G23310 AT2G23350 AT2G24765 AT2G25340 AT2G32670 AT2G33120 AT2G47170 AT3G05710 AT3G13900 AT3G15980 AT3G27870 AT3G50860 AT3G54300 AT3G62290 AT4G02195 AT4G17730 AT4G32150 AT4G39220 AT5G04930 AT5G11150 AT5G14670 AT5G22360 AT5G26980 AT5G46860 AT5G52270
10	F	GO:0042623	ATPase activity, coupled	5.1620394e-05	16.768	7	37	0	AT1G04750 AT1G04760 AT1G10630 AT1G11890 AT1G17500 AT1G23490 AT1G26130 AT1G49760 AT1G54280 AT1G70490 AT1G72700 AT1G79990 AT2G23310 AT2G23350 AT2G24765 AT2G25340 AT2G32670 AT2G33120 AT2G47170 AT3G05710 AT3G13900 AT3G15980 AT3G27870 AT3G50860 AT3G54300 AT3G62290 AT4G02195 AT4G17730 AT4G32150 AT4G39220 AT5G04930 AT5G11150 AT5G14670 AT5G22360 AT5G26980 AT5G46860 AT5G52270
10	F	GO:0042625	ATPase activity, coupled to transmembrane movement of ions	2.96425286e-09	67.551	7	37	0	AT1G04750 AT1G04760 AT1G10630 AT1G11890 AT1G17500 AT1G23490 AT1G26130 AT1G49760 AT1G54280 AT1G70490 AT1G72700 AT1G79990 AT2G23310 AT2G23350 AT2G24765 AT2G25340 AT2G32670 AT2G33120 AT2G47170 AT3G05710 AT3G13900 AT3G15980 AT3G27870 AT3G50860 AT3G54300 AT3G62290 AT4G02195 AT4G17730 AT4G32150 AT4G39220 AT5G04930 AT5G11150 AT5G14670 AT5G22360 AT5G26980 AT5G46860 AT5G52270
10	F	GO:0042626	ATPase activity, coupled to transmembrane movement of substances	1.87903958e-06	27.176	7	37	0	AT1G04750 AT1G04760 AT1G10630 AT1G11890 AT1G17500 AT1G23490 AT1G26130 AT1G49760 AT1G54280 AT1G70490 AT1G72700 AT1G79990 AT2G23310 AT2G23350 AT2G24765 AT2G25340 AT2G32670 AT2G33120 AT2G47170 AT3G05710 AT3G13900 AT3G15980 AT3G27870 AT3G50860 AT3G54300 AT3G62290 AT4G02195 AT4G17730 AT4G32150 AT4G39220 AT5G04930 AT5G11150 AT5G14670 AT5G22360 AT5G26980 AT5G46860 AT5G52270
10	F	GO:0043492	ATPase activity, coupled to movement of substances	1.87903958e-06	27.176	7	37	0	AT1G04750 AT1G04760 AT1G10630 AT1G11890 AT1G17500 AT1G23490 AT1G26130 AT1G49760 AT1G54280 AT1G70490 AT1G72700 AT1G79990 AT2G23310 AT2G23350 AT2G24765 AT2G25340 AT2G32670 AT2G33120 AT2G47170 AT3G05710 AT3G13900 AT3G15980 AT3G27870 AT3G50860 AT3G54300 AT3G62290 AT4G02195 AT4G17730 AT4G32150 AT4G39220 AT5G04930 AT5G11150 AT5G14670 AT5G22360 AT5G26980 AT5G46860 AT5G52270
10	P	GO:0006497	protein amino acid lipidation	0.002854614209	10.346	7	37	0	AT1G04750 AT1G04760 AT1G10630 AT1G11890 AT1G17500 AT1G23490 AT1G26130 AT1G49760 AT1G54280 AT1G70490 AT1G72700 AT1G79990 AT2G23310 AT2G23350 AT2G24765 AT2G25340 AT2G32670 AT2G33120 AT2G47170 AT3G05710 AT3G13900 AT3G15980 AT3G27870 AT3G50860 AT3G54300 AT3G62290 AT4G02195 AT4G17730 AT4G32150 AT4G39220 AT5G04930 AT5G11150 AT5G14670 AT5G22360 AT5G26980 AT5G46860 AT5G52270
10	P	GO:0006498	N-terminal protein lipidation	0.002212365404	10.755	7	37	0	AT1G04750 AT1G04760 AT1G10630 AT1G11890 AT1G17500 AT1G23490 AT1G26130 AT1G49760 AT1G54280 AT1G70490 AT1G72700 AT1G79990 AT2G23310 AT2G23350 AT2G24765 AT2G25340 AT2G32670 AT2G33120 AT2G47170 AT3G05710 AT3G13900 AT3G15980 AT3G27870 AT3G50860 AT3G54300 AT3G62290 AT4G02195 AT4G17730 AT4G32150 AT4G39220 AT5G04930 AT5G11150 AT5G14670 AT5G22360 AT5G26980 AT5G46860 AT5G52270
10	P	GO:0006499	N-terminal protein myristoylation	0.002212365404	10.755	7	37	0	AT1G04750 AT1G04760 AT1G10630 AT1G11890 AT1G17500 AT1G23490 AT1G26130 AT1G49760 AT1G54280 AT1G70490 AT1G72700 AT1G79990 AT2G23310 AT2G23350 AT2G24765 AT2G25340 AT2G32670 AT2G33120 AT2G47170 AT3G05710 AT3G13900 AT3G15980 AT3G27870 AT3G50860 AT3G54300 AT3G62290 AT4G02195 AT4G17730 AT4G32150 AT4G39220 AT5G04930 AT5G11150 AT5G14670 AT5G22360 AT5G26980 AT5G46860 AT5G52270
10	P	GO:0006810	transport	6.86427977e-18	9.620	25	37	0	AT1G04750 AT1G04760 AT1G10630 AT1G11890 AT1G17500 AT1G23490 AT1G26130 AT1G49760 AT1G54280 AT1G70490 AT1G72700 AT1G79990 AT2G23310 AT2G23350 AT2G24765 AT2G25340 AT2G32670 AT2G33120 AT2G47170 AT3G05710 AT3G13900 AT3G15980 AT3G27870 AT3G50860 AT3G54300 AT3G62290 AT4G02195 AT4G17730 AT4G32150 AT4G39220 AT5G04930 AT5G11150 AT5G14670 AT5G22360 AT5G26980 AT5G46860 AT5G52270
10	P	GO:0006869	lipid transport	8.63859766e-07	34.005	7	37	0	AT1G04750 AT1G04760 AT1G10630 AT1G11890 AT1G17500 AT1G23490 AT1G26130 AT1G49760 AT1G54280 AT1G70490 AT1G72700 AT1G79990 AT2G23310 AT2G23350 AT2G24765 AT2G25340 AT2G32670 AT2G33120 AT2G47170 AT3G05710 AT3G13900 AT3G15980 AT3G27870 AT3G50860 AT3G54300 AT3G62290 AT4G02195 AT4G17730 AT4G32150 AT4G39220 AT5G04930 AT5G11150 AT5G14670 AT5G22360 AT5G26980 AT5G46860 AT5G52270
10	P	GO:0006886	intracellular protein transport	1.863471929e-06	21.573	8	37	0	AT1G04750 AT1G04760 AT1G10630 AT1G11890 AT1G17500 AT1G23490 AT1G26130 AT1G49760 AT1G54280 AT1G70490 AT1G72700 AT1G79990 AT2G23310 AT2G23350 AT2G24765 AT2G25340 AT2G32670 AT2G33120 AT2G47170 AT3G05710 AT3G13900 AT3G15980 AT3G27870 AT3G50860 AT3G54300 AT3G62290 AT4G02195 AT4G17730 AT4G32150 AT4G39220 AT5G04930 AT5G11150 AT5G14670 AT5G22360 AT5G26980 AT5G46860 AT5G52270
10	P	GO:0006944	membrane fusion	4.722768786e-09	123.877	6	37	0	AT1G04750 AT1G04760 AT1G10630 AT1G11890 AT1G17500 AT1G23490 AT1G26130 AT1G49760 AT1G54280 AT1G70490 AT1G72700 AT1G79990 AT2G23310 AT2G23350 AT2G24765 AT2G25340 AT2G32670 AT2G33120 AT2G47170 AT3G05710 AT3G13900 AT3G15980 AT3G27870 AT3G50860 AT3G54300 AT3G62290 AT4G02195 AT4G17730 AT4G32150 AT4G39220 AT5G04930 AT5G11150 AT5G14670 AT5G22360 AT5G26980 AT5G46860 AT5G52270
10	P	GO:0008104	protein localization	2.160884279e-06	16.114	9	37	0	AT1G04750 AT1G04760 AT1G10630 AT1G11890 AT1G17500 AT1G23490 AT1G26130 AT1G49760 AT1G54280 AT1G70490 AT1G72700 AT1G79990 AT2G23310 AT2G23350 AT2G24765 AT2G25340 AT2G32670 AT2G33120 AT2G47170 AT3G05710 AT3G13900 AT3G15980 AT3G27870 AT3G50860 AT3G54300 AT3G62290 AT4G02195 AT4G17730 AT4G32150 AT4G39220 AT5G04930 AT5G11150 AT5G14670 AT5G22360 AT5G26980 AT5G46860 AT5G52270
10	P	GO:0015031	protein transport	2.99391684e-05	15.101	8	37	0	AT1G04750 AT1G04760 AT1G10630 AT1G11890 AT1G17500 AT1G23490 AT1G26130 AT1G49760 AT1G54280 AT1G70490 AT1G72700 AT1G79990 AT2G23310 AT2G23350 AT2G24765 AT2G25340 AT2G32670 AT2G33120 AT2G47170 AT3G05710 AT3G13900 AT3G15980 AT3G27870 AT3G50860 AT3G54300 AT3G62290 AT4G02195 AT4G17730 AT4G32150 AT4G39220 AT5G04930 AT5G11150 AT5G14670 AT5G22360 AT5G26980 AT5G46860 AT5G52270
10	P	GO:0016043	cellular component organization and biogenesis	0.04785759144	4.285	10	37	0	AT1G04750 AT1G04760 AT1G10630 AT1G11890 AT1G17500 AT1G23490 AT1G26130 AT1G49760 AT1G54280 AT1G70490 AT1G72700 AT1G79990 AT2G23310 AT2G23350 AT2G24765 AT2G25340 AT2G32670 AT2G33120 AT2G47170 AT3G05710 AT3G13900 AT3G15980 AT3G27870 AT3G50860 AT3G54300 AT3G62290 AT4G02195 AT4G17730 AT4G32150 AT4G39220 AT5G04930 AT5G11150 AT5G14670 AT5G22360 AT5G26980 AT5G46860 AT5G52270
10	P	GO:0016044	membrane organization and biogenesis	1.376397309e-06	50.178	6	37	0	AT1G04750 AT1G04760 AT1G10630 AT1G11890 AT1G17500 AT1G23490 AT1G26130 AT1G49760 AT1G54280 AT1G70490 AT1G72700 AT1G79990 AT2G23310 AT2G23350 AT2G24765 AT2G25340 AT2G32670 AT2G33120 AT2G47170 AT3G05710 AT3G13900 AT3G15980 AT3G27870 AT3G50860 AT3G54300 AT3G62290 AT4G02195 AT4G17730 AT4G32150 AT4G39220 AT5G04930 AT5G11150 AT5G14670 AT5G22360 AT5G26980 AT5G46860 AT5G52270
10	P	GO:0016192	vesicle-mediated transport	1.600995712e-12	39.497	11	37	0	AT1G04750 AT1G04760 AT1G10630 AT1G11890 AT1G17500 AT1G23490 AT1G26130 AT1G49760 AT1G54280 AT1G70490 AT1G72700 AT1G79990 AT2G23310 AT2G23350 AT2G24765 AT2G25340 AT2G32670 AT2G33120 AT2G47170 AT3G05710 AT3G13900 AT3G15980 AT3G27870 AT3G50860 AT3G54300 AT3G62290 AT4G02195 AT4G17730 AT4G32150 AT4G39220 AT5G04930 AT5G11150 AT5G14670 AT5G22360 AT5G26980 AT5G46860 AT5G52270
10	P	GO:0018193	peptidyl-amino acid modification	0.003160890533	10.187	7	37	0	AT1G04750 AT1G04760 AT1G10630 AT1G11890 AT1G17500 AT1G23490 AT1G26130 AT1G49760 AT1G54280 AT1G70490 AT1G72700 AT1G79990 AT2G23310 AT2G23350 AT2G24765 AT2G25340 AT2G32670 AT2G33120 AT2G47170 AT3G05710 AT3G13900 AT3G15980 AT3G27870 AT3G50860 AT3G54300 AT3G62290 AT4G02195 AT4G17730 AT4G32150 AT4G39220 AT5G04930 AT5G11150 AT5G14670 AT5G22360 AT5G26980 AT5G46860 AT5G52270
10	P	GO:0018319	protein amino acid myristoylation	0.002212365404	10.755	7	37	0	AT1G04750 AT1G04760 AT1G10630 AT1G11890 AT1G17500 AT1G23490 AT1G26130 AT1G49760 AT1G54280 AT1G70490 AT1G72700 AT1G79990 AT2G23310 AT2G23350 AT2G24765 AT2G25340 AT2G32670 AT2G33120 AT2G47170 AT3G05710 AT3G13900 AT3G15980 AT3G27870 AT3G50860 AT3G54300 AT3G62290 AT4G02195 AT4G17730 AT4G32150 AT4G39220 AT5G04930 AT5G11150 AT5G14670 AT5G22360 AT5G26980 AT5G46860 AT5G52270
10	P	GO:0018377	protein myristoylation	0.002212365404	10.755	7	37	0	AT1G04750 AT1G04760 AT1G10630 AT1G11890 AT1G17500 AT1G23490 AT1G26130 AT1G49760 AT1G54280 AT1G70490 AT1G72700 AT1G79990 AT2G23310 AT2G23350 AT2G24765 AT2G25340 AT2G32670 AT2G33120 AT2G47170 AT3G05710 AT3G13900 AT3G15980 AT3G27870 AT3G50860 AT3G54300 AT3G62290 AT4G02195 AT4G17730 AT4G32150 AT4G39220 AT5G04930 AT5G11150 AT5G14670 AT5G22360 AT5G26980 AT5G46860 AT5G52270
10	P	GO:0018409	peptide or protein amino-terminal blocking	0.002212365404	10.755	7	37	0	AT1G04750 AT1G04760 AT1G10630 AT1G11890 AT1G17500 AT1G23490 AT1G26130 AT1G49760 AT1G54280 AT1G70490 AT1G72700 AT1G79990 AT2G23310 AT2G23350 AT2G24765 AT2G25340 AT2G32670 AT2G33120 AT2G47170 AT3G05710 AT3G13900 AT3G15980 AT3G27870 AT3G50860 AT3G54300 AT3G62290 AT4G02195 AT4G17730 AT4G32150 AT4G39220 AT5G04930 AT5G11150 AT5G14670 AT5G22360 AT5G26980 AT5G46860 AT5G52270
10	P	GO:0031365	N-terminal protein amino acid modification	0.002387243456	10.632	7	37	0	AT1G04750 AT1G04760 AT1G10630 AT1G11890 AT1G17500 AT1G23490 AT1G26130 AT1G49760 AT1G54280 AT1G70490 AT1G72700 AT1G79990 AT2G23310 AT2G23350 AT2G24765 AT2G25340 AT2G32670 AT2G33120 AT2G47170 AT3G05710 AT3G13900 AT3G15980 AT3G27870 AT3G50860 AT3G54300 AT3G62290 AT4G02195 AT4G17730 AT4G32150 AT4G39220 AT5G04930 AT5G11150 AT5G14670 AT5G22360 AT5G26980 AT5G46860 AT5G52270
10	P	GO:0033036	macromolecule localization	2.604712705e-06	15.772	9	37	0	AT1G04750 AT1G04760 AT1G10630 AT1G11890 AT1G17500 AT1G23490 AT1G26130 AT1G49760 AT1G54280 AT1G70490 AT1G72700 AT1G79990 AT2G23310 AT2G23350 AT2G24765 AT2G25340 AT2G32670 AT2G33120 AT2G47170 AT3G05710 AT3G13900 AT3G15980 AT3G27870 AT3G50860 AT3G54300 AT3G62290 AT4G02195 AT4G17730 AT4G32150 AT4G39220 AT5G04930 AT5G11150 AT5G14670 AT5G22360 AT5G26980 AT5G46860 AT5G52270
10	P	GO:0042157	lipoprotein metabolic process	0.002854614209	10.346	7	37	0	AT1G04750 AT1G04760 AT1G10630 AT1G11890 AT1G17500 AT1G23490 AT1G26130 AT1G49760 AT1G54280 AT1G70490 AT1G72700 AT1G79990 AT2G23310 AT2G23350 AT2G24765 AT2G25340 AT2G32670 AT2G33120 AT2G47170 AT3G05710 AT3G13900 AT3G15980 AT3G27870 AT3G50860 AT3G54300 AT3G62290 AT4G02195 AT4G17730 AT4G32150 AT4G39220 AT5G04930 AT5G11150 AT5G14670 AT5G22360 AT5G26980 AT5G46860 AT5G52270
10	P	GO:0042158	lipoprotein biosynthetic process	0.002854614209	10.346	7	37	0	AT1G04750 AT1G04760 AT1G10630 AT1G11890 AT1G17500 AT1G23490 AT1G26130 AT1G49760 AT1G54280 AT1G70490 AT1G72700 AT1G79990 AT2G23310 AT2G23350 AT2G24765 AT2G25340 AT2G32670 AT2G33120 AT2G47170 AT3G05710 AT3G13900 AT3G15980 AT3G27870 AT3G50860 AT3G54300 AT3G62290 AT4G02195 AT4G17730 AT4G32150 AT4G39220 AT5G04930 AT5G11150 AT5G14670 AT5G22360 AT5G26980 AT5G46860 AT5G52270
10	P	GO:0043543	protein amino acid acylation	0.002460356557	10.583	7	37	0	AT1G04750 AT1G04760 AT1G10630 AT1G11890 AT1G17500 AT1G23490 AT1G26130 AT1G49760 AT1G54280 AT1G70490 AT1G72700 AT1G79990 AT2G23310 AT2G23350 AT2G24765 AT2G25340 AT2G32670 AT2G33120 AT2G47170 AT3G05710 AT3G13900 AT3G15980 AT3G27870 AT3G50860 AT3G54300 AT3G62290 AT4G02195 AT4G17730 AT4G32150 AT4G39220 AT5G04930 AT5G11150 AT5G14670 AT5G22360 AT5G26980 AT5G46860 AT5G52270
10	P	GO:0045184	establishment of protein localization	3.881389965e-05	14.601	8	37	0	AT1G04750 AT1G04760 AT1G10630 AT1G11890 AT1G17500 AT1G23490 AT1G26130 AT1G49760 AT1G54280 AT1G70490 AT1G72700 AT1G79990 AT2G23310 AT2G23350 AT2G24765 AT2G25340 AT2G32670 AT2G33120 AT2G47170 AT3G05710 AT3G13900 AT3G15980 AT3G27870 AT3G50860 AT3G54300 AT3G62290 AT4G02195 AT4G17730 AT4G32150 AT4G39220 AT5G04930 AT5G11150 AT5G14670 AT5G22360 AT5G26980 AT5G46860 AT5G52270
10	P	GO:0046907	intracellular transport	3.473285171e-07	15.582	10	37	0	AT1G04750 AT1G04760 AT1G10630 AT1G11890 AT1G17500 AT1G23490 AT1G26130 AT1G49760 AT1G54280 AT1G70490 AT1G72700 AT1G79990 AT2G23310 AT2G23350 AT2G24765 AT2G25340 AT2G32670 AT2G33120 AT2G47170 AT3G05710 AT3G13900 AT3G15980 AT3G27870 AT3G50860 AT3G54300 AT3G62290 AT4G02195 AT4G17730 AT4G32150 AT4G39220 AT5G04930 AT5G11150 AT5G14670 AT5G22360 AT5G26980 AT5G46860 AT5G52270
10	P	GO:0051179	localization	3.809899672e-19	9.816	26	37	0	AT1G04750 AT1G04760 AT1G10630 AT1G11890 AT1G17500 AT1G23490 AT1G26130 AT1G49760 AT1G54280 AT1G70490 AT1G72700 AT1G79990 AT2G23310 AT2G23350 AT2G24765 AT2G25340 AT2G32670 AT2G33120 AT2G47170 AT3G05710 AT3G13900 AT3G15980 AT3G27870 AT3G50860 AT3G54300 AT3G62290 AT4G02195 AT4G17730 AT4G32150 AT4G39220 AT5G04930 AT5G11150 AT5G14670 AT5G22360 AT5G26980 AT5G46860 AT5G52270
10	P	GO:0051234	establishment of localization	8.72130213e-18	9.525	25	37	0	AT1G04750 AT1G04760 AT1G10630 AT1G11890 AT1G17500 AT1G23490 AT1G26130 AT1G49760 AT1G54280 AT1G70490 AT1G72700 AT1G79990 AT2G23310 AT2G23350 AT2G24765 AT2G25340 AT2G32670 AT2G33120 AT2G47170 AT3G05710 AT3G13900 AT3G15980 AT3G27870 AT3G50860 AT3G54300 AT3G62290 AT4G02195 AT4G17730 AT4G32150 AT4G39220 AT5G04930 AT5G11150 AT5G14670 AT5G22360 AT5G26980 AT5G46860 AT5G52270
10	P	GO:0051641	cellular localization	1.243953364e-06	13.650	10	37	0	AT1G04750 AT1G04760 AT1G10630 AT1G11890 AT1G17500 AT1G23490 AT1G26130 AT1G49760 AT1G54280 AT1G70490 AT1G72700 AT1G79990 AT2G23310 AT2G23350 AT2G24765 AT2G25340 AT2G32670 AT2G33120 AT2G47170 AT3G05710 AT3G13900 AT3G15980 AT3G27870 AT3G50860 AT3G54300 AT3G62290 AT4G02195 AT4G17730 AT4G32150 AT4G39220 AT5G04930 AT5G11150 AT5G14670 AT5G22360 AT5G26980 AT5G46860 AT5G52270
10	P	GO:0051649	establishment of cellular localization	9.97417001e-07	13.968	10	37	0	AT1G04750 AT1G04760 AT1G10630 AT1G11890 AT1G17500 AT1G23490 AT1G26130 AT1G49760 AT1G54280 AT1G70490 AT1G72700 AT1G79990 AT2G23310 AT2G23350 AT2G24765 AT2G25340 AT2G32670 AT2G33120 AT2G47170 AT3G05710 AT3G13900 AT3G15980 AT3G27870 AT3G50860 AT3G54300 AT3G62290 AT4G02195 AT4G17730 AT4G32150 AT4G39220 AT5G04930 AT5G11150 AT5G14670 AT5G22360 AT5G26980 AT5G46860 AT5G52270
110	C	GO:0005634	nucleus	0.0259438368	7.338	5	7	0	AT1G04950 AT1G07705 AT1G32750 AT3G07740 AT3G19040 AT4G24440 AT5G59710
110	C	GO:0005667	transcription factor complex	0.01664282256	129.743	2	7	0	AT1G04950 AT1G07705 AT1G32750 AT3G07740 AT3G19040 AT4G24440 AT5G59710
110	F	GO:0030528	transcription regulator activity	0.00037200403	11.359	6	7	0	AT1G04950 AT1G07705 AT1G32750 AT3G07740 AT3G19040 AT4G24440 AT5G59710
110	P	GO:0006350	transcription	0.02107888943	10.223	5	7	0	AT1G04950 AT1G07705 AT1G32750 AT3G07740 AT3G19040 AT4G24440 AT5G59710
110	P	GO:0006352	transcription initiation	0.03539434404	179.084	2	7	0	AT1G04950 AT1G07705 AT1G32750 AT3G07740 AT3G19040 AT4G24440 AT5G59710
112	C	GO:0005634	nucleus	0.0259438368	7.338	5	7	0	AT1G02580 AT2G23380 AT2G28290 AT3G06010 AT3G17590 AT4G02020 AT5G19310
112	F	GO:0003677	DNA binding	0.031424266	8.006	5	7	0	AT1G02580 AT2G23380 AT2G28290 AT3G06010 AT3G17590 AT4G02020 AT5G19310
112	F	GO:0003682	chromatin binding	0.0096544943	230.359	2	7	0	AT1G02580 AT2G23380 AT2G28290 AT3G06010 AT3G17590 AT4G02020 AT5G19310
112	P	GO:0006325	establishment and/or maintenance of chromatin architecture	0.004802369021	72.251	3	7	0	AT1G02580 AT2G23380 AT2G28290 AT3G06010 AT3G17590 AT4G02020 AT5G19310
112	P	GO:0009266	response to temperature stimulus	0.0473929602	33.578	3	7	0	AT1G02580 AT2G23380 AT2G28290 AT3G06010 AT3G17590 AT4G02020 AT5G19310
112	P	GO:0016568	chromatin modification	0.000605551215	143.513	3	7	0	AT1G02580 AT2G23380 AT2G28290 AT3G06010 AT3G17590 AT4G02020 AT5G19310
112	P	GO:0040029	regulation of gene expression, epigenetic	0.003148526867	83.146	3	7	0	AT1G02580 AT2G23380 AT2G28290 AT3G06010 AT3G17590 AT4G02020 AT5G19310
112	P	GO:0048513	organ development	0.003723196237	28.334	4	7	0	AT1G02580 AT2G23380 AT2G28290 AT3G06010 AT3G17590 AT4G02020 AT5G19310
112	P	GO:0048731	system development	0.003753215453	28.276	4	7	0	AT1G02580 AT2G23380 AT2G28290 AT3G06010 AT3G17590 AT4G02020 AT5G19310
112	P	GO:0051276	chromosome organization and biogenesis	0.00858677162	59.525	3	7	0	AT1G02580 AT2G23380 AT2G28290 AT3G06010 AT3G17590 AT4G02020 AT5G19310
114	P	GO:0006396	RNA processing	1.247019351e-06	66.139	5	6	0	AT1G06960 AT1G14650 AT2G30260 AT3G13210 AT5G41770 AT5G64270
114	P	GO:0016070	RNA metabolic process	0.002562734159	14.346	5	6	0	AT1G06960 AT1G14650 AT2G30260 AT3G13210 AT5G41770 AT5G64270
116	F	GO:0003824	catalytic activity	0.0022334725	3.266	10	10	0	AT1G01480 AT2G22810 AT3G49700 AT3G61510 AT4G08040 AT4G11280 AT4G26200 AT4G37770 AT5G51690 AT5G65800
116	F	GO:0016829	lyase activity	4.4921046e-17	75.511	10	10	0	AT1G01480 AT2G22810 AT3G49700 AT3G61510 AT4G08040 AT4G11280 AT4G26200 AT4G37770 AT5G51690 AT5G65800
116	F	GO:0016846	carbon-sulfur lyase activity	1.09642102e-27	757.394	10	10	0	AT1G01480 AT2G22810 AT3G49700 AT3G61510 AT4G08040 AT4G11280 AT4G26200 AT4G37770 AT5G51690 AT5G65800
116	P	GO:0000096	sulfur amino acid metabolic process	2.131612265e-25	509.271	10	10	0	AT1G01480 AT2G22810 AT3G49700 AT3G61510 AT4G08040 AT4G11280 AT4G26200 AT4G37770 AT5G51690 AT5G65800
116	P	GO:0006082	organic acid metabolic process	1.145413539e-13	37.550	10	10	0	AT1G01480 AT2G22810 AT3G49700 AT3G61510 AT4G08040 AT4G11280 AT4G26200 AT4G37770 AT5G51690 AT5G65800
116	P	GO:0006519	amino acid and derivative metabolic process	8.50940821e-15	48.598	10	10	0	AT1G01480 AT2G22810 AT3G49700 AT3G61510 AT4G08040 AT4G11280 AT4G26200 AT4G37770 AT5G51690 AT5G65800
116	P	GO:0006520	amino acid metabolic process	1.622131147e-16	71.897	10	10	0	AT1G01480 AT2G22810 AT3G49700 AT3G61510 AT4G08040 AT4G11280 AT4G26200 AT4G37770 AT5G51690 AT5G65800
116	P	GO:0006555	methionine metabolic process	5.982832754e-27	698.429	10	10	0	AT1G01480 AT2G22810 AT3G49700 AT3G61510 AT4G08040 AT4G11280 AT4G26200 AT4G37770 AT5G51690 AT5G65800
116	P	GO:0006575	amino acid derivative metabolic process	2.125855258e-18	110.113	10	10	0	AT1G01480 AT2G22810 AT3G49700 AT3G61510 AT4G08040 AT4G11280 AT4G26200 AT4G37770 AT5G51690 AT5G65800
116	P	GO:0006790	sulfur metabolic process	1.657201831e-22	274.663	10	10	0	AT1G01480 AT2G22810 AT3G49700 AT3G61510 AT4G08040 AT4G11280 AT4G26200 AT4G37770 AT5G51690 AT5G65800
116	P	GO:0006807	nitrogen compound metabolic process	3.231604255e-15	53.490	10	10	0	AT1G01480 AT2G22810 AT3G49700 AT3G61510 AT4G08040 AT4G11280 AT4G26200 AT4G37770 AT5G51690 AT5G65800
116	P	GO:0009058	biosynthetic process	3.568759692e-07	8.464	10	10	0	AT1G01480 AT2G22810 AT3G49700 AT3G61510 AT4G08040 AT4G11280 AT4G26200 AT4G37770 AT5G51690 AT5G65800
116	P	GO:0009066	aspartate family amino acid metabolic process	1.108162036e-23	354.275	10	10	0	AT1G01480 AT2G22810 AT3G49700 AT3G61510 AT4G08040 AT4G11280 AT4G26200 AT4G37770 AT5G51690 AT5G65800
116	P	GO:0009308	amine metabolic process	9.29769949e-16	60.507	10	10	0	AT1G01480 AT2G22810 AT3G49700 AT3G61510 AT4G08040 AT4G11280 AT4G26200 AT4G37770 AT5G51690 AT5G65800
116	P	GO:0019752	carboxylic acid metabolic process	1.110467844e-13	37.666	10	10	0	AT1G01480 AT2G22810 AT3G49700 AT3G61510 AT4G08040 AT4G11280 AT4G26200 AT4G37770 AT5G51690 AT5G65800
116	P	GO:0042398	amino acid derivative biosynthetic process	3.292622792e-19	132.135	10	10	0	AT1G01480 AT2G22810 AT3G49700 AT3G61510 AT4G08040 AT4G11280 AT4G26200 AT4G37770 AT5G51690 AT5G65800
116	P	GO:0042445	hormone metabolic process	8.99815618e-23	291.012	10	10	0	AT1G01480 AT2G22810 AT3G49700 AT3G61510 AT4G08040 AT4G11280 AT4G26200 AT4G37770 AT5G51690 AT5G65800
116	P	GO:0042446	hormone biosynthetic process	1.687526348e-25	520.106	10	10	0	AT1G01480 AT2G22810 AT3G49700 AT3G61510 AT4G08040 AT4G11280 AT4G26200 AT4G37770 AT5G51690 AT5G65800
116	P	GO:0044237	cellular metabolic process	0.01233653724	2.980	10	10	0	AT1G01480 AT2G22810 AT3G49700 AT3G61510 AT4G08040 AT4G11280 AT4G26200 AT4G37770 AT5G51690 AT5G65800
116	P	GO:0044238	primary metabolic process	0.01323748254	2.959	10	10	0	AT1G01480 AT2G22810 AT3G49700 AT3G61510 AT4G08040 AT4G11280 AT4G26200 AT4G37770 AT5G51690 AT5G65800
116	P	GO:0044249	cellular biosynthetic process	1.523143957e-08	11.596	10	10	0	AT1G01480 AT2G22810 AT3G49700 AT3G61510 AT4G08040 AT4G11280 AT4G26200 AT4G37770 AT5G51690 AT5G65800
117	F	GO:0004364	glutathione transferase activity	0.0034972061	340.054	2	3	0	AT2G47730 AT3G57180 AT4G02520
117	F	GO:0016765	transferase activity, transferring alkyl or aryl (other than methyl) groups	0.0211927749	138.856	2	3	0	AT2G47730 AT3G57180 AT4G02520
117	P	GO:0009404	toxin metabolic process	0.00708971075	354.275	2	3	0	AT2G47730 AT3G57180 AT4G02520
117	P	GO:0009407	toxin catabolic process	0.00708971075	354.275	2	3	0	AT2G47730 AT3G57180 AT4G02520
117	P	GO:0009636	response to toxin	0.01424052951	250.718	2	3	0	AT2G47730 AT3G57180 AT4G02520
118	F	GO:0003824	catalytic activity	0.0022334725	3.266	10	10	0	AT1G06390 AT1G09840 AT1G57870 AT2G30980 AT3G05840 AT3G61160 AT4G00720 AT4G18710 AT5G14640 AT5G26751
118	F	GO:0004672	protein kinase activity	4.4079427e-10	38.526	8	10	0	AT1G06390 AT1G09840 AT1G57870 AT2G30980 AT3G05840 AT3G61160 AT4G00720 AT4G18710 AT5G14640 AT5G26751
118	F	GO:0004674	protein serine/threonine kinase activity	0.00146144323	32.044	4	10	0	AT1G06390 AT1G09840 AT1G57870 AT2G30980 AT3G05840 AT3G61160 AT4G00720 AT4G18710 AT5G14640 AT5G26751
118	F	GO:0016301	kinase activity	5.9356134e-11	18.638	10	10	0	AT1G06390 AT1G09840 AT1G57870 AT2G30980 AT3G05840 AT3G61160 AT4G00720 AT4G18710 AT5G14640 AT5G26751
118	F	GO:0016740	transferase activity	4.4082372e-08	9.639	10	10	0	AT1G06390 AT1G09840 AT1G57870 AT2G30980 AT3G05840 AT3G61160 AT4G00720 AT4G18710 AT5G14640 AT5G26751
118	F	GO:0016772	transferase activity, transferring phosphorus-containing groups	1.939546e-10	16.563	10	10	0	AT1G06390 AT1G09840 AT1G57870 AT2G30980 AT3G05840 AT3G61160 AT4G00720 AT4G18710 AT5G14640 AT5G26751
118	F	GO:0016773	phosphotransferase activity, alcohol group as acceptor	2.13450469e-09	31.638	8	10	0	AT1G06390 AT1G09840 AT1G57870 AT2G30980 AT3G05840 AT3G61160 AT4G00720 AT4G18710 AT5G14640 AT5G26751
118	P	GO:0006464	protein modification process	1.472016626e-05	11.490	8	10	0	AT1G06390 AT1G09840 AT1G57870 AT2G30980 AT3G05840 AT3G61160 AT4G00720 AT4G18710 AT5G14640 AT5G26751
118	P	GO:0006468	protein amino acid phosphorylation	1.366864678e-07	20.738	8	10	0	AT1G06390 AT1G09840 AT1G57870 AT2G30980 AT3G05840 AT3G61160 AT4G00720 AT4G18710 AT5G14640 AT5G26751
118	P	GO:0006793	phosphorus metabolic process	1.825260128e-11	22.676	10	10	0	AT1G06390 AT1G09840 AT1G57870 AT2G30980 AT3G05840 AT3G61160 AT4G00720 AT4G18710 AT5G14640 AT5G26751
118	P	GO:0006796	phosphate metabolic process	1.808328558e-11	22.697	10	10	0	AT1G06390 AT1G09840 AT1G57870 AT2G30980 AT3G05840 AT3G61160 AT4G00720 AT4G18710 AT5G14640 AT5G26751
118	P	GO:0009741	response to brassinosteroid stimulus	0.0001223428531	252.879	3	10	0	AT1G06390 AT1G09840 AT1G57870 AT2G30980 AT3G05840 AT3G61160 AT4G00720 AT4G18710 AT5G14640 AT5G26751
118	P	GO:0016310	phosphorylation	1.132872976e-11	23.779	10	10	0	AT1G06390 AT1G09840 AT1G57870 AT2G30980 AT3G05840 AT3G61160 AT4G00720 AT4G18710 AT5G14640 AT5G26751
118	P	GO:0019538	protein metabolic process	0.0121331535	4.854	8	10	0	AT1G06390 AT1G09840 AT1G57870 AT2G30980 AT3G05840 AT3G61160 AT4G00720 AT4G18710 AT5G14640 AT5G26751
118	P	GO:0043283	biopolymer metabolic process	0.02624725971	4.388	8	10	0	AT1G06390 AT1G09840 AT1G57870 AT2G30980 AT3G05840 AT3G61160 AT4G00720 AT4G18710 AT5G14640 AT5G26751
118	P	GO:0043412	biopolymer modification	2.640158356e-05	10.669	8	10	0	AT1G06390 AT1G09840 AT1G57870 AT2G30980 AT3G05840 AT3G61160 AT4G00720 AT4G18710 AT5G14640 AT5G26751
118	P	GO:0043687	post-translational protein modification	1.03721746e-06	16.069	8	10	0	AT1G06390 AT1G09840 AT1G57870 AT2G30980 AT3G05840 AT3G61160 AT4G00720 AT4G18710 AT5G14640 AT5G26751
118	P	GO:0044237	cellular metabolic process	0.01233653724	2.980	10	10	0	AT1G06390 AT1G09840 AT1G57870 AT2G30980 AT3G05840 AT3G61160 AT4G00720 AT4G18710 AT5G14640 AT5G26751
118	P	GO:0044260	cellular macromolecule metabolic process	0.01376726515	4.774	8	10	0	AT1G06390 AT1G09840 AT1G57870 AT2G30980 AT3G05840 AT3G61160 AT4G00720 AT4G18710 AT5G14640 AT5G26751
118	P	GO:0044267	cellular protein metabolic process	0.01089848757	4.922	8	10	0	AT1G06390 AT1G09840 AT1G57870 AT2G30980 AT3G05840 AT3G61160 AT4G00720 AT4G18710 AT5G14640 AT5G26751
119	C	GO:0005783	endoplasmic reticulum	0.00044129568	72.244	3	3	0	AT1G67730 AT1G76490 AT2G34980
119	F	GO:0016614	oxidoreductase activity, acting on CH-OH group of donors	0.0208401189	140.022	2	3	0	AT1G67730 AT1G76490 AT2G34980
11	C	GO:0005634	nucleus	0.00146232072	10.273	5	5	0	AT1G20610 AT1G47870 AT1G54830 AT2G36010 AT5G22220
11	C	GO:0005654	nucleoplasm	0.043274784	78.074	2	5	0	AT1G20610 AT1G47870 AT1G54830 AT2G36010 AT5G22220
11	C	GO:0005667	transcription factor complex	0.00794751216	181.641	2	5	0	AT1G20610 AT1G47870 AT1G54830 AT2G36010 AT5G22220
11	C	GO:0031974	membrane-enclosed lumen	0.0097143816	33.046	3	5	0	AT1G20610 AT1G47870 AT1G54830 AT2G36010 AT5G22220
11	C	GO:0031981	nuclear lumen	0.00298064928	49.083	3	5	0	AT1G20610 AT1G47870 AT1G54830 AT2G36010 AT5G22220
11	C	GO:0043233	organelle lumen	0.0097143816	33.046	3	5	0	AT1G20610 AT1G47870 AT1G54830 AT2G36010 AT5G22220
11	C	GO:0044428	nuclear part	0.00929072088	33.544	3	5	0	AT1G20610 AT1G47870 AT1G54830 AT2G36010 AT5G22220
11	C	GO:0044451	nucleoplasm part	0.0395637648	81.655	2	5	0	AT1G20610 AT1G47870 AT1G54830 AT2G36010 AT5G22220
11	F	GO:0003700	transcription factor activity	0.0299824684	11.888	4	5	0	AT1G20610 AT1G47870 AT1G54830 AT2G36010 AT5G22220
11	F	GO:0030528	transcription regulator activity	0.047085838	10.602	4	5	0	AT1G20610 AT1G47870 AT1G54830 AT2G36010 AT5G22220
11	P	GO:0000902	cell morphogenesis	0.02357569155	212.565	2	5	0	AT1G20610 AT1G47870 AT1G54830 AT2G36010 AT5G22220
11	P	GO:0032989	cellular structure morphogenesis	0.02357569155	212.565	2	5	0	AT1G20610 AT1G47870 AT1G54830 AT2G36010 AT5G22220
11	P	GO:0050789	regulation of biological process	0.004326588489	10.947	5	5	0	AT1G20610 AT1G47870 AT1G54830 AT2G36010 AT5G22220
11	P	GO:0050794	regulation of cellular process	0.002299138505	12.421	5	5	0	AT1G20610 AT1G47870 AT1G54830 AT2G36010 AT5G22220
11	P	GO:0051301	cell division	0.04730548156	150.431	2	5	0	AT1G20610 AT1G47870 AT1G54830 AT2G36010 AT5G22220
11	P	GO:0065007	biological regulation	0.0083085584	9.609	5	5	0	AT1G20610 AT1G47870 AT1G54830 AT2G36010 AT5G22220
120	C	GO:0005773	vacuole	0.00178814496	66.092	3	10	0	AT1G19910 AT1G47240 AT1G75630 AT1G80830 AT2G16510 AT2G23150 AT4G18790 AT4G34720 AT4G38920 AT5G67330
120	C	GO:0005774	vacuolar membrane	0.000566453328	96.743	3	10	0	AT1G19910 AT1G47240 AT1G75630 AT1G80830 AT2G16510 AT2G23150 AT4G18790 AT4G34720 AT4G38920 AT5G67330
120	C	GO:0016021	integral to membrane	0.0071439396	18.314	4	10	0	AT1G19910 AT1G47240 AT1G75630 AT1G80830 AT2G16510 AT2G23150 AT4G18790 AT4G34720 AT4G38920 AT5G67330
120	C	GO:0016469	proton-transporting two-sector ATPase complex	7.87203312e-10	264.893	5	10	0	AT1G19910 AT1G47240 AT1G75630 AT1G80830 AT2G16510 AT2G23150 AT4G18790 AT4G34720 AT4G38920 AT5G67330
120	C	GO:0043234	protein complex	0.01323840336	9.550	5	10	0	AT1G19910 AT1G47240 AT1G75630 AT1G80830 AT2G16510 AT2G23150 AT4G18790 AT4G34720 AT4G38920 AT5G67330
120	C	GO:0044425	membrane part	0.018954684	8.858	5	10	0	AT1G19910 AT1G47240 AT1G75630 AT1G80830 AT2G16510 AT2G23150 AT4G18790 AT4G34720 AT4G38920 AT5G67330
120	C	GO:0044437	vacuolar part	0.000644335944	92.713	3	10	0	AT1G19910 AT1G47240 AT1G75630 AT1G80830 AT2G16510 AT2G23150 AT4G18790 AT4G34720 AT4G38920 AT5G67330
120	F	GO:0005215	transporter activity	2.34612836e-05	14.132	7	10	0	AT1G19910 AT1G47240 AT1G75630 AT1G80830 AT2G16510 AT2G23150 AT4G18790 AT4G34720 AT4G38920 AT5G67330
120	F	GO:0008324	cation transmembrane transporter activity	6.6048135e-05	32.044	5	10	0	AT1G19910 AT1G47240 AT1G75630 AT1G80830 AT2G16510 AT2G23150 AT4G18790 AT4G34720 AT4G38920 AT5G67330
120	F	GO:0008509	anion transmembrane transporter activity	6.4288513e-08	127.520	5	10	0	AT1G19910 AT1G47240 AT1G75630 AT1G80830 AT2G16510 AT2G23150 AT4G18790 AT4G34720 AT4G38920 AT5G67330
120	F	GO:0015075	ion transmembrane transporter activity	6.6997107e-08	32.887	7	10	0	AT1G19910 AT1G47240 AT1G75630 AT1G80830 AT2G16510 AT2G23150 AT4G18790 AT4G34720 AT4G38920 AT5G67330
120	F	GO:0015082	di-, tri-valent inorganic cation transmembrane transporter activity	0.000277462834	149.964	3	10	0	AT1G19910 AT1G47240 AT1G75630 AT1G80830 AT2G16510 AT2G23150 AT4G18790 AT4G34720 AT4G38920 AT5G67330
120	F	GO:0015103	inorganic anion transmembrane transporter activity	4.7703358e-09	211.814	5	10	0	AT1G19910 AT1G47240 AT1G75630 AT1G80830 AT2G16510 AT2G23150 AT4G18790 AT4G34720 AT4G38920 AT5G67330
120	F	GO:0016462	pyrophosphatase activity	0.00031819764	23.315	5	10	0	AT1G19910 AT1G47240 AT1G75630 AT1G80830 AT2G16510 AT2G23150 AT4G18790 AT4G34720 AT4G38920 AT5G67330
120	F	GO:0016817	hydrolase activity, acting on acid anhydrides	0.00033007157	23.143	5	10	0	AT1G19910 AT1G47240 AT1G75630 AT1G80830 AT2G16510 AT2G23150 AT4G18790 AT4G34720 AT4G38920 AT5G67330
120	F	GO:0016818	hydrolase activity, acting on acid anhydrides, in phosphorus-containing anhydrides	0.00032409167	23.229	5	10	0	AT1G19910 AT1G47240 AT1G75630 AT1G80830 AT2G16510 AT2G23150 AT4G18790 AT4G34720 AT4G38920 AT5G67330
120	F	GO:0016887	ATPase activity	7.963962e-05	30.857	5	10	0	AT1G19910 AT1G47240 AT1G75630 AT1G80830 AT2G16510 AT2G23150 AT4G18790 AT4G34720 AT4G38920 AT5G67330
120	F	GO:0017111	nucleoside-triphosphatase activity	0.000258796246	24.313	5	10	0	AT1G19910 AT1G47240 AT1G75630 AT1G80830 AT2G16510 AT2G23150 AT4G18790 AT4G34720 AT4G38920 AT5G67330
120	F	GO:0019829	cation-transporting ATPase activity	0.039979491	116.251	2	10	0	AT1G19910 AT1G47240 AT1G75630 AT1G80830 AT2G16510 AT2G23150 AT4G18790 AT4G34720 AT4G38920 AT5G67330
120	F	GO:0022857	transmembrane transporter activity	3.1612963e-06	18.894	7	10	0	AT1G19910 AT1G47240 AT1G75630 AT1G80830 AT2G16510 AT2G23150 AT4G18790 AT4G34720 AT4G38920 AT5G67330
120	F	GO:0022890	inorganic cation transmembrane transporter activity	2.24369661e-06	63.116	5	10	0	AT1G19910 AT1G47240 AT1G75630 AT1G80830 AT2G16510 AT2G23150 AT4G18790 AT4G34720 AT4G38920 AT5G67330
120	F	GO:0022891	substrate-specific transmembrane transporter activity	4.8610542e-07	24.747	7	10	0	AT1G19910 AT1G47240 AT1G75630 AT1G80830 AT2G16510 AT2G23150 AT4G18790 AT4G34720 AT4G38920 AT5G67330
120	F	GO:0022892	substrate-specific transporter activity	2.03591229e-06	20.133	7	10	0	AT1G19910 AT1G47240 AT1G75630 AT1G80830 AT2G16510 AT2G23150 AT4G18790 AT4G34720 AT4G38920 AT5G67330
120	F	GO:0046873	metal ion transmembrane transporter activity	2.80177597e-07	95.397	5	10	0	AT1G19910 AT1G47240 AT1G75630 AT1G80830 AT2G16510 AT2G23150 AT4G18790 AT4G34720 AT4G38920 AT5G67330
120	F	GO:0046915	transition metal ion transmembrane transporter activity	7.7513144e-05	227.218	3	10	0	AT1G19910 AT1G47240 AT1G75630 AT1G80830 AT2G16510 AT2G23150 AT4G18790 AT4G34720 AT4G38920 AT5G67330
120	F	GO:0046961	hydrogen ion transporting ATPase activity, rotational mechanism	0.0144413841	192.262	2	10	0	AT1G19910 AT1G47240 AT1G75630 AT1G80830 AT2G16510 AT2G23150 AT4G18790 AT4G34720 AT4G38920 AT5G67330
120	P	GO:0000041	transition metal ion transport	0.0005767427531	152.781	3	10	0	AT1G19910 AT1G47240 AT1G75630 AT1G80830 AT2G16510 AT2G23150 AT4G18790 AT4G34720 AT4G38920 AT5G67330
120	P	GO:0006119	oxidative phosphorylation	3.769483147e-06	171.544	4	10	0	AT1G19910 AT1G47240 AT1G75630 AT1G80830 AT2G16510 AT2G23150 AT4G18790 AT4G34720 AT4G38920 AT5G67330
120	P	GO:0006163	purine nucleotide metabolic process	4.341447154e-06	165.729	4	10	0	AT1G19910 AT1G47240 AT1G75630 AT1G80830 AT2G16510 AT2G23150 AT4G18790 AT4G34720 AT4G38920 AT5G67330
120	P	GO:0006164	purine nucleotide biosynthetic process	4.341447154e-06	165.729	4	10	0	AT1G19910 AT1G47240 AT1G75630 AT1G80830 AT2G16510 AT2G23150 AT4G18790 AT4G34720 AT4G38920 AT5G67330
120	P	GO:0006753	nucleoside phosphate metabolic process	0.0001243533319	72.430	4	10	0	AT1G19910 AT1G47240 AT1G75630 AT1G80830 AT2G16510 AT2G23150 AT4G18790 AT4G34720 AT4G38920 AT5G67330
120	P	GO:0006754	ATP biosynthetic process	4.44560602e-07	287.588	4	10	0	AT1G19910 AT1G47240 AT1G75630 AT1G80830 AT2G16510 AT2G23150 AT4G18790 AT4G34720 AT4G38920 AT5G67330
120	P	GO:0006810	transport	1.948137292e-09	14.237	10	10	0	AT1G19910 AT1G47240 AT1G75630 AT1G80830 AT2G16510 AT2G23150 AT4G18790 AT4G34720 AT4G38920 AT5G67330
120	P	GO:0006811	ion transport	7.21566278e-16	62.043	10	10	0	AT1G19910 AT1G47240 AT1G75630 AT1G80830 AT2G16510 AT2G23150 AT4G18790 AT4G34720 AT4G38920 AT5G67330
120	P	GO:0006812	cation transport	1.19856255e-16	74.076	10	10	0	AT1G19910 AT1G47240 AT1G75630 AT1G80830 AT2G16510 AT2G23150 AT4G18790 AT4G34720 AT4G38920 AT5G67330
120	P	GO:0006818	hydrogen transport	2.631450789e-08	177.138	5	10	0	AT1G19910 AT1G47240 AT1G75630 AT1G80830 AT2G16510 AT2G23150 AT4G18790 AT4G34720 AT4G38920 AT5G67330
120	P	GO:0006873	cellular ion homeostasis	1.786773078e-08	190.977	5	10	0	AT1G19910 AT1G47240 AT1G75630 AT1G80830 AT2G16510 AT2G23150 AT4G18790 AT4G34720 AT4G38920 AT5G67330
120	P	GO:0006875	cellular metal ion homeostasis	8.87698515e-10	339.514	5	10	0	AT1G19910 AT1G47240 AT1G75630 AT1G80830 AT2G16510 AT2G23150 AT4G18790 AT4G34720 AT4G38920 AT5G67330
120	P	GO:0009117	nucleotide metabolic process	0.0001243533319	72.430	4	10	0	AT1G19910 AT1G47240 AT1G75630 AT1G80830 AT2G16510 AT2G23150 AT4G18790 AT4G34720 AT4G38920 AT5G67330
120	P	GO:0009141	nucleoside triphosphate metabolic process	9.69439955e-07	238.488	4	10	0	AT1G19910 AT1G47240 AT1G75630 AT1G80830 AT2G16510 AT2G23150 AT4G18790 AT4G34720 AT4G38920 AT5G67330
120	P	GO:0009142	nucleoside triphosphate biosynthetic process	9.69439955e-07	238.488	4	10	0	AT1G19910 AT1G47240 AT1G75630 AT1G80830 AT2G16510 AT2G23150 AT4G18790 AT4G34720 AT4G38920 AT5G67330
120	P	GO:0009144	purine nucleoside triphosphate metabolic process	7.87684093e-07	250.718	4	10	0	AT1G19910 AT1G47240 AT1G75630 AT1G80830 AT2G16510 AT2G23150 AT4G18790 AT4G34720 AT4G38920 AT5G67330
120	P	GO:0009145	purine nucleoside triphosphate biosynthetic process	7.87684093e-07	250.718	4	10	0	AT1G19910 AT1G47240 AT1G75630 AT1G80830 AT2G16510 AT2G23150 AT4G18790 AT4G34720 AT4G38920 AT5G67330
120	P	GO:0009150	purine ribonucleotide metabolic process	3.01968643e-06	181.074	4	10	0	AT1G19910 AT1G47240 AT1G75630 AT1G80830 AT2G16510 AT2G23150 AT4G18790 AT4G34720 AT4G38920 AT5G67330
120	P	GO:0009152	purine ribonucleotide biosynthetic process	2.586003969e-06	188.038	4	10	0	AT1G19910 AT1G47240 AT1G75630 AT1G80830 AT2G16510 AT2G23150 AT4G18790 AT4G34720 AT4G38920 AT5G67330
120	P	GO:0009165	nucleotide biosynthetic process	1.74464837e-05	117.807	4	10	0	AT1G19910 AT1G47240 AT1G75630 AT1G80830 AT2G16510 AT2G23150 AT4G18790 AT4G34720 AT4G38920 AT5G67330
120	P	GO:0009199	ribonucleoside triphosphate metabolic process	6.327345467e-07	264.270	4	10	0	AT1G19910 AT1G47240 AT1G75630 AT1G80830 AT2G16510 AT2G23150 AT4G18790 AT4G34720 AT4G38920 AT5G67330
120	P	GO:0009201	ribonucleoside triphosphate biosynthetic process	6.327345467e-07	264.270	4	10	0	AT1G19910 AT1G47240 AT1G75630 AT1G80830 AT2G16510 AT2G23150 AT4G18790 AT4G34720 AT4G38920 AT5G67330
120	P	GO:0009205	purine ribonucleoside triphosphate metabolic process	6.327345467e-07	264.270	4	10	0	AT1G19910 AT1G47240 AT1G75630 AT1G80830 AT2G16510 AT2G23150 AT4G18790 AT4G34720 AT4G38920 AT5G67330
120	P	GO:0009206	purine ribonucleoside triphosphate biosynthetic process	6.327345467e-07	264.270	4	10	0	AT1G19910 AT1G47240 AT1G75630 AT1G80830 AT2G16510 AT2G23150 AT4G18790 AT4G34720 AT4G38920 AT5G67330
120	P	GO:0009259	ribonucleotide metabolic process	6.054894035e-06	152.781	4	10	0	AT1G19910 AT1G47240 AT1G75630 AT1G80830 AT2G16510 AT2G23150 AT4G18790 AT4G34720 AT4G38920 AT5G67330
120	P	GO:0009260	ribonucleotide biosynthetic process	3.255884222e-06	177.782	4	10	0	AT1G19910 AT1G47240 AT1G75630 AT1G80830 AT2G16510 AT2G23150 AT4G18790 AT4G34720 AT4G38920 AT5G67330
120	P	GO:0015672	monovalent inorganic cation transport	7.73077455e-07	91.213	5	10	0	AT1G19910 AT1G47240 AT1G75630 AT1G80830 AT2G16510 AT2G23150 AT4G18790 AT4G34720 AT4G38920 AT5G67330
120	P	GO:0015674	di-, tri-valent inorganic cation transport	0.0003053341255	188.038	3	10	0	AT1G19910 AT1G47240 AT1G75630 AT1G80830 AT2G16510 AT2G23150 AT4G18790 AT4G34720 AT4G38920 AT5G67330
120	P	GO:0015985	energy coupled proton transport, down electrochemical gradient	3.923365096e-07	296.303	4	10	0	AT1G19910 AT1G47240 AT1G75630 AT1G80830 AT2G16510 AT2G23150 AT4G18790 AT4G34720 AT4G38920 AT5G67330
120	P	GO:0015986	ATP synthesis coupled proton transport	3.923365096e-07	296.303	4	10	0	AT1G19910 AT1G47240 AT1G75630 AT1G80830 AT2G16510 AT2G23150 AT4G18790 AT4G34720 AT4G38920 AT5G67330
120	P	GO:0015992	proton transport	2.631450789e-08	177.138	5	10	0	AT1G19910 AT1G47240 AT1G75630 AT1G80830 AT2G16510 AT2G23150 AT4G18790 AT4G34720 AT4G38920 AT5G67330
120	P	GO:0019725	cellular homeostasis	7.44358671e-07	91.898	5	10	0	AT1G19910 AT1G47240 AT1G75630 AT1G80830 AT2G16510 AT2G23150 AT4G18790 AT4G34720 AT4G38920 AT5G67330
120	P	GO:0030001	metal ion transport	7.23931507e-06	58.481	5	10	0	AT1G19910 AT1G47240 AT1G75630 AT1G80830 AT2G16510 AT2G23150 AT4G18790 AT4G34720 AT4G38920 AT5G67330
120	P	GO:0030003	cellular cation homeostasis	8.96382177e-09	218.259	5	10	0	AT1G19910 AT1G47240 AT1G75630 AT1G80830 AT2G16510 AT2G23150 AT4G18790 AT4G34720 AT4G38920 AT5G67330
120	P	GO:0042592	homeostatic process	1.151421207e-06	84.293	5	10	0	AT1G19910 AT1G47240 AT1G75630 AT1G80830 AT2G16510 AT2G23150 AT4G18790 AT4G34720 AT4G38920 AT5G67330
120	P	GO:0046034	ATP metabolic process	4.44560602e-07	287.588	4	10	0	AT1G19910 AT1G47240 AT1G75630 AT1G80830 AT2G16510 AT2G23150 AT4G18790 AT4G34720 AT4G38920 AT5G67330
120	P	GO:0048878	chemical homeostasis	4.619891228e-08	158.734	5	10	0	AT1G19910 AT1G47240 AT1G75630 AT1G80830 AT2G16510 AT2G23150 AT4G18790 AT4G34720 AT4G38920 AT5G67330
120	P	GO:0050801	ion homeostasis	2.631450789e-08	177.138	5	10	0	AT1G19910 AT1G47240 AT1G75630 AT1G80830 AT2G16510 AT2G23150 AT4G18790 AT4G34720 AT4G38920 AT5G67330
120	P	GO:0051179	localization	2.357830061e-09	13.969	10	10	0	AT1G19910 AT1G47240 AT1G75630 AT1G80830 AT2G16510 AT2G23150 AT4G18790 AT4G34720 AT4G38920 AT5G67330
120	P	GO:0051234	establishment of localization	2.150401595e-09	14.097	10	10	0	AT1G19910 AT1G47240 AT1G75630 AT1G80830 AT2G16510 AT2G23150 AT4G18790 AT4G34720 AT4G38920 AT5G67330
120	P	GO:0055065	metal ion homeostasis	8.87698515e-10	339.514	5	10	0	AT1G19910 AT1G47240 AT1G75630 AT1G80830 AT2G16510 AT2G23150 AT4G18790 AT4G34720 AT4G38920 AT5G67330
120	P	GO:0055080	cation homeostasis	1.280757502e-08	203.708	5	10	0	AT1G19910 AT1G47240 AT1G75630 AT1G80830 AT2G16510 AT2G23150 AT4G18790 AT4G34720 AT4G38920 AT5G67330
120	P	GO:0055082	cellular chemical homeostasis	1.786773078e-08	190.977	5	10	0	AT1G19910 AT1G47240 AT1G75630 AT1G80830 AT2G16510 AT2G23150 AT4G18790 AT4G34720 AT4G38920 AT5G67330
120	P	GO:0055086	nucleobase, nucleoside and nucleotide metabolic process	0.0003284620081	56.849	4	10	0	AT1G19910 AT1G47240 AT1G75630 AT1G80830 AT2G16510 AT2G23150 AT4G18790 AT4G34720 AT4G38920 AT5G67330
120	P	GO:0065008	regulation of biological quality	7.86223839e-05	36.269	5	10	0	AT1G19910 AT1G47240 AT1G75630 AT1G80830 AT2G16510 AT2G23150 AT4G18790 AT4G34720 AT4G38920 AT5G67330
122	C	GO:0005739	mitochondrion	0.0175048776	21.232	3	3	0	AT1G50400 AT1G55900 AT3G50930
122	C	GO:0005740	mitochondrial envelope	0.032625264	82.411	2	3	0	AT1G50400 AT1G55900 AT3G50930
122	C	GO:0031966	mitochondrial membrane	0.0270812808	90.451	2	3	0	AT1G50400 AT1G55900 AT3G50930
123	F	GO:0003743	translation initiation factor activity	0.00090636095	100.378	3	9	0	AT1G13950 AT1G26630 AT1G69410 AT1G71220 AT3G02080 AT3G11450 AT5G06110 AT5G15520 AT5G61170
123	F	GO:0008135	translation factor activity, nucleic acid binding	0.003663301	63.116	3	9	0	AT1G13950 AT1G26630 AT1G69410 AT1G71220 AT3G02080 AT3G11450 AT5G06110 AT5G15520 AT5G61170
123	F	GO:0045182	translation regulator activity	0.0037471622	62.642	3	9	0	AT1G13950 AT1G26630 AT1G69410 AT1G71220 AT3G02080 AT3G11450 AT5G06110 AT5G15520 AT5G61170
123	P	GO:0006412	translation	0.001067407426	12.633	6	9	0	AT1G13950 AT1G26630 AT1G69410 AT1G71220 AT3G02080 AT3G11450 AT5G06110 AT5G15520 AT5G61170
123	P	GO:0006413	translational initiation	0.001837864893	103.143	3	9	0	AT1G13950 AT1G26630 AT1G69410 AT1G71220 AT3G02080 AT3G11450 AT5G06110 AT5G15520 AT5G61170
123	P	GO:0009058	biosynthetic process	0.006314097316	6.583	7	9	0	AT1G13950 AT1G26630 AT1G69410 AT1G71220 AT3G02080 AT3G11450 AT5G06110 AT5G15520 AT5G61170
123	P	GO:0009059	macromolecule biosynthetic process	0.0003358667526	10.119	7	9	0	AT1G13950 AT1G26630 AT1G69410 AT1G71220 AT3G02080 AT3G11450 AT5G06110 AT5G15520 AT5G61170
123	P	GO:0019538	protein metabolic process	6.084741818e-05	6.067	9	9	0	AT1G13950 AT1G26630 AT1G69410 AT1G71220 AT3G02080 AT3G11450 AT5G06110 AT5G15520 AT5G61170
123	P	GO:0022618	protein-RNA complex assembly	0.002459784203	93.659	3	9	0	AT1G13950 AT1G26630 AT1G69410 AT1G71220 AT3G02080 AT3G11450 AT5G06110 AT5G15520 AT5G61170
123	P	GO:0043170	macromolecule metabolic process	0.001992970778	4.119	9	9	0	AT1G13950 AT1G26630 AT1G69410 AT1G71220 AT3G02080 AT3G11450 AT5G06110 AT5G15520 AT5G61170
123	P	GO:0044237	cellular metabolic process	0.03678531452	2.980	9	9	0	AT1G13950 AT1G26630 AT1G69410 AT1G71220 AT3G02080 AT3G11450 AT5G06110 AT5G15520 AT5G61170
123	P	GO:0044238	primary metabolic process	0.03919437163	2.959	9	9	0	AT1G13950 AT1G26630 AT1G69410 AT1G71220 AT3G02080 AT3G11450 AT5G06110 AT5G15520 AT5G61170
123	P	GO:0044249	cellular biosynthetic process	0.01863583258	7.731	6	9	0	AT1G13950 AT1G26630 AT1G69410 AT1G71220 AT3G02080 AT3G11450 AT5G06110 AT5G15520 AT5G61170
123	P	GO:0044260	cellular macromolecule metabolic process	7.05943336e-05	5.968	9	9	0	AT1G13950 AT1G26630 AT1G69410 AT1G71220 AT3G02080 AT3G11450 AT5G06110 AT5G15520 AT5G61170
123	P	GO:0044267	cellular protein metabolic process	5.363879713e-05	6.153	9	9	0	AT1G13950 AT1G26630 AT1G69410 AT1G71220 AT3G02080 AT3G11450 AT5G06110 AT5G15520 AT5G61170
124	F	GO:0015662	ATPase activity, coupled to transmembrane movement of ions, phosphorylative mechanism	0.00281360464	378.697	2	3	0	AT1G16360 AT1G59820 AT1G68710
124	F	GO:0016820	hydrolase activity, acting on acid anhydrides, catalyzing transmembrane movement of substances	0.045641424	94.674	2	3	0	AT1G16360 AT1G59820 AT1G68710
124	F	GO:0042625	ATPase activity, coupled to transmembrane movement of ions	0.0071777338	238.038	2	3	0	AT1G16360 AT1G59820 AT1G68710
124	F	GO:0042626	ATPase activity, coupled to transmembrane movement of substances	0.044609465	95.762	2	3	0	AT1G16360 AT1G59820 AT1G68710
124	F	GO:0043492	ATPase activity, coupled to movement of substances	0.044609465	95.762	2	3	0	AT1G16360 AT1G59820 AT1G68710
125	F	GO:0008233	peptidase activity	9.0225345e-05	42.945	4	4	0	AT1G02300 AT1G02305 AT2G45240 AT4G01610
125	F	GO:0008234	cysteine-type peptidase activity	0.00041624816	107.117	3	4	0	AT1G02300 AT1G02305 AT2G45240 AT4G01610
125	F	GO:0016787	hydrolase activity	0.036448994	9.598	4	4	0	AT1G02300 AT1G02305 AT2G45240 AT4G01610
126	F	GO:0004672	protein kinase activity	0.0027599052	48.158	3	3	0	AT1G08720 AT2G24360 AT5G03730
126	F	GO:0004712	protein serine/threonine/tyrosine kinase activity	3.8731245e-06	423.627	3	3	0	AT1G08720 AT2G24360 AT5G03730
126	F	GO:0016301	kinase activity	0.0477772	18.638	3	3	0	AT1G08720 AT2G24360 AT5G03730
126	F	GO:0016773	phosphotransferase activity, alcohol group as acceptor	0.0049887711	39.547	3	3	0	AT1G08720 AT2G24360 AT5G03730
127	C	GO:0005634	nucleus	0.0001420513752	10.273	6	6	0	AT1G65700 AT1G76860 AT2G43810 AT3G59810 AT5G42540 AT5G48870
127	C	GO:0005730	nucleolus	2.3158464e-08	110.372	5	6	0	AT1G65700 AT1G76860 AT2G43810 AT3G59810 AT5G42540 AT5G48870
127	C	GO:0005732	small nucleolar ribonucleoprotein complex	1.351507752e-09	193.151	5	6	0	AT1G65700 AT1G76860 AT2G43810 AT3G59810 AT5G42540 AT5G48870
127	C	GO:0030529	ribonucleoprotein complex	1.177120896e-05	31.915	5	6	0	AT1G65700 AT1G76860 AT2G43810 AT3G59810 AT5G42540 AT5G48870
127	C	GO:0031974	membrane-enclosed lumen	1.91198616e-06	45.897	5	6	0	AT1G65700 AT1G76860 AT2G43810 AT3G59810 AT5G42540 AT5G48870
127	C	GO:0031981	nuclear lumen	2.62622304e-07	68.171	5	6	0	AT1G65700 AT1G76860 AT2G43810 AT3G59810 AT5G42540 AT5G48870
127	C	GO:0032991	macromolecular complex	0.00210897456	11.238	5	6	0	AT1G65700 AT1G76860 AT2G43810 AT3G59810 AT5G42540 AT5G48870
127	C	GO:0043228	non-membrane-bound organelle	0.0001170359568	20.133	5	6	0	AT1G65700 AT1G76860 AT2G43810 AT3G59810 AT5G42540 AT5G48870
127	C	GO:0043232	intracellular non-membrane-bound organelle	0.0001170359568	20.133	5	6	0	AT1G65700 AT1G76860 AT2G43810 AT3G59810 AT5G42540 AT5G48870
127	C	GO:0043233	organelle lumen	1.91198616e-06	45.897	5	6	0	AT1G65700 AT1G76860 AT2G43810 AT3G59810 AT5G42540 AT5G48870
127	C	GO:0044422	organelle part	0.00330324624	10.261	5	6	0	AT1G65700 AT1G76860 AT2G43810 AT3G59810 AT5G42540 AT5G48870
127	C	GO:0044428	nuclear part	1.77390024e-06	46.589	5	6	0	AT1G65700 AT1G76860 AT2G43810 AT3G59810 AT5G42540 AT5G48870
127	C	GO:0044446	intracellular organelle part	0.00329423808	10.267	5	6	0	AT1G65700 AT1G76860 AT2G43810 AT3G59810 AT5G42540 AT5G48870
127	C	GO:0044452	nucleolar part	2.23989528e-09	174.929	5	6	0	AT1G65700 AT1G76860 AT2G43810 AT3G59810 AT5G42540 AT5G48870
127	P	GO:0016071	mRNA metabolic process	5.615009251e-06	135.806	4	6	0	AT1G65700 AT1G76860 AT2G43810 AT3G59810 AT5G42540 AT5G48870
128	F	GO:0003824	catalytic activity	0.0073012316	3.266	9	9	0	AT2G17570 AT2G23400 AT2G23410 AT5G58770 AT5G58780 AT5G58782 AT5G58784 AT5G60500 AT5G60510
128	F	GO:0004659	prenyltransferase activity	1.24532921e-13	476.076	6	9	0	AT2G17570 AT2G23400 AT2G23410 AT5G58770 AT5G58780 AT5G58782 AT5G58784 AT5G60500 AT5G60510
128	F	GO:0016740	transferase activity	4.2623791e-07	9.639	9	9	0	AT2G17570 AT2G23400 AT2G23410 AT5G58770 AT5G58780 AT5G58782 AT5G58784 AT5G60500 AT5G60510
128	F	GO:0016765	transferase activity, transferring alkyl or aryl (other than methyl) groups	2.77801354e-10	138.856	6	9	0	AT2G17570 AT2G23400 AT2G23410 AT5G58770 AT5G58780 AT5G58782 AT5G58784 AT5G60500 AT5G60510
128	P	GO:0006629	lipid metabolic process	1.817758056e-05	25.149	6	9	0	AT2G17570 AT2G23400 AT2G23410 AT5G58770 AT5G58780 AT5G58782 AT5G58784 AT5G60500 AT5G60510
128	P	GO:0006720	isoprenoid metabolic process	9.42072145e-10	129.339	6	9	0	AT2G17570 AT2G23400 AT2G23410 AT5G58770 AT5G58780 AT5G58782 AT5G58784 AT5G60500 AT5G60510
128	P	GO:0008299	isoprenoid biosynthetic process	1.778861206e-10	169.757	6	9	0	AT2G17570 AT2G23400 AT2G23410 AT5G58770 AT5G58780 AT5G58782 AT5G58784 AT5G60500 AT5G60510
128	P	GO:0008610	lipid biosynthetic process	2.333750896e-07	52.066	6	9	0	AT2G17570 AT2G23400 AT2G23410 AT5G58770 AT5G58780 AT5G58782 AT5G58784 AT5G60500 AT5G60510
128	P	GO:0044255	cellular lipid metabolic process	2.116656614e-06	36.055	6	9	0	AT2G17570 AT2G23400 AT2G23410 AT5G58770 AT5G58780 AT5G58782 AT5G58784 AT5G60500 AT5G60510
129	C	GO:0005829	cytosol	1.100150688e-09	50.752	7	9	0	AT2G22480 AT4G15475 AT4G25740 AT4G26270 AT4G29220 AT5G23340 AT5G41520 AT5G56630 AT5G61580
129	C	GO:0022627	cytosolic small ribosomal subunit	0.0399146496	85.253	2	9	0	AT2G22480 AT4G15475 AT4G25740 AT4G26270 AT4G29220 AT5G23340 AT5G41520 AT5G56630 AT5G61580
129	C	GO:0032991	macromolecular complex	6.4480248e-05	10.489	7	9	0	AT2G22480 AT4G15475 AT4G25740 AT4G26270 AT4G29220 AT5G23340 AT5G41520 AT5G56630 AT5G61580
129	C	GO:0043234	protein complex	5.84161704e-06	14.855	7	9	0	AT2G22480 AT4G15475 AT4G25740 AT4G26270 AT4G29220 AT5G23340 AT5G41520 AT5G56630 AT5G61580
129	C	GO:0044445	cytosolic part	1.025418576e-11	98.331	7	9	0	AT2G22480 AT4G15475 AT4G25740 AT4G26270 AT4G29220 AT5G23340 AT5G41520 AT5G56630 AT5G61580
129	F	GO:0016301	kinase activity	0.0143752084	10.355	5	9	0	AT2G22480 AT4G15475 AT4G25740 AT4G26270 AT4G29220 AT5G23340 AT5G41520 AT5G56630 AT5G61580
129	F	GO:0016772	transferase activity, transferring phosphorus-containing groups	0.0253575381	9.202	5	9	0	AT2G22480 AT4G15475 AT4G25740 AT4G26270 AT4G29220 AT5G23340 AT5G41520 AT5G56630 AT5G61580
129	F	GO:0016773	phosphotransferase activity, alcohol group as acceptor	0.00036538305	21.971	5	9	0	AT2G22480 AT4G15475 AT4G25740 AT4G26270 AT4G29220 AT5G23340 AT5G41520 AT5G56630 AT5G61580
129	F	GO:0019200	carbohydrate kinase activity	1.33251516e-10	408.399	5	9	0	AT2G22480 AT4G15475 AT4G25740 AT4G26270 AT4G29220 AT5G23340 AT5G41520 AT5G56630 AT5G61580
129	P	GO:0005975	carbohydrate metabolic process	0.002386287256	17.614	5	9	0	AT2G22480 AT4G15475 AT4G25740 AT4G26270 AT4G29220 AT5G23340 AT5G41520 AT5G56630 AT5G61580
129	P	GO:0005996	monosaccharide metabolic process	8.36690709e-07	87.055	5	9	0	AT2G22480 AT4G15475 AT4G25740 AT4G26270 AT4G29220 AT5G23340 AT5G41520 AT5G56630 AT5G61580
129	P	GO:0006006	glucose metabolic process	4.584524805e-08	154.324	5	9	0	AT2G22480 AT4G15475 AT4G25740 AT4G26270 AT4G29220 AT5G23340 AT5G41520 AT5G56630 AT5G61580
129	P	GO:0006007	glucose catabolic process	3.840157938e-08	159.771	5	9	0	AT2G22480 AT4G15475 AT4G25740 AT4G26270 AT4G29220 AT5G23340 AT5G41520 AT5G56630 AT5G61580
129	P	GO:0006066	alcohol metabolic process	5.764883356e-06	59.304	5	9	0	AT2G22480 AT4G15475 AT4G25740 AT4G26270 AT4G29220 AT5G23340 AT5G41520 AT5G56630 AT5G61580
129	P	GO:0006096	glycolysis	4.489716892e-09	242.510	5	9	0	AT2G22480 AT4G15475 AT4G25740 AT4G26270 AT4G29220 AT5G23340 AT5G41520 AT5G56630 AT5G61580
129	P	GO:0009056	catabolic process	2.120704072e-05	24.506	6	9	0	AT2G22480 AT4G15475 AT4G25740 AT4G26270 AT4G29220 AT5G23340 AT5G41520 AT5G56630 AT5G61580
129	P	GO:0009057	macromolecule catabolic process	1.753271928e-06	37.207	6	9	0	AT2G22480 AT4G15475 AT4G25740 AT4G26270 AT4G29220 AT5G23340 AT5G41520 AT5G56630 AT5G61580
129	P	GO:0016052	carbohydrate catabolic process	7.33923797e-07	89.346	5	9	0	AT2G22480 AT4G15475 AT4G25740 AT4G26270 AT4G29220 AT5G23340 AT5G41520 AT5G56630 AT5G61580
129	P	GO:0019318	hexose metabolic process	3.598065856e-07	102.883	5	9	0	AT2G22480 AT4G15475 AT4G25740 AT4G26270 AT4G29220 AT5G23340 AT5G41520 AT5G56630 AT5G61580
129	P	GO:0019320	hexose catabolic process	4.076647371e-08	157.913	5	9	0	AT2G22480 AT4G15475 AT4G25740 AT4G26270 AT4G29220 AT5G23340 AT5G41520 AT5G56630 AT5G61580
129	P	GO:0044248	cellular catabolic process	1.751963983e-05	25.305	6	9	0	AT2G22480 AT4G15475 AT4G25740 AT4G26270 AT4G29220 AT5G23340 AT5G41520 AT5G56630 AT5G61580
129	P	GO:0044262	cellular carbohydrate metabolic process	8.33199213e-05	34.733	5	9	0	AT2G22480 AT4G15475 AT4G25740 AT4G26270 AT4G29220 AT5G23340 AT5G41520 AT5G56630 AT5G61580
129	P	GO:0044265	cellular macromolecule catabolic process	1.215195649e-06	39.555	6	9	0	AT2G22480 AT4G15475 AT4G25740 AT4G26270 AT4G29220 AT5G23340 AT5G41520 AT5G56630 AT5G61580
129	P	GO:0044275	cellular carbohydrate catabolic process	7.09878782e-07	89.937	5	9	0	AT2G22480 AT4G15475 AT4G25740 AT4G26270 AT4G29220 AT5G23340 AT5G41520 AT5G56630 AT5G61580
129	P	GO:0046164	alcohol catabolic process	7.14519767e-08	141.464	5	9	0	AT2G22480 AT4G15475 AT4G25740 AT4G26270 AT4G29220 AT5G23340 AT5G41520 AT5G56630 AT5G61580
129	P	GO:0046365	monosaccharide catabolic process	5.43993108e-08	149.237	5	9	0	AT2G22480 AT4G15475 AT4G25740 AT4G26270 AT4G29220 AT5G23340 AT5G41520 AT5G56630 AT5G61580
12	C	GO:0005819	spindle	0.01410280872	143.555	2	10	0	AT1G47210 AT1G72250 AT2G22610 AT3G57660 AT4G05190 AT4G21270 AT4G26760 AT4G27180 AT5G54670 AT5G55230
12	C	GO:0005856	cytoskeleton	5.84465616e-11	81.977	7	10	0	AT1G47210 AT1G72250 AT2G22610 AT3G57660 AT4G05190 AT4G21270 AT4G26760 AT4G27180 AT5G54670 AT5G55230
12	C	GO:0005874	microtubule	0.024809904	108.541	2	10	0	AT1G47210 AT1G72250 AT2G22610 AT3G57660 AT4G05190 AT4G21270 AT4G26760 AT4G27180 AT5G54670 AT5G55230
12	C	GO:0005875	microtubule associated complex	5.96580096e-09	179.444	5	10	0	AT1G47210 AT1G72250 AT2G22610 AT3G57660 AT4G05190 AT4G21270 AT4G26760 AT4G27180 AT5G54670 AT5G55230
12	C	GO:0009524	phragmoplast	0.0190841448	123.617	2	10	0	AT1G47210 AT1G72250 AT2G22610 AT3G57660 AT4G05190 AT4G21270 AT4G26760 AT4G27180 AT5G54670 AT5G55230
12	C	GO:0015630	microtubule cytoskeleton	3.92088144e-12	119.813	7	10	0	AT1G47210 AT1G72250 AT2G22610 AT3G57660 AT4G05190 AT4G21270 AT4G26760 AT4G27180 AT5G54670 AT5G55230
12	C	GO:0043226	organelle	0.02127426	3.043	9	10	0	AT1G47210 AT1G72250 AT2G22610 AT3G57660 AT4G05190 AT4G21270 AT4G26760 AT4G27180 AT5G54670 AT5G55230
12	C	GO:0043228	non-membrane-bound organelle	3.6784608e-06	16.912	7	10	0	AT1G47210 AT1G72250 AT2G22610 AT3G57660 AT4G05190 AT4G21270 AT4G26760 AT4G27180 AT5G54670 AT5G55230
12	C	GO:0043229	intracellular organelle	0.0212463384	3.043	9	10	0	AT1G47210 AT1G72250 AT2G22610 AT3G57660 AT4G05190 AT4G21270 AT4G26760 AT4G27180 AT5G54670 AT5G55230
12	C	GO:0043232	intracellular non-membrane-bound organelle	3.6784608e-06	16.912	7	10	0	AT1G47210 AT1G72250 AT2G22610 AT3G57660 AT4G05190 AT4G21270 AT4G26760 AT4G27180 AT5G54670 AT5G55230
12	C	GO:0043234	protein complex	0.01323840336	9.550	5	10	0	AT1G47210 AT1G72250 AT2G22610 AT3G57660 AT4G05190 AT4G21270 AT4G26760 AT4G27180 AT5G54670 AT5G55230
12	C	GO:0044422	organelle part	0.000372858528	8.620	7	10	0	AT1G47210 AT1G72250 AT2G22610 AT3G57660 AT4G05190 AT4G21270 AT4G26760 AT4G27180 AT5G54670 AT5G55230
12	C	GO:0044430	cytoskeletal part	1.576743168e-11	98.580	7	10	0	AT1G47210 AT1G72250 AT2G22610 AT3G57660 AT4G05190 AT4G21270 AT4G26760 AT4G27180 AT5G54670 AT5G55230
12	C	GO:0044446	intracellular organelle part	0.000371461104	8.624	7	10	0	AT1G47210 AT1G72250 AT2G22610 AT3G57660 AT4G05190 AT4G21270 AT4G26760 AT4G27180 AT5G54670 AT5G55230
12	F	GO:0003774	motor activity	1.03088609e-10	170.414	6	10	0	AT1G47210 AT1G72250 AT2G22610 AT3G57660 AT4G05190 AT4G21270 AT4G26760 AT4G27180 AT5G54670 AT5G55230
12	F	GO:0003777	microtubule motor activity	1.90384981e-11	223.827	6	10	0	AT1G47210 AT1G72250 AT2G22610 AT3G57660 AT4G05190 AT4G21270 AT4G26760 AT4G27180 AT5G54670 AT5G55230
12	F	GO:0008092	cytoskeletal protein binding	0.0014378234	87.188	3	10	0	AT1G47210 AT1G72250 AT2G22610 AT3G57660 AT4G05190 AT4G21270 AT4G26760 AT4G27180 AT5G54670 AT5G55230
12	F	GO:0015631	tubulin binding	5.7716606e-05	249.940	3	10	0	AT1G47210 AT1G72250 AT2G22610 AT3G57660 AT4G05190 AT4G21270 AT4G26760 AT4G27180 AT5G54670 AT5G55230
12	P	GO:0000226	microtubule cytoskeleton organization and biogenesis	9.79766915e-05	271.611	3	10	0	AT1G47210 AT1G72250 AT2G22610 AT3G57660 AT4G05190 AT4G21270 AT4G26760 AT4G27180 AT5G54670 AT5G55230
12	P	GO:0006996	organelle organization and biogenesis	2.363971597e-06	22.079	7	10	0	AT1G47210 AT1G72250 AT2G22610 AT3G57660 AT4G05190 AT4G21270 AT4G26760 AT4G27180 AT5G54670 AT5G55230
12	P	GO:0007010	cytoskeleton organization and biogenesis	1.020072794e-10	92.495	7	10	0	AT1G47210 AT1G72250 AT2G22610 AT3G57660 AT4G05190 AT4G21270 AT4G26760 AT4G27180 AT5G54670 AT5G55230
12	P	GO:0007017	microtubule-based process	1.554356374e-12	166.131	7	10	0	AT1G47210 AT1G72250 AT2G22610 AT3G57660 AT4G05190 AT4G21270 AT4G26760 AT4G27180 AT5G54670 AT5G55230
12	P	GO:0007018	microtubule-based movement	2.387550123e-06	191.725	4	10	0	AT1G47210 AT1G72250 AT2G22610 AT3G57660 AT4G05190 AT4G21270 AT4G26760 AT4G27180 AT5G54670 AT5G55230
12	P	GO:0007049	cell cycle	0.03812592741	37.997	3	10	0	AT1G47210 AT1G72250 AT2G22610 AT3G57660 AT4G05190 AT4G21270 AT4G26760 AT4G27180 AT5G54670 AT5G55230
12	P	GO:0016043	cellular component organization and biogenesis	0.0002714750152	11.097	7	10	0	AT1G47210 AT1G72250 AT2G22610 AT3G57660 AT4G05190 AT4G21270 AT4G26760 AT4G27180 AT5G54670 AT5G55230
12	P	GO:0030705	cytoskeleton-dependent intracellular transport	7.75467955e-06	143.794	4	10	0	AT1G47210 AT1G72250 AT2G22610 AT3G57660 AT4G05190 AT4G21270 AT4G26760 AT4G27180 AT5G54670 AT5G55230
12	P	GO:0046907	intracellular transport	0.01178327309	23.061	4	10	0	AT1G47210 AT1G72250 AT2G22610 AT3G57660 AT4G05190 AT4G21270 AT4G26760 AT4G27180 AT5G54670 AT5G55230
12	P	GO:0051641	cellular localization	0.01980486904	20.202	4	10	0	AT1G47210 AT1G72250 AT2G22610 AT3G57660 AT4G05190 AT4G21270 AT4G26760 AT4G27180 AT5G54670 AT5G55230
12	P	GO:0051649	establishment of cellular localization	0.01809919265	20.672	4	10	0	AT1G47210 AT1G72250 AT2G22610 AT3G57660 AT4G05190 AT4G21270 AT4G26760 AT4G27180 AT5G54670 AT5G55230
130	F	GO:0003779	actin binding	0.0044154075	302.958	2	3	0	AT1G01750 AT1G26170 AT3G46000
130	F	GO:0008092	cytoskeletal protein binding	0.0108585529	193.752	2	3	0	AT1G01750 AT1G26170 AT3G46000
131	P	GO:0006643	membrane lipid metabolic process	0.02801612043	179.084	2	3	0	AT1G13560 AT1G75370 AT4G39180
131	P	GO:0006644	phospholipid metabolic process	0.0174960695	226.343	2	3	0	AT1G13560 AT1G75370 AT4G39180
131	P	GO:0008654	phospholipid biosynthetic process	0.006480417378	370.379	2	3	0	AT1G13560 AT1G75370 AT4G39180
131	P	GO:0046467	membrane lipid biosynthetic process	0.01131927704	280.977	2	3	0	AT1G13560 AT1G75370 AT4G39180
132	F	GO:0004672	protein kinase activity	0.0027599052	48.158	3	3	0	AT3G23340 AT4G08920 AT4G28540
132	F	GO:0016301	kinase activity	0.0477772	18.638	3	3	0	AT3G23340 AT4G08920 AT4G28540
132	F	GO:0016773	phosphotransferase activity, alcohol group as acceptor	0.0049887711	39.547	3	3	0	AT3G23340 AT4G08920 AT4G28540
132	P	GO:0006468	protein amino acid phosphorylation	0.03908914182	25.923	3	3	0	AT3G23340 AT4G08920 AT4G28540
135	P	GO:0006511	ubiquitin-dependent protein catabolic process	0.002664107751	75.138	3	4	0	AT2G21270 AT2G21470 AT2G29070 AT4G38930
135	P	GO:0009057	macromolecule catabolic process	0.01540174562	41.858	3	4	0	AT2G21270 AT2G21470 AT2G29070 AT4G38930
135	P	GO:0019941	modification-dependent protein catabolic process	0.002664107751	75.138	3	4	0	AT2G21270 AT2G21470 AT2G29070 AT4G38930
135	P	GO:0030163	protein catabolic process	0.00329923833	69.976	3	4	0	AT2G21270 AT2G21470 AT2G29070 AT4G38930
135	P	GO:0043285	biopolymer catabolic process	0.005206388792	60.111	3	4	0	AT2G21270 AT2G21470 AT2G29070 AT4G38930
135	P	GO:0043632	modification-dependent macromolecule catabolic process	0.002664107751	75.138	3	4	0	AT2G21270 AT2G21470 AT2G29070 AT4G38930
135	P	GO:0044248	cellular catabolic process	0.04874930941	28.469	3	4	0	AT2G21270 AT2G21470 AT2G29070 AT4G38930
135	P	GO:0044257	cellular protein catabolic process	0.002900410042	73.043	3	4	0	AT2G21270 AT2G21470 AT2G29070 AT4G38930
135	P	GO:0044265	cellular macromolecule catabolic process	0.01282335915	44.499	3	4	0	AT2G21270 AT2G21470 AT2G29070 AT4G38930
135	P	GO:0051603	proteolysis involved in cellular protein catabolic process	0.002697050207	74.832	3	4	0	AT2G21270 AT2G21470 AT2G29070 AT4G38930
137	F	GO:0005484	SNAP receptor activity	4.3516312e-16	861.862	6	6	0	AT1G11250 AT1G61290 AT3G03800 AT4G03330 AT5G08080 AT5G50440
137	F	GO:0005515	protein binding	0.000149247361	11.284	6	6	0	AT1G11250 AT1G61290 AT3G03800 AT4G03330 AT5G08080 AT5G50440
137	P	GO:0006810	transport	8.13524715e-05	14.237	6	6	0	AT1G11250 AT1G61290 AT3G03800 AT4G03330 AT5G08080 AT5G50440
137	P	GO:0006886	intracellular protein transport	3.946621246e-07	83.146	5	6	0	AT1G11250 AT1G61290 AT3G03800 AT4G03330 AT5G08080 AT5G50440
137	P	GO:0006944	membrane fusion	2.089775783e-15	763.906	6	6	0	AT1G11250 AT1G61290 AT3G03800 AT4G03330 AT5G08080 AT5G50440
137	P	GO:0008104	protein localization	3.088088197e-06	55.206	5	6	0	AT1G11250 AT1G61290 AT3G03800 AT4G03330 AT5G08080 AT5G50440
137	P	GO:0015031	protein transport	2.36885573e-06	58.202	5	6	0	AT1G11250 AT1G61290 AT3G03800 AT4G03330 AT5G08080 AT5G50440
137	P	GO:0016043	cellular component organization and biogenesis	4.264061888e-05	15.853	6	6	0	AT1G11250 AT1G61290 AT3G03800 AT4G03330 AT5G08080 AT5G50440
137	P	GO:0016044	membrane organization and biogenesis	6.410116871e-13	309.430	6	6	0	AT1G11250 AT1G61290 AT3G03800 AT4G03330 AT5G08080 AT5G50440
137	P	GO:0033036	macromolecule localization	3.438717175e-06	54.034	5	6	0	AT1G11250 AT1G61290 AT3G03800 AT4G03330 AT5G08080 AT5G50440
137	P	GO:0045184	establishment of protein localization	2.805279753e-06	56.273	5	6	0	AT1G11250 AT1G61290 AT3G03800 AT4G03330 AT5G08080 AT5G50440
137	P	GO:0046907	intracellular transport	1.796019532e-08	57.653	6	6	0	AT1G11250 AT1G61290 AT3G03800 AT4G03330 AT5G08080 AT5G50440
137	P	GO:0051179	localization	9.12113716e-05	13.969	6	6	0	AT1G11250 AT1G61290 AT3G03800 AT4G03330 AT5G08080 AT5G50440
137	P	GO:0051234	establishment of localization	8.63139201e-05	14.097	6	6	0	AT1G11250 AT1G61290 AT3G03800 AT4G03330 AT5G08080 AT5G50440
137	P	GO:0051641	cellular localization	3.991244368e-08	50.506	6	6	0	AT1G11250 AT1G61290 AT3G03800 AT4G03330 AT5G08080 AT5G50440
137	P	GO:0051649	establishment of cellular localization	3.47446198e-08	51.681	6	6	0	AT1G11250 AT1G61290 AT3G03800 AT4G03330 AT5G08080 AT5G50440
138	P	GO:0006950	response to stress	6.50855971e-09	23.779	8	8	0	AT1G06460 AT1G07400 AT1G53540 AT1G59860 AT2G29500 AT3G46230 AT4G10250 AT5G59720
138	P	GO:0006979	response to oxidative stress	0.02123955152	44.936	3	8	0	AT1G06460 AT1G07400 AT1G53540 AT1G59860 AT2G29500 AT3G46230 AT4G10250 AT5G59720
138	P	GO:0009266	response to temperature stimulus	4.398892918e-13	78.349	8	8	0	AT1G06460 AT1G07400 AT1G53540 AT1G59860 AT2G29500 AT3G46230 AT4G10250 AT5G59720
138	P	GO:0009408	response to heat	6.521092077e-17	230.613	8	8	0	AT1G06460 AT1G07400 AT1G53540 AT1G59860 AT2G29500 AT3G46230 AT4G10250 AT5G59720
138	P	GO:0009628	response to abiotic stimulus	1.657617778e-09	28.195	8	8	0	AT1G06460 AT1G07400 AT1G53540 AT1G59860 AT2G29500 AT3G46230 AT4G10250 AT5G59720
138	P	GO:0009644	response to high light intensity	0.04473449198	160.822	2	8	0	AT1G06460 AT1G07400 AT1G53540 AT1G59860 AT2G29500 AT3G46230 AT4G10250 AT5G59720
138	P	GO:0042542	response to hydrogen peroxide	0.03572189035	179.743	2	8	0	AT1G06460 AT1G07400 AT1G53540 AT1G59860 AT2G29500 AT3G46230 AT4G10250 AT5G59720
138	P	GO:0050896	response to stimulus	1.233171526e-05	9.277	8	8	0	AT1G06460 AT1G07400 AT1G53540 AT1G59860 AT2G29500 AT3G46230 AT4G10250 AT5G59720
139	F	GO:0009055	electron carrier activity	0.040599119	100.378	2	3	0	AT1G22840 AT2G28800 AT5G40810
13	C	GO:0005622	intracellular	0.0001430162832	2.488	19	22	0	AT1G17530 AT1G20350 AT1G72750 AT2G20510 AT2G22360 AT2G36070 AT2G37410 AT3G01280 AT3G04800 AT3G04940 AT4G14880 AT4G24280 AT4G26780 AT4G37910 AT4G39960 AT5G09590 AT5G15090 AT5G17710 AT5G28030 AT5G49910 AT5G55200 AT5G57490
13	C	GO:0005737	cytoplasm	8.79302256e-08	3.760	19	22	0	AT1G17530 AT1G20350 AT1G72750 AT2G20510 AT2G22360 AT2G36070 AT2G37410 AT3G01280 AT3G04800 AT3G04940 AT4G14880 AT4G24280 AT4G26780 AT4G37910 AT4G39960 AT5G09590 AT5G15090 AT5G17710 AT5G28030 AT5G49910 AT5G55200 AT5G57490
13	C	GO:0005739	mitochondrion	2.9356908e-10	12.546	13	22	0	AT1G17530 AT1G20350 AT1G72750 AT2G20510 AT2G22360 AT2G36070 AT2G37410 AT3G01280 AT3G04800 AT3G04940 AT4G14880 AT4G24280 AT4G26780 AT4G37910 AT4G39960 AT5G09590 AT5G15090 AT5G17710 AT5G28030 AT5G49910 AT5G55200 AT5G57490
13	C	GO:0005740	mitochondrial envelope	9.31563024e-14	56.189	10	22	0	AT1G17530 AT1G20350 AT1G72750 AT2G20510 AT2G22360 AT2G36070 AT2G37410 AT3G01280 AT3G04800 AT3G04940 AT4G14880 AT4G24280 AT4G26780 AT4G37910 AT4G39960 AT5G09590 AT5G15090 AT5G17710 AT5G28030 AT5G49910 AT5G55200 AT5G57490
13	C	GO:0005743	mitochondrial inner membrane	4.97725032e-09	54.883	7	22	0	AT1G17530 AT1G20350 AT1G72750 AT2G20510 AT2G22360 AT2G36070 AT2G37410 AT3G01280 AT3G04800 AT3G04940 AT4G14880 AT4G24280 AT4G26780 AT4G37910 AT4G39960 AT5G09590 AT5G15090 AT5G17710 AT5G28030 AT5G49910 AT5G55200 AT5G57490
13	C	GO:0019866	organelle inner membrane	3.21294288e-08	42.142	7	22	0	AT1G17530 AT1G20350 AT1G72750 AT2G20510 AT2G22360 AT2G36070 AT2G37410 AT3G01280 AT3G04800 AT3G04940 AT4G14880 AT4G24280 AT4G26780 AT4G37910 AT4G39960 AT5G09590 AT5G15090 AT5G17710 AT5G28030 AT5G49910 AT5G55200 AT5G57490
13	C	GO:0019867	outer membrane	3.68487e-05	74.919	4	22	0	AT1G17530 AT1G20350 AT1G72750 AT2G20510 AT2G22360 AT2G36070 AT2G37410 AT3G01280 AT3G04800 AT3G04940 AT4G14880 AT4G24280 AT4G26780 AT4G37910 AT4G39960 AT5G09590 AT5G15090 AT5G17710 AT5G28030 AT5G49910 AT5G55200 AT5G57490
13	C	GO:0031090	organelle membrane	1.004099544e-10	16.810	12	22	0	AT1G17530 AT1G20350 AT1G72750 AT2G20510 AT2G22360 AT2G36070 AT2G37410 AT3G01280 AT3G04800 AT3G04940 AT4G14880 AT4G24280 AT4G26780 AT4G37910 AT4G39960 AT5G09590 AT5G15090 AT5G17710 AT5G28030 AT5G49910 AT5G55200 AT5G57490
13	C	GO:0031966	mitochondrial membrane	3.60873408e-14	61.671	10	22	0	AT1G17530 AT1G20350 AT1G72750 AT2G20510 AT2G22360 AT2G36070 AT2G37410 AT3G01280 AT3G04800 AT3G04940 AT4G14880 AT4G24280 AT4G26780 AT4G37910 AT4G39960 AT5G09590 AT5G15090 AT5G17710 AT5G28030 AT5G49910 AT5G55200 AT5G57490
13	C	GO:0031967	organelle envelope	9.38598696e-11	28.252	10	22	0	AT1G17530 AT1G20350 AT1G72750 AT2G20510 AT2G22360 AT2G36070 AT2G37410 AT3G01280 AT3G04800 AT3G04940 AT4G14880 AT4G24280 AT4G26780 AT4G37910 AT4G39960 AT5G09590 AT5G15090 AT5G17710 AT5G28030 AT5G49910 AT5G55200 AT5G57490
13	C	GO:0031968	organelle outer membrane	2.69035536e-05	80.913	4	22	0	AT1G17530 AT1G20350 AT1G72750 AT2G20510 AT2G22360 AT2G36070 AT2G37410 AT3G01280 AT3G04800 AT3G04940 AT4G14880 AT4G24280 AT4G26780 AT4G37910 AT4G39960 AT5G09590 AT5G15090 AT5G17710 AT5G28030 AT5G49910 AT5G55200 AT5G57490
13	C	GO:0031975	envelope	9.38598696e-11	28.252	10	22	0	AT1G17530 AT1G20350 AT1G72750 AT2G20510 AT2G22360 AT2G36070 AT2G37410 AT3G01280 AT3G04800 AT3G04940 AT4G14880 AT4G24280 AT4G26780 AT4G37910 AT4G39960 AT5G09590 AT5G15090 AT5G17710 AT5G28030 AT5G49910 AT5G55200 AT5G57490
13	C	GO:0043226	organelle	9.7859244e-05	2.766	18	22	0	AT1G17530 AT1G20350 AT1G72750 AT2G20510 AT2G22360 AT2G36070 AT2G37410 AT3G01280 AT3G04800 AT3G04940 AT4G14880 AT4G24280 AT4G26780 AT4G37910 AT4G39960 AT5G09590 AT5G15090 AT5G17710 AT5G28030 AT5G49910 AT5G55200 AT5G57490
13	C	GO:0043227	membrane-bound organelle	2.5458552e-05	3.001	18	22	0	AT1G17530 AT1G20350 AT1G72750 AT2G20510 AT2G22360 AT2G36070 AT2G37410 AT3G01280 AT3G04800 AT3G04940 AT4G14880 AT4G24280 AT4G26780 AT4G37910 AT4G39960 AT5G09590 AT5G15090 AT5G17710 AT5G28030 AT5G49910 AT5G55200 AT5G57490
13	C	GO:0043229	intracellular organelle	9.76145688e-05	2.767	18	22	0	AT1G17530 AT1G20350 AT1G72750 AT2G20510 AT2G22360 AT2G36070 AT2G37410 AT3G01280 AT3G04800 AT3G04940 AT4G14880 AT4G24280 AT4G26780 AT4G37910 AT4G39960 AT5G09590 AT5G15090 AT5G17710 AT5G28030 AT5G49910 AT5G55200 AT5G57490
13	C	GO:0043231	intracellular membrane-bound organelle	2.5388832e-05	3.001	18	22	0	AT1G17530 AT1G20350 AT1G72750 AT2G20510 AT2G22360 AT2G36070 AT2G37410 AT3G01280 AT3G04800 AT3G04940 AT4G14880 AT4G24280 AT4G26780 AT4G37910 AT4G39960 AT5G09590 AT5G15090 AT5G17710 AT5G28030 AT5G49910 AT5G55200 AT5G57490
13	C	GO:0043234	protein complex	0.01515155208	6.077	7	22	0	AT1G17530 AT1G20350 AT1G72750 AT2G20510 AT2G22360 AT2G36070 AT2G37410 AT3G01280 AT3G04800 AT3G04940 AT4G14880 AT4G24280 AT4G26780 AT4G37910 AT4G39960 AT5G09590 AT5G15090 AT5G17710 AT5G28030 AT5G49910 AT5G55200 AT5G57490
13	C	GO:0044422	organelle part	2.63013576e-11	8.955	16	22	0	AT1G17530 AT1G20350 AT1G72750 AT2G20510 AT2G22360 AT2G36070 AT2G37410 AT3G01280 AT3G04800 AT3G04940 AT4G14880 AT4G24280 AT4G26780 AT4G37910 AT4G39960 AT5G09590 AT5G15090 AT5G17710 AT5G28030 AT5G49910 AT5G55200 AT5G57490
13	C	GO:0044424	intracellular part	4.9310688e-05	2.643	19	22	0	AT1G17530 AT1G20350 AT1G72750 AT2G20510 AT2G22360 AT2G36070 AT2G37410 AT3G01280 AT3G04800 AT3G04940 AT4G14880 AT4G24280 AT4G26780 AT4G37910 AT4G39960 AT5G09590 AT5G15090 AT5G17710 AT5G28030 AT5G49910 AT5G55200 AT5G57490
13	C	GO:0044425	membrane part	1.84450224e-05	8.053	10	22	0	AT1G17530 AT1G20350 AT1G72750 AT2G20510 AT2G22360 AT2G36070 AT2G37410 AT3G01280 AT3G04800 AT3G04940 AT4G14880 AT4G24280 AT4G26780 AT4G37910 AT4G39960 AT5G09590 AT5G15090 AT5G17710 AT5G28030 AT5G49910 AT5G55200 AT5G57490
13	C	GO:0044429	mitochondrial part	8.00670192e-17	54.183	12	22	0	AT1G17530 AT1G20350 AT1G72750 AT2G20510 AT2G22360 AT2G36070 AT2G37410 AT3G01280 AT3G04800 AT3G04940 AT4G14880 AT4G24280 AT4G26780 AT4G37910 AT4G39960 AT5G09590 AT5G15090 AT5G17710 AT5G28030 AT5G49910 AT5G55200 AT5G57490
13	C	GO:0044444	cytoplasmic part	1.94280576e-08	4.084	19	22	0	AT1G17530 AT1G20350 AT1G72750 AT2G20510 AT2G22360 AT2G36070 AT2G37410 AT3G01280 AT3G04800 AT3G04940 AT4G14880 AT4G24280 AT4G26780 AT4G37910 AT4G39960 AT5G09590 AT5G15090 AT5G17710 AT5G28030 AT5G49910 AT5G55200 AT5G57490
13	C	GO:0044446	intracellular organelle part	2.60756328e-11	8.960	16	22	0	AT1G17530 AT1G20350 AT1G72750 AT2G20510 AT2G22360 AT2G36070 AT2G37410 AT3G01280 AT3G04800 AT3G04940 AT4G14880 AT4G24280 AT4G26780 AT4G37910 AT4G39960 AT5G09590 AT5G15090 AT5G17710 AT5G28030 AT5G49910 AT5G55200 AT5G57490
13	C	GO:0044455	mitochondrial membrane part	2.00337984e-11	117.998	7	22	0	AT1G17530 AT1G20350 AT1G72750 AT2G20510 AT2G22360 AT2G36070 AT2G37410 AT3G01280 AT3G04800 AT3G04940 AT4G14880 AT4G24280 AT4G26780 AT4G37910 AT4G39960 AT5G09590 AT5G15090 AT5G17710 AT5G28030 AT5G49910 AT5G55200 AT5G57490
13	F	GO:0000166	nucleotide binding	0.000118317886	8.492	9	22	0	AT1G17530 AT1G20350 AT1G72750 AT2G20510 AT2G22360 AT2G36070 AT2G37410 AT3G01280 AT3G04800 AT3G04940 AT4G14880 AT4G24280 AT4G26780 AT4G37910 AT4G39960 AT5G09590 AT5G15090 AT5G17710 AT5G28030 AT5G49910 AT5G55200 AT5G57490
13	F	GO:0005215	transporter activity	9.9560499e-06	9.177	10	22	0	AT1G17530 AT1G20350 AT1G72750 AT2G20510 AT2G22360 AT2G36070 AT2G37410 AT3G01280 AT3G04800 AT3G04940 AT4G14880 AT4G24280 AT4G26780 AT4G37910 AT4G39960 AT5G09590 AT5G15090 AT5G17710 AT5G28030 AT5G49910 AT5G55200 AT5G57490
13	F	GO:0005216	ion channel activity	0.0166931838	40.575	3	22	0	AT1G17530 AT1G20350 AT1G72750 AT2G20510 AT2G22360 AT2G36070 AT2G37410 AT3G01280 AT3G04800 AT3G04940 AT4G14880 AT4G24280 AT4G26780 AT4G37910 AT4G39960 AT5G09590 AT5G15090 AT5G17710 AT5G28030 AT5G49910 AT5G55200 AT5G57490
13	F	GO:0005244	voltage-gated ion channel activity	0.00151721192	89.691	3	22	0	AT1G17530 AT1G20350 AT1G72750 AT2G20510 AT2G22360 AT2G36070 AT2G37410 AT3G01280 AT3G04800 AT3G04940 AT4G14880 AT4G24280 AT4G26780 AT4G37910 AT4G39960 AT5G09590 AT5G15090 AT5G17710 AT5G28030 AT5G49910 AT5G55200 AT5G57490
13	F	GO:0005515	protein binding	1.8970016e-10	8.207	16	22	0	AT1G17530 AT1G20350 AT1G72750 AT2G20510 AT2G22360 AT2G36070 AT2G37410 AT3G01280 AT3G04800 AT3G04940 AT4G14880 AT4G24280 AT4G26780 AT4G37910 AT4G39960 AT5G09590 AT5G15090 AT5G17710 AT5G28030 AT5G49910 AT5G55200 AT5G57490
13	F	GO:0005524	ATP binding	0.008128014	9.587	6	22	0	AT1G17530 AT1G20350 AT1G72750 AT2G20510 AT2G22360 AT2G36070 AT2G37410 AT3G01280 AT3G04800 AT3G04940 AT4G14880 AT4G24280 AT4G26780 AT4G37910 AT4G39960 AT5G09590 AT5G15090 AT5G17710 AT5G28030 AT5G49910 AT5G55200 AT5G57490
13	F	GO:0008320	protein transmembrane transporter activity	1.85595977e-11	130.371	7	22	0	AT1G17530 AT1G20350 AT1G72750 AT2G20510 AT2G22360 AT2G36070 AT2G37410 AT3G01280 AT3G04800 AT3G04940 AT4G14880 AT4G24280 AT4G26780 AT4G37910 AT4G39960 AT5G09590 AT5G15090 AT5G17710 AT5G28030 AT5G49910 AT5G55200 AT5G57490
13	F	GO:0008509	anion transmembrane transporter activity	0.0264344967	34.778	3	22	0	AT1G17530 AT1G20350 AT1G72750 AT2G20510 AT2G22360 AT2G36070 AT2G37410 AT3G01280 AT3G04800 AT3G04940 AT4G14880 AT4G24280 AT4G26780 AT4G37910 AT4G39960 AT5G09590 AT5G15090 AT5G17710 AT5G28030 AT5G49910 AT5G55200 AT5G57490
13	F	GO:0008565	protein transporter activity	6.9659821e-09	57.213	7	22	0	AT1G17530 AT1G20350 AT1G72750 AT2G20510 AT2G22360 AT2G36070 AT2G37410 AT3G01280 AT3G04800 AT3G04940 AT4G14880 AT4G24280 AT4G26780 AT4G37910 AT4G39960 AT5G09590 AT5G15090 AT5G17710 AT5G28030 AT5G49910 AT5G55200 AT5G57490
13	F	GO:0015399	primary active transmembrane transporter activity	2.18764861e-07	35.034	7	22	0	AT1G17530 AT1G20350 AT1G72750 AT2G20510 AT2G22360 AT2G36070 AT2G37410 AT3G01280 AT3G04800 AT3G04940 AT4G14880 AT4G24280 AT4G26780 AT4G37910 AT4G39960 AT5G09590 AT5G15090 AT5G17710 AT5G28030 AT5G49910 AT5G55200 AT5G57490
13	F	GO:0015405	P-P-bond-hydrolysis-driven transmembrane transporter activity	2.12130892e-07	35.189	7	22	0	AT1G17530 AT1G20350 AT1G72750 AT2G20510 AT2G22360 AT2G36070 AT2G37410 AT3G01280 AT3G04800 AT3G04940 AT4G14880 AT4G24280 AT4G26780 AT4G37910 AT4G39960 AT5G09590 AT5G15090 AT5G17710 AT5G28030 AT5G49910 AT5G55200 AT5G57490
13	F	GO:0015450	P-P-bond-hydrolysis-driven protein transmembrane transporter activity	4.9512239e-12	155.934	7	22	0	AT1G17530 AT1G20350 AT1G72750 AT2G20510 AT2G22360 AT2G36070 AT2G37410 AT3G01280 AT3G04800 AT3G04940 AT4G14880 AT4G24280 AT4G26780 AT4G37910 AT4G39960 AT5G09590 AT5G15090 AT5G17710 AT5G28030 AT5G49910 AT5G55200 AT5G57490
13	F	GO:0016835	carbon-oxygen lyase activity	0.043602058	29.382	3	22	0	AT1G17530 AT1G20350 AT1G72750 AT2G20510 AT2G22360 AT2G36070 AT2G37410 AT3G01280 AT3G04800 AT3G04940 AT4G14880 AT4G24280 AT4G26780 AT4G37910 AT4G39960 AT5G09590 AT5G15090 AT5G17710 AT5G28030 AT5G49910 AT5G55200 AT5G57490
13	F	GO:0017076	purine nucleotide binding	1.51762856e-05	10.808	9	22	0	AT1G17530 AT1G20350 AT1G72750 AT2G20510 AT2G22360 AT2G36070 AT2G37410 AT3G01280 AT3G04800 AT3G04940 AT4G14880 AT4G24280 AT4G26780 AT4G37910 AT4G39960 AT5G09590 AT5G15090 AT5G17710 AT5G28030 AT5G49910 AT5G55200 AT5G57490
13	F	GO:0022804	active transmembrane transporter activity	9.9018805e-05	14.381	7	22	0	AT1G17530 AT1G20350 AT1G72750 AT2G20510 AT2G22360 AT2G36070 AT2G37410 AT3G01280 AT3G04800 AT3G04940 AT4G14880 AT4G24280 AT4G26780 AT4G37910 AT4G39960 AT5G09590 AT5G15090 AT5G17710 AT5G28030 AT5G49910 AT5G55200 AT5G57490
13	F	GO:0022832	voltage-gated channel activity	0.00151721192	89.691	3	22	0	AT1G17530 AT1G20350 AT1G72750 AT2G20510 AT2G22360 AT2G36070 AT2G37410 AT3G01280 AT3G04800 AT3G04940 AT4G14880 AT4G24280 AT4G26780 AT4G37910 AT4G39960 AT5G09590 AT5G15090 AT5G17710 AT5G28030 AT5G49910 AT5G55200 AT5G57490
13	F	GO:0022836	gated channel activity	0.0057771383	57.767	3	22	0	AT1G17530 AT1G20350 AT1G72750 AT2G20510 AT2G22360 AT2G36070 AT2G37410 AT3G01280 AT3G04800 AT3G04940 AT4G14880 AT4G24280 AT4G26780 AT4G37910 AT4G39960 AT5G09590 AT5G15090 AT5G17710 AT5G28030 AT5G49910 AT5G55200 AT5G57490
13	F	GO:0022838	substrate specific channel activity	0.049399461	28.168	3	22	0	AT1G17530 AT1G20350 AT1G72750 AT2G20510 AT2G22360 AT2G36070 AT2G37410 AT3G01280 AT3G04800 AT3G04940 AT4G14880 AT4G24280 AT4G26780 AT4G37910 AT4G39960 AT5G09590 AT5G15090 AT5G17710 AT5G28030 AT5G49910 AT5G55200 AT5G57490
13	F	GO:0022857	transmembrane transporter activity	6.2083204e-07	12.269	10	22	0	AT1G17530 AT1G20350 AT1G72750 AT2G20510 AT2G22360 AT2G36070 AT2G37410 AT3G01280 AT3G04800 AT3G04940 AT4G14880 AT4G24280 AT4G26780 AT4G37910 AT4G39960 AT5G09590 AT5G15090 AT5G17710 AT5G28030 AT5G49910 AT5G55200 AT5G57490
13	F	GO:0022884	macromolecule transmembrane transporter activity	4.9512239e-12	155.934	7	22	0	AT1G17530 AT1G20350 AT1G72750 AT2G20510 AT2G22360 AT2G36070 AT2G37410 AT3G01280 AT3G04800 AT3G04940 AT4G14880 AT4G24280 AT4G26780 AT4G37910 AT4G39960 AT5G09590 AT5G15090 AT5G17710 AT5G28030 AT5G49910 AT5G55200 AT5G57490
13	F	GO:0022891	substrate-specific transmembrane transporter activity	4.5408583e-08	16.069	10	22	0	AT1G17530 AT1G20350 AT1G72750 AT2G20510 AT2G22360 AT2G36070 AT2G37410 AT3G01280 AT3G04800 AT3G04940 AT4G14880 AT4G24280 AT4G26780 AT4G37910 AT4G39960 AT5G09590 AT5G15090 AT5G17710 AT5G28030 AT5G49910 AT5G55200 AT5G57490
13	F	GO:0022892	substrate-specific transporter activity	3.3635961e-07	13.074	10	22	0	AT1G17530 AT1G20350 AT1G72750 AT2G20510 AT2G22360 AT2G36070 AT2G37410 AT3G01280 AT3G04800 AT3G04940 AT4G14880 AT4G24280 AT4G26780 AT4G37910 AT4G39960 AT5G09590 AT5G15090 AT5G17710 AT5G28030 AT5G49910 AT5G55200 AT5G57490
13	F	GO:0030554	adenyl nucleotide binding	2.13976043e-06	13.561	9	22	0	AT1G17530 AT1G20350 AT1G72750 AT2G20510 AT2G22360 AT2G36070 AT2G37410 AT3G01280 AT3G04800 AT3G04940 AT4G14880 AT4G24280 AT4G26780 AT4G37910 AT4G39960 AT5G09590 AT5G15090 AT5G17710 AT5G28030 AT5G49910 AT5G55200 AT5G57490
13	F	GO:0032553	ribonucleotide binding	0.03192039	7.499	6	22	0	AT1G17530 AT1G20350 AT1G72750 AT2G20510 AT2G22360 AT2G36070 AT2G37410 AT3G01280 AT3G04800 AT3G04940 AT4G14880 AT4G24280 AT4G26780 AT4G37910 AT4G39960 AT5G09590 AT5G15090 AT5G17710 AT5G28030 AT5G49910 AT5G55200 AT5G57490
13	F	GO:0032555	purine ribonucleotide binding	0.03192039	7.499	6	22	0	AT1G17530 AT1G20350 AT1G72750 AT2G20510 AT2G22360 AT2G36070 AT2G37410 AT3G01280 AT3G04800 AT3G04940 AT4G14880 AT4G24280 AT4G26780 AT4G37910 AT4G39960 AT5G09590 AT5G15090 AT5G17710 AT5G28030 AT5G49910 AT5G55200 AT5G57490
13	F	GO:0032559	adenyl ribonucleotide binding	0.0085882927	9.494	6	22	0	AT1G17530 AT1G20350 AT1G72750 AT2G20510 AT2G22360 AT2G36070 AT2G37410 AT3G01280 AT3G04800 AT3G04940 AT4G14880 AT4G24280 AT4G26780 AT4G37910 AT4G39960 AT5G09590 AT5G15090 AT5G17710 AT5G28030 AT5G49910 AT5G55200 AT5G57490
13	F	GO:0042802	identical protein binding	0.00151721192	89.691	3	22	0	AT1G17530 AT1G20350 AT1G72750 AT2G20510 AT2G22360 AT2G36070 AT2G37410 AT3G01280 AT3G04800 AT3G04940 AT4G14880 AT4G24280 AT4G26780 AT4G37910 AT4G39960 AT5G09590 AT5G15090 AT5G17710 AT5G28030 AT5G49910 AT5G55200 AT5G57490
13	F	GO:0042803	protein homodimerization activity	0.00089511167	106.509	3	22	0	AT1G17530 AT1G20350 AT1G72750 AT2G20510 AT2G22360 AT2G36070 AT2G37410 AT3G01280 AT3G04800 AT3G04940 AT4G14880 AT4G24280 AT4G26780 AT4G37910 AT4G39960 AT5G09590 AT5G15090 AT5G17710 AT5G28030 AT5G49910 AT5G55200 AT5G57490
13	F	GO:0046983	protein dimerization activity	0.0179089232	39.631	3	22	0	AT1G17530 AT1G20350 AT1G72750 AT2G20510 AT2G22360 AT2G36070 AT2G37410 AT3G01280 AT3G04800 AT3G04940 AT4G14880 AT4G24280 AT4G26780 AT4G37910 AT4G39960 AT5G09590 AT5G15090 AT5G17710 AT5G28030 AT5G49910 AT5G55200 AT5G57490
13	F	GO:0051082	unfolded protein binding	2.46607573e-07	56.335	6	22	0	AT1G17530 AT1G20350 AT1G72750 AT2G20510 AT2G22360 AT2G36070 AT2G37410 AT3G01280 AT3G04800 AT3G04940 AT4G14880 AT4G24280 AT4G26780 AT4G37910 AT4G39960 AT5G09590 AT5G15090 AT5G17710 AT5G28030 AT5G49910 AT5G55200 AT5G57490
13	P	GO:0000096	sulfur amino acid metabolic process	0.00727990576	69.446	3	22	0	AT1G17530 AT1G20350 AT1G72750 AT2G20510 AT2G22360 AT2G36070 AT2G37410 AT3G01280 AT3G04800 AT3G04940 AT4G14880 AT4G24280 AT4G26780 AT4G37910 AT4G39960 AT5G09590 AT5G15090 AT5G17710 AT5G28030 AT5G49910 AT5G55200 AT5G57490
13	P	GO:0000097	sulfur amino acid biosynthetic process	0.000981142477	133.336	3	22	0	AT1G17530 AT1G20350 AT1G72750 AT2G20510 AT2G22360 AT2G36070 AT2G37410 AT3G01280 AT3G04800 AT3G04940 AT4G14880 AT4G24280 AT4G26780 AT4G37910 AT4G39960 AT5G09590 AT5G15090 AT5G17710 AT5G28030 AT5G49910 AT5G55200 AT5G57490
13	P	GO:0006457	protein folding	2.981678846e-10	40.323	9	22	0	AT1G17530 AT1G20350 AT1G72750 AT2G20510 AT2G22360 AT2G36070 AT2G37410 AT3G01280 AT3G04800 AT3G04940 AT4G14880 AT4G24280 AT4G26780 AT4G37910 AT4G39960 AT5G09590 AT5G15090 AT5G17710 AT5G28030 AT5G49910 AT5G55200 AT5G57490
13	P	GO:0006605	protein targeting	0.002409968915	37.666	4	22	0	AT1G17530 AT1G20350 AT1G72750 AT2G20510 AT2G22360 AT2G36070 AT2G37410 AT3G01280 AT3G04800 AT3G04940 AT4G14880 AT4G24280 AT4G26780 AT4G37910 AT4G39960 AT5G09590 AT5G15090 AT5G17710 AT5G28030 AT5G49910 AT5G55200 AT5G57490
13	P	GO:0006790	sulfur metabolic process	0.0466703462	37.454	3	22	0	AT1G17530 AT1G20350 AT1G72750 AT2G20510 AT2G22360 AT2G36070 AT2G37410 AT3G01280 AT3G04800 AT3G04940 AT4G14880 AT4G24280 AT4G26780 AT4G37910 AT4G39960 AT5G09590 AT5G15090 AT5G17710 AT5G28030 AT5G49910 AT5G55200 AT5G57490
13	P	GO:0006810	transport	0.0005746410255	6.471	10	22	0	AT1G17530 AT1G20350 AT1G72750 AT2G20510 AT2G22360 AT2G36070 AT2G37410 AT3G01280 AT3G04800 AT3G04940 AT4G14880 AT4G24280 AT4G26780 AT4G37910 AT4G39960 AT5G09590 AT5G15090 AT5G17710 AT5G28030 AT5G49910 AT5G55200 AT5G57490
13	P	GO:0006820	anion transport	0.01291182814	57.473	3	22	0	AT1G17530 AT1G20350 AT1G72750 AT2G20510 AT2G22360 AT2G36070 AT2G37410 AT3G01280 AT3G04800 AT3G04940 AT4G14880 AT4G24280 AT4G26780 AT4G37910 AT4G39960 AT5G09590 AT5G15090 AT5G17710 AT5G28030 AT5G49910 AT5G55200 AT5G57490
13	P	GO:0006839	mitochondrial transport	0.0001810744329	71.686	4	22	0	AT1G17530 AT1G20350 AT1G72750 AT2G20510 AT2G22360 AT2G36070 AT2G37410 AT3G01280 AT3G04800 AT3G04940 AT4G14880 AT4G24280 AT4G26780 AT4G37910 AT4G39960 AT5G09590 AT5G15090 AT5G17710 AT5G28030 AT5G49910 AT5G55200 AT5G57490
13	P	GO:0006886	intracellular protein transport	0.04267833414	18.141	4	22	0	AT1G17530 AT1G20350 AT1G72750 AT2G20510 AT2G22360 AT2G36070 AT2G37410 AT3G01280 AT3G04800 AT3G04940 AT4G14880 AT4G24280 AT4G26780 AT4G37910 AT4G39960 AT5G09590 AT5G15090 AT5G17710 AT5G28030 AT5G49910 AT5G55200 AT5G57490
13	P	GO:0007005	mitochondrion organization and biogenesis	0.0003137197263	62.599	4	22	0	AT1G17530 AT1G20350 AT1G72750 AT2G20510 AT2G22360 AT2G36070 AT2G37410 AT3G01280 AT3G04800 AT3G04940 AT4G14880 AT4G24280 AT4G26780 AT4G37910 AT4G39960 AT5G09590 AT5G15090 AT5G17710 AT5G28030 AT5G49910 AT5G55200 AT5G57490
13	P	GO:0008104	protein localization	1.617106999e-05	21.078	7	22	0	AT1G17530 AT1G20350 AT1G72750 AT2G20510 AT2G22360 AT2G36070 AT2G37410 AT3G01280 AT3G04800 AT3G04940 AT4G14880 AT4G24280 AT4G26780 AT4G37910 AT4G39960 AT5G09590 AT5G15090 AT5G17710 AT5G28030 AT5G49910 AT5G55200 AT5G57490
13	P	GO:0009069	serine family amino acid metabolic process	0.003571484862	87.721	3	22	0	AT1G17530 AT1G20350 AT1G72750 AT2G20510 AT2G22360 AT2G36070 AT2G37410 AT3G01280 AT3G04800 AT3G04940 AT4G14880 AT4G24280 AT4G26780 AT4G37910 AT4G39960 AT5G09590 AT5G15090 AT5G17710 AT5G28030 AT5G49910 AT5G55200 AT5G57490
13	P	GO:0015031	protein transport	1.124990473e-05	22.223	7	22	0	AT1G17530 AT1G20350 AT1G72750 AT2G20510 AT2G22360 AT2G36070 AT2G37410 AT3G01280 AT3G04800 AT3G04940 AT4G14880 AT4G24280 AT4G26780 AT4G37910 AT4G39960 AT5G09590 AT5G15090 AT5G17710 AT5G28030 AT5G49910 AT5G55200 AT5G57490
13	P	GO:0033036	macromolecule localization	1.873220388e-05	20.631	7	22	0	AT1G17530 AT1G20350 AT1G72750 AT2G20510 AT2G22360 AT2G36070 AT2G37410 AT3G01280 AT3G04800 AT3G04940 AT4G14880 AT4G24280 AT4G26780 AT4G37910 AT4G39960 AT5G09590 AT5G15090 AT5G17710 AT5G28030 AT5G49910 AT5G55200 AT5G57490
13	P	GO:0044272	sulfur compound biosynthetic process	0.002316608962	101.012	3	22	0	AT1G17530 AT1G20350 AT1G72750 AT2G20510 AT2G22360 AT2G36070 AT2G37410 AT3G01280 AT3G04800 AT3G04940 AT4G14880 AT4G24280 AT4G26780 AT4G37910 AT4G39960 AT5G09590 AT5G15090 AT5G17710 AT5G28030 AT5G49910 AT5G55200 AT5G57490
13	P	GO:0045184	establishment of protein localization	1.418012499e-05	21.486	7	22	0	AT1G17530 AT1G20350 AT1G72750 AT2G20510 AT2G22360 AT2G36070 AT2G37410 AT3G01280 AT3G04800 AT3G04940 AT4G14880 AT4G24280 AT4G26780 AT4G37910 AT4G39960 AT5G09590 AT5G15090 AT5G17710 AT5G28030 AT5G49910 AT5G55200 AT5G57490
13	P	GO:0051179	localization	0.000684698621	6.349	10	22	0	AT1G17530 AT1G20350 AT1G72750 AT2G20510 AT2G22360 AT2G36070 AT2G37410 AT3G01280 AT3G04800 AT3G04940 AT4G14880 AT4G24280 AT4G26780 AT4G37910 AT4G39960 AT5G09590 AT5G15090 AT5G17710 AT5G28030 AT5G49910 AT5G55200 AT5G57490
13	P	GO:0051234	establishment of localization	0.000629215799	6.408	10	22	0	AT1G17530 AT1G20350 AT1G72750 AT2G20510 AT2G22360 AT2G36070 AT2G37410 AT3G01280 AT3G04800 AT3G04940 AT4G14880 AT4G24280 AT4G26780 AT4G37910 AT4G39960 AT5G09590 AT5G15090 AT5G17710 AT5G28030 AT5G49910 AT5G55200 AT5G57490
140	F	GO:0003824	catalytic activity	0.0238655887	3.266	8	8	0	AT1G12780 AT1G30620 AT1G63180 AT1G64440 AT4G10960 AT4G20460 AT4G23920 AT5G44480
140	F	GO:0016853	isomerase activity	1.34304307e-09	100.782	6	8	0	AT1G12780 AT1G30620 AT1G63180 AT1G64440 AT4G10960 AT4G20460 AT4G23920 AT5G44480
140	F	GO:0016854	racemase and epimerase activity	3.4431421e-14	551.338	6	8	0	AT1G12780 AT1G30620 AT1G63180 AT1G64440 AT4G10960 AT4G20460 AT4G23920 AT5G44480
140	F	GO:0016857	racemase and epimerase activity, acting on carbohydrates and derivatives	1.21653517e-14	646.397	6	8	0	AT1G12780 AT1G30620 AT1G63180 AT1G64440 AT4G10960 AT4G20460 AT4G23920 AT5G44480
140	F	GO:0046983	protein dimerization activity	7.3809016e-09	181.642	5	8	0	AT1G12780 AT1G30620 AT1G63180 AT1G64440 AT4G10960 AT4G20460 AT4G23920 AT5G44480
140	P	GO:0007047	cell wall organization and biogenesis	0.03036862514	39.856	3	8	0	AT1G12780 AT1G30620 AT1G63180 AT1G64440 AT4G10960 AT4G20460 AT4G23920 AT5G44480
140	P	GO:0009225	nucleotide-sugar metabolic process	5.718454382e-05	316.099	3	8	0	AT1G12780 AT1G30620 AT1G63180 AT1G64440 AT4G10960 AT4G20460 AT4G23920 AT5G44480
140	P	GO:0016051	carbohydrate biosynthetic process	0.03800186046	36.963	3	8	0	AT1G12780 AT1G30620 AT1G63180 AT1G64440 AT4G10960 AT4G20460 AT4G23920 AT5G44480
140	P	GO:0042546	cell wall biogenesis	0.001007497398	123.877	3	8	0	AT1G12780 AT1G30620 AT1G63180 AT1G64440 AT4G10960 AT4G20460 AT4G23920 AT5G44480
140	P	GO:0045229	external encapsulating structure organization and biogenesis	0.03156326044	39.343	3	8	0	AT1G12780 AT1G30620 AT1G63180 AT1G64440 AT4G10960 AT4G20460 AT4G23920 AT5G44480
140	P	GO:0046364	monosaccharide biosynthetic process	0.03788065528	174.607	2	8	0	AT1G12780 AT1G30620 AT1G63180 AT1G64440 AT4G10960 AT4G20460 AT4G23920 AT5G44480
141	C	GO:0009536	plastid	0.00646237368	6.879	6	8	0	AT1G19920 AT2G14750 AT3G03900 AT3G22890 AT4G14680 AT4G39940 AT5G43780 AT5G67520
141	F	GO:0003824	catalytic activity	0.0238655887	3.266	8	8	0	AT1G19920 AT2G14750 AT3G03900 AT3G22890 AT4G14680 AT4G39940 AT5G43780 AT5G67520
141	F	GO:0005524	ATP binding	0.0128622038	17.577	4	8	0	AT1G19920 AT2G14750 AT3G03900 AT3G22890 AT4G14680 AT4G39940 AT5G43780 AT5G67520
141	F	GO:0016740	transferase activity	4.1199124e-06	9.639	8	8	0	AT1G19920 AT2G14750 AT3G03900 AT3G22890 AT4G14680 AT4G39940 AT5G43780 AT5G67520
141	F	GO:0016772	transferase activity, transferring phosphorus-containing groups	5.3777932e-08	16.563	8	8	0	AT1G19920 AT2G14750 AT3G03900 AT3G22890 AT4G14680 AT4G39940 AT5G43780 AT5G67520
141	F	GO:0016779	nucleotidyltransferase activity	3.1075485e-05	80.109	4	8	0	AT1G19920 AT2G14750 AT3G03900 AT3G22890 AT4G14680 AT4G39940 AT5G43780 AT5G67520
141	F	GO:0017076	purine nucleotide binding	0.039168562	13.210	4	8	0	AT1G19920 AT2G14750 AT3G03900 AT3G22890 AT4G14680 AT4G39940 AT5G43780 AT5G67520
141	F	GO:0030554	adenyl nucleotide binding	0.0161841917	16.574	4	8	0	AT1G19920 AT2G14750 AT3G03900 AT3G22890 AT4G14680 AT4G39940 AT5G43780 AT5G67520
141	F	GO:0032553	ribonucleotide binding	0.033545038	13.748	4	8	0	AT1G19920 AT2G14750 AT3G03900 AT3G22890 AT4G14680 AT4G39940 AT5G43780 AT5G67520
141	F	GO:0032555	purine ribonucleotide binding	0.033545038	13.748	4	8	0	AT1G19920 AT2G14750 AT3G03900 AT3G22890 AT4G14680 AT4G39940 AT5G43780 AT5G67520
141	F	GO:0032559	adenyl ribonucleotide binding	0.0133651385	17.405	4	8	0	AT1G19920 AT2G14750 AT3G03900 AT3G22890 AT4G14680 AT4G39940 AT5G43780 AT5G67520
141	P	GO:0006790	sulfur metabolic process	3.630306188e-14	240.330	7	8	0	AT1G19920 AT2G14750 AT3G03900 AT3G22890 AT4G14680 AT4G39940 AT5G43780 AT5G67520
142	F	GO:0004888	transmembrane receptor activity	0.037714786	104.142	2	3	0	AT2G01830 AT2G17820 AT4G39150
143	P	GO:0007264	small GTPase mediated signal transduction	0.04250262556	145.506	2	3	0	AT3G11730 AT4G17530 AT5G54750
144	C	GO:0005654	nucleoplasm	0.0130699632	130.123	2	3	0	AT1G02140 AT1G16610 AT3G53640
144	C	GO:0016604	nuclear body	0.000945924336	478.516	2	3	0	AT1G02140 AT1G16610 AT3G53640
144	C	GO:0044451	nucleoplasm part	0.01194556272	136.092	2	3	0	AT1G02140 AT1G16610 AT3G53640
145	F	GO:0005215	transporter activity	0.037585082	20.189	3	3	0	AT1G55720 AT5G01490 AT5G53010
145	F	GO:0008324	cation transmembrane transporter activity	0.00116883299	64.087	3	3	0	AT1G55720 AT5G01490 AT5G53010
145	F	GO:0015075	ion transmembrane transporter activity	0.00297295642	46.981	3	3	0	AT1G55720 AT5G01490 AT5G53010
145	F	GO:0015297	antiporter activity	0.0264395063	124.348	2	3	0	AT1G55720 AT5G01490 AT5G53010
145	F	GO:0015298	solute:cation antiporter activity	0.0054403388	273.158	2	3	0	AT1G55720 AT5G01490 AT5G53010
145	F	GO:0015300	solute:solute antiporter activity	0.0075964012	231.426	2	3	0	AT1G55720 AT5G01490 AT5G53010
145	F	GO:0015491	cation:cation antiporter activity	0.0049145354	287.287	2	3	0	AT1G55720 AT5G01490 AT5G53010
145	F	GO:0022804	active transmembrane transporter activity	0.0033398129	45.197	3	3	0	AT1G55720 AT5G01490 AT5G53010
145	F	GO:0022857	transmembrane transporter activity	0.0157156081	26.991	3	3	0	AT1G55720 AT5G01490 AT5G53010
145	F	GO:0022891	substrate-specific transmembrane transporter activity	0.0069874682	35.352	3	3	0	AT1G55720 AT5G01490 AT5G53010
145	F	GO:0022892	substrate-specific transporter activity	0.0129856923	28.762	3	3	0	AT1G55720 AT5G01490 AT5G53010
145	P	GO:0006811	ion transport	0.002838433256	62.043	3	3	0	AT1G55720 AT5G01490 AT5G53010
145	P	GO:0006812	cation transport	0.001665281038	74.076	3	3	0	AT1G55720 AT5G01490 AT5G53010
145	P	GO:0015674	di-, tri-valent inorganic cation transport	0.005076791591	417.863	2	3	0	AT1G55720 AT5G01490 AT5G53010
146	F	GO:0004364	glutathione transferase activity	0.0034972061	340.054	2	3	0	AT1G02930 AT2G02930 AT4G10620
146	F	GO:0016765	transferase activity, transferring alkyl or aryl (other than methyl) groups	0.0211927749	138.856	2	3	0	AT1G02930 AT2G02930 AT4G10620
146	P	GO:0009404	toxin metabolic process	0.00708971075	354.275	2	3	0	AT1G02930 AT2G02930 AT4G10620
146	P	GO:0009407	toxin catabolic process	0.00708971075	354.275	2	3	0	AT1G02930 AT2G02930 AT4G10620
146	P	GO:0009636	response to toxin	0.01424052951	250.718	2	3	0	AT1G02930 AT2G02930 AT4G10620
147	C	GO:0005777	peroxisome	8.58596928e-09	364.770	4	4	0	AT1G79810 AT2G26350 AT3G03490 AT3G04460
147	C	GO:0042579	microbody	8.58596928e-09	364.770	4	4	0	AT1G79810 AT2G26350 AT3G03490 AT3G04460
147	P	GO:0006605	protein targeting	0.0002985069941	155.371	3	4	0	AT1G79810 AT2G26350 AT3G03490 AT3G04460
147	P	GO:0006629	lipid metabolic process	0.04965854633	28.293	3	4	0	AT1G79810 AT2G26350 AT3G03490 AT3G04460
147	P	GO:0006631	fatty acid metabolic process	0.000776784779	113.171	3	4	0	AT1G79810 AT2G26350 AT3G03490 AT3G04460
147	P	GO:0006635	fatty acid beta-oxidation	2.915961952e-06	705.144	3	4	0	AT1G79810 AT2G26350 AT3G03490 AT3G04460
147	P	GO:0006886	intracellular protein transport	0.002697050207	74.832	3	4	0	AT1G79810 AT2G26350 AT3G03490 AT3G04460
147	P	GO:0006996	organelle organization and biogenesis	0.000684867322	31.542	4	4	0	AT1G79810 AT2G26350 AT3G03490 AT3G04460
147	P	GO:0007031	peroxisome organization and biogenesis	2.748163195e-10	1164.048	4	4	0	AT1G79810 AT2G26350 AT3G03490 AT3G04460
147	P	GO:0008104	protein localization	0.00921720111	49.685	3	4	0	AT1G79810 AT2G26350 AT3G03490 AT3G04460
147	P	GO:0009062	fatty acid catabolic process	4.552827458e-06	611.125	3	4	0	AT1G79810 AT2G26350 AT3G03490 AT3G04460
147	P	GO:0015031	protein transport	0.00786660959	52.382	3	4	0	AT1G79810 AT2G26350 AT3G03490 AT3G04460
147	P	GO:0016042	lipid catabolic process	2.333780265e-05	359.485	3	4	0	AT1G79810 AT2G26350 AT3G03490 AT3G04460
147	P	GO:0016043	cellular component organization and biogenesis	0.01077490555	15.853	4	4	0	AT1G79810 AT2G26350 AT3G03490 AT3G04460
147	P	GO:0016054	organic acid catabolic process	8.71129618e-06	495.507	3	4	0	AT1G79810 AT2G26350 AT3G03490 AT3G04460
147	P	GO:0017038	protein import	2.779435716e-05	339.514	3	4	0	AT1G79810 AT2G26350 AT3G03490 AT3G04460
147	P	GO:0019395	fatty acid oxidation	4.552827458e-06	611.125	3	4	0	AT1G79810 AT2G26350 AT3G03490 AT3G04460
147	P	GO:0019752	carboxylic acid metabolic process	0.04988759721	28.249	3	4	0	AT1G79810 AT2G26350 AT3G03490 AT3G04460
147	P	GO:0032787	monocarboxylic acid metabolic process	0.004337659236	63.881	3	4	0	AT1G79810 AT2G26350 AT3G03490 AT3G04460
147	P	GO:0033036	macromolecule localization	0.00982904617	48.631	3	4	0	AT1G79810 AT2G26350 AT3G03490 AT3G04460
147	P	GO:0044242	cellular lipid catabolic process	1.817378308e-05	390.080	3	4	0	AT1G79810 AT2G26350 AT3G03490 AT3G04460
147	P	GO:0044248	cellular catabolic process	0.04874930941	28.469	3	4	0	AT1G79810 AT2G26350 AT3G03490 AT3G04460
147	P	GO:0044255	cellular lipid metabolic process	0.01692256806	40.561	3	4	0	AT1G79810 AT2G26350 AT3G03490 AT3G04460
147	P	GO:0045184	establishment of protein localization	0.00870305237	50.646	3	4	0	AT1G79810 AT2G26350 AT3G03490 AT3G04460
147	P	GO:0046395	carboxylic acid catabolic process	8.71129618e-06	495.507	3	4	0	AT1G79810 AT2G26350 AT3G03490 AT3G04460
147	P	GO:0046907	intracellular transport	0.01397448052	43.240	3	4	0	AT1G79810 AT2G26350 AT3G03490 AT3G04460
147	P	GO:0051641	cellular localization	0.0207656588	37.880	3	4	0	AT1G79810 AT2G26350 AT3G03490 AT3G04460
147	P	GO:0051649	establishment of cellular localization	0.019385589	38.761	3	4	0	AT1G79810 AT2G26350 AT3G03490 AT3G04460
148	F	GO:0008415	acyltransferase activity	0.043589255	96.876	2	3	0	AT1G24470 AT3G48780 AT5G23670
148	F	GO:0016747	transferase activity, transferring groups other than amino-acyl groups	0.044609465	95.762	2	3	0	AT1G24470 AT3G48780 AT5G23670
148	P	GO:0006643	membrane lipid metabolic process	0.02801612043	179.084	2	3	0	AT1G24470 AT3G48780 AT5G23670
148	P	GO:0046467	membrane lipid biosynthetic process	0.01131927704	280.977	2	3	0	AT1G24470 AT3G48780 AT5G23670
149	C	GO:0005739	mitochondrion	0.0256612776	12.132	4	7	0	AT1G14980 AT1G23100 AT1G23800 AT3G24503 AT3G48000 AT5G19820 AT5G20720
149	F	GO:0016620	oxidoreductase activity, acting on the aldehyde or oxo group of donors, NAD or NADP as acceptor	3.794431e-05	274.659	3	7	0	AT1G14980 AT1G23100 AT1G23800 AT3G24503 AT3G48000 AT5G19820 AT5G20720
149	F	GO:0016903	oxidoreductase activity, acting on the aldehyde or oxo group of donors	0.000134650453	181.554	3	7	0	AT1G14980 AT1G23100 AT1G23800 AT3G24503 AT3G48000 AT5G19820 AT5G20720
150	P	GO:0009719	response to endogenous stimulus	0.03834695987	26.089	3	3	0	AT1G55870 AT1G80680 AT5G47010
152	F	GO:0005516	calmodulin binding	0.042580794	98.016	2	3	0	AT1G13210 AT3G04080 AT4G38600
154	C	GO:0005739	mitochondrion	1.21547748e-05	18.199	6	7	0	AT1G07180 AT2G20800 AT2G21170 AT2G29990 AT3G55440 AT4G21490 AT4G28220
154	C	GO:0005740	mitochondrial envelope	2.38970928e-05	70.638	4	7	0	AT1G07180 AT2G20800 AT2G21170 AT2G29990 AT3G55440 AT4G21490 AT4G28220
154	C	GO:0005743	mitochondrial inner membrane	6.25462824e-06	98.565	4	7	0	AT1G07180 AT2G20800 AT2G21170 AT2G29990 AT3G55440 AT4G21490 AT4G28220
154	C	GO:0019866	organelle inner membrane	1.81137936e-05	75.684	4	7	0	AT1G07180 AT2G20800 AT2G21170 AT2G29990 AT3G55440 AT4G21490 AT4G28220
154	C	GO:0019898	extrinsic to membrane	0.0456331512	78.487	2	7	0	AT1G07180 AT2G20800 AT2G21170 AT2G29990 AT3G55440 AT4G21490 AT4G28220
154	C	GO:0031090	organelle membrane	0.00597841104	17.611	4	7	0	AT1G07180 AT2G20800 AT2G21170 AT2G29990 AT3G55440 AT4G21490 AT4G28220
154	C	GO:0031966	mitochondrial membrane	1.644191136e-05	77.530	4	7	0	AT1G07180 AT2G20800 AT2G21170 AT2G29990 AT3G55440 AT4G21490 AT4G28220
154	C	GO:0031967	organelle envelope	0.000372942864	35.516	4	7	0	AT1G07180 AT2G20800 AT2G21170 AT2G29990 AT3G55440 AT4G21490 AT4G28220
154	C	GO:0031975	envelope	0.000372942864	35.516	4	7	0	AT1G07180 AT2G20800 AT2G21170 AT2G29990 AT3G55440 AT4G21490 AT4G28220
154	C	GO:0044429	mitochondrial part	5.74181496e-05	56.763	4	7	0	AT1G07180 AT2G20800 AT2G21170 AT2G29990 AT3G55440 AT4G21490 AT4G28220
154	C	GO:0044455	mitochondrial membrane part	2.79110496e-07	211.914	4	7	0	AT1G07180 AT2G20800 AT2G21170 AT2G29990 AT3G55440 AT4G21490 AT4G28220
154	F	GO:0003954	NADH dehydrogenase activity	3.4850882e-11	482.510	5	7	0	AT1G07180 AT2G20800 AT2G21170 AT2G29990 AT3G55440 AT4G21490 AT4G28220
154	F	GO:0009055	electron carrier activity	7.8349927e-08	107.547	5	7	0	AT1G07180 AT2G20800 AT2G21170 AT2G29990 AT3G55440 AT4G21490 AT4G28220
154	F	GO:0016491	oxidoreductase activity	0.00184981092	14.294	5	7	0	AT1G07180 AT2G20800 AT2G21170 AT2G29990 AT3G55440 AT4G21490 AT4G28220
154	F	GO:0016651	oxidoreductase activity, acting on NADH or NADPH	1.19802228e-09	244.560	5	7	0	AT1G07180 AT2G20800 AT2G21170 AT2G29990 AT3G55440 AT4G21490 AT4G28220
154	F	GO:0016860	intramolecular oxidoreductase activity	0.0090328296	238.038	2	7	0	AT1G07180 AT2G20800 AT2G21170 AT2G29990 AT3G55440 AT4G21490 AT4G28220
155	F	GO:0016874	ligase activity	3.2621238e-08	54.100	6	7	0	AT1G51680 AT1G62940 AT1G65060 AT3G21230 AT3G21240 AT3G48990 AT4G05160
155	F	GO:0016877	ligase activity, forming carbon-sulfur bonds	1.89684443e-15	793.460	6	7	0	AT1G51680 AT1G62940 AT1G65060 AT3G21230 AT3G21240 AT3G48990 AT4G05160
155	P	GO:0006519	amino acid and derivative metabolic process	5.013895487e-05	34.713	5	7	0	AT1G51680 AT1G62940 AT1G65060 AT3G21230 AT3G21240 AT3G48990 AT4G05160
155	P	GO:0006575	amino acid derivative metabolic process	8.34614389e-07	78.652	5	7	0	AT1G51680 AT1G62940 AT1G65060 AT3G21230 AT3G21240 AT3G48990 AT4G05160
155	P	GO:0006725	aromatic compound metabolic process	3.031613659e-06	60.839	5	7	0	AT1G51680 AT1G62940 AT1G65060 AT3G21230 AT3G21240 AT3G48990 AT4G05160
155	P	GO:0009411	response to UV	0.0002033049218	205.420	3	7	0	AT1G51680 AT1G62940 AT1G65060 AT3G21230 AT3G21240 AT3G48990 AT4G05160
155	P	GO:0009605	response to external stimulus	0.02038022141	44.581	3	7	0	AT1G51680 AT1G62940 AT1G65060 AT3G21230 AT3G21240 AT3G48990 AT4G05160
155	P	GO:0009611	response to wounding	0.00214955809	94.382	3	7	0	AT1G51680 AT1G62940 AT1G65060 AT3G21230 AT3G21240 AT3G48990 AT4G05160
155	P	GO:0009698	phenylpropanoid metabolic process	6.284899749e-08	131.284	5	7	0	AT1G51680 AT1G62940 AT1G65060 AT3G21230 AT3G21240 AT3G48990 AT4G05160
155	P	GO:0019748	secondary metabolic process	1.038793824e-05	47.577	5	7	0	AT1G51680 AT1G62940 AT1G65060 AT3G21230 AT3G21240 AT3G48990 AT4G05160
156	F	GO:0005515	protein binding	0.00096556847	9.672	6	7	0	AT1G62040 AT2G05630 AT2G45170 AT3G60640 AT4G04620 AT4G16520 AT4G21980
156	F	GO:0008092	cytoskeletal protein binding	3.00667171e-12	249.110	6	7	0	AT1G62040 AT2G05630 AT2G45170 AT3G60640 AT4G04620 AT4G16520 AT4G21980
156	F	GO:0015631	tubulin binding	3.8045432e-15	714.114	6	7	0	AT1G62040 AT2G05630 AT2G45170 AT3G60640 AT4G04620 AT4G16520 AT4G21980
158	F	GO:0005509	calcium ion binding	2.45765055e-13	141.209	7	7	0	AT1G66410 AT2G27030 AT2G41110 AT3G43810 AT3G56800 AT5G21274 AT5G37780
158	F	GO:0043167	ion binding	6.7959998e-07	17.225	7	7	0	AT1G66410 AT2G27030 AT2G41110 AT3G43810 AT3G56800 AT5G21274 AT5G37780
158	F	GO:0043169	cation binding	3.9915414e-07	18.583	7	7	0	AT1G66410 AT2G27030 AT2G41110 AT3G43810 AT3G56800 AT5G21274 AT5G37780
158	F	GO:0046872	metal ion binding	6.7305619e-07	17.249	7	7	0	AT1G66410 AT2G27030 AT2G41110 AT3G43810 AT3G56800 AT5G21274 AT5G37780
158	P	GO:0019932	second-messenger-mediated signaling	2.863975407e-05	388.016	3	7	0	AT1G66410 AT2G27030 AT2G41110 AT3G43810 AT3G56800 AT5G21274 AT5G37780
158	P	GO:0051606	detection of stimulus	5.338235112e-05	317.468	3	7	0	AT1G66410 AT2G27030 AT2G41110 AT3G43810 AT3G56800 AT5G21274 AT5G37780
159	C	GO:0005840	ribosome	0.00426877752	40.213	3	4	0	AT1G25260 AT2G44860 AT4G15770 AT5G06360
159	C	GO:0030529	ribonucleoprotein complex	0.01167121872	28.723	3	4	0	AT1G25260 AT2G44860 AT4G15770 AT5G06360
159	C	GO:0043228	non-membrane-bound organelle	0.046035192	18.120	3	4	0	AT1G25260 AT2G44860 AT4G15770 AT5G06360
159	C	GO:0043232	intracellular non-membrane-bound organelle	0.046035192	18.120	3	4	0	AT1G25260 AT2G44860 AT4G15770 AT5G06360
159	F	GO:0003735	structural constituent of ribosome	0.0048372927	47.337	3	4	0	AT1G25260 AT2G44860 AT4G15770 AT5G06360
159	F	GO:0005198	structural molecule activity	0.0117689206	35.170	3	4	0	AT1G25260 AT2G44860 AT4G15770 AT5G06360
159	P	GO:0022613	ribonucleoprotein complex biogenesis and assembly	0.004337659236	63.881	3	4	0	AT1G25260 AT2G44860 AT4G15770 AT5G06360
159	P	GO:0042254	ribosome biogenesis and assembly	0.001487292604	91.213	3	4	0	AT1G25260 AT2G44860 AT4G15770 AT5G06360
15	F	GO:0004364	glutathione transferase activity	0.0034972061	340.054	2	3	0	AT1G02940 AT3G62760 AT5G06150
15	F	GO:0016765	transferase activity, transferring alkyl or aryl (other than methyl) groups	0.0211927749	138.856	2	3	0	AT1G02940 AT3G62760 AT5G06150
15	P	GO:0009404	toxin metabolic process	0.00708971075	354.275	2	3	0	AT1G02940 AT3G62760 AT5G06150
15	P	GO:0009407	toxin catabolic process	0.00708971075	354.275	2	3	0	AT1G02940 AT3G62760 AT5G06150
15	P	GO:0009636	response to toxin	0.01424052951	250.718	2	3	0	AT1G02940 AT3G62760 AT5G06150
161	F	GO:0004672	protein kinase activity	0.0027599052	48.158	3	3	0	AT1G73660 AT3G06640 AT5G49470
161	F	GO:0004712	protein serine/threonine/tyrosine kinase activity	3.8731245e-06	423.627	3	3	0	AT1G73660 AT3G06640 AT5G49470
161	F	GO:0016301	kinase activity	0.0477772	18.638	3	3	0	AT1G73660 AT3G06640 AT5G49470
161	F	GO:0016773	phosphotransferase activity, alcohol group as acceptor	0.0049887711	39.547	3	3	0	AT1G73660 AT3G06640 AT5G49470
161	P	GO:0006468	protein amino acid phosphorylation	0.03908914182	25.923	3	3	0	AT1G73660 AT3G06640 AT5G49470
162	P	GO:0006364	rRNA processing	0.03184900715	168.007	2	3	0	AT2G47990 AT3G43300 AT5G66360
162	P	GO:0016072	rRNA metabolic process	0.03184900715	168.007	2	3	0	AT2G47990 AT3G43300 AT5G66360
163	C	GO:0005737	cytoplasm	0.0056497392	4.354	7	7	0	AT1G10730 AT1G23900 AT1G60070 AT1G60780 AT2G17380 AT4G35410 AT5G46630
163	C	GO:0012506	vesicle membrane	2.6761728e-14	476.807	6	7	0	AT1G10730 AT1G23900 AT1G60070 AT1G60780 AT2G17380 AT4G35410 AT5G46630
163	C	GO:0016023	cytoplasmic membrane-bound vesicle	2.02003032e-13	346.769	6	7	0	AT1G10730 AT1G23900 AT1G60070 AT1G60780 AT2G17380 AT4G35410 AT5G46630
163	C	GO:0030117	membrane coat	2.4441228e-16	337.136	7	7	0	AT1G10730 AT1G23900 AT1G60070 AT1G60780 AT2G17380 AT4G35410 AT5G46630
163	C	GO:0030118	clathrin coat	7.05564552e-18	542.707	7	7	0	AT1G10730 AT1G23900 AT1G60070 AT1G60780 AT2G17380 AT4G35410 AT5G46630
163	C	GO:0030120	vesicle coat	1.92493392e-14	501.902	6	7	0	AT1G10730 AT1G23900 AT1G60070 AT1G60780 AT2G17380 AT4G35410 AT5G46630
163	C	GO:0030135	coated vesicle	7.48436304e-14	405.793	6	7	0	AT1G10730 AT1G23900 AT1G60070 AT1G60780 AT2G17380 AT4G35410 AT5G46630
163	C	GO:0030136	clathrin-coated vesicle	2.62789968e-15	681.153	6	7	0	AT1G10730 AT1G23900 AT1G60070 AT1G60780 AT2G17380 AT4G35410 AT5G46630
163	C	GO:0030659	cytoplasmic vesicle membrane	2.27483424e-14	489.033	6	7	0	AT1G10730 AT1G23900 AT1G60070 AT1G60780 AT2G17380 AT4G35410 AT5G46630
163	C	GO:0030662	coated vesicle membrane	2.27483424e-14	489.033	6	7	0	AT1G10730 AT1G23900 AT1G60070 AT1G60780 AT2G17380 AT4G35410 AT5G46630
163	C	GO:0031090	organelle membrane	1.308067824e-06	26.416	6	7	0	AT1G10730 AT1G23900 AT1G60070 AT1G60780 AT2G17380 AT4G35410 AT5G46630
163	C	GO:0031410	cytoplasmic vesicle	2.02003032e-13	346.769	6	7	0	AT1G10730 AT1G23900 AT1G60070 AT1G60780 AT2G17380 AT4G35410 AT5G46630
163	C	GO:0031982	vesicle	2.5284084e-13	334.602	6	7	0	AT1G10730 AT1G23900 AT1G60070 AT1G60780 AT2G17380 AT4G35410 AT5G46630
163	C	GO:0031988	membrane-bound vesicle	2.2623468e-13	340.577	6	7	0	AT1G10730 AT1G23900 AT1G60070 AT1G60780 AT2G17380 AT4G35410 AT5G46630
163	C	GO:0044422	organelle part	0.00031153584	10.555	6	7	0	AT1G10730 AT1G23900 AT1G60070 AT1G60780 AT2G17380 AT4G35410 AT5G46630
163	C	GO:0044425	membrane part	3.01943712e-07	17.716	7	7	0	AT1G10730 AT1G23900 AT1G60070 AT1G60780 AT2G17380 AT4G35410 AT5G46630
163	C	GO:0044433	cytoplasmic vesicle part	3.65715336e-14	454.102	6	7	0	AT1G10730 AT1G23900 AT1G60070 AT1G60780 AT2G17380 AT4G35410 AT5G46630
163	C	GO:0044444	cytoplasmic part	0.00316410192	4.729	7	7	0	AT1G10730 AT1G23900 AT1G60070 AT1G60780 AT2G17380 AT4G35410 AT5G46630
163	C	GO:0044446	intracellular organelle part	0.000310514232	10.561	6	7	0	AT1G10730 AT1G23900 AT1G60070 AT1G60780 AT2G17380 AT4G35410 AT5G46630
163	C	GO:0048475	coated membrane	2.4441228e-16	337.136	7	7	0	AT1G10730 AT1G23900 AT1G60070 AT1G60780 AT2G17380 AT4G35410 AT5G46630
163	F	GO:0005515	protein binding	1.31938294e-05	11.284	7	7	0	AT1G10730 AT1G23900 AT1G60070 AT1G60780 AT2G17380 AT4G35410 AT5G46630
163	F	GO:0008565	protein transporter activity	0.00179674667	77.063	3	7	0	AT1G10730 AT1G23900 AT1G60070 AT1G60780 AT2G17380 AT4G35410 AT5G46630
163	P	GO:0006810	transport	5.695569784e-06	14.237	7	7	0	AT1G10730 AT1G23900 AT1G60070 AT1G60780 AT2G17380 AT4G35410 AT5G46630
163	P	GO:0006886	intracellular protein transport	4.520589858e-09	85.522	6	7	0	AT1G10730 AT1G23900 AT1G60070 AT1G60780 AT2G17380 AT4G35410 AT5G46630
163	P	GO:0008104	protein localization	5.364088028e-08	56.783	6	7	0	AT1G10730 AT1G23900 AT1G60070 AT1G60780 AT2G17380 AT4G35410 AT5G46630
163	P	GO:0015031	protein transport	3.900054989e-08	59.865	6	7	0	AT1G10730 AT1G23900 AT1G60070 AT1G60780 AT2G17380 AT4G35410 AT5G46630
163	P	GO:0016043	cellular component organization and biogenesis	0.0002824044495	13.588	6	7	0	AT1G10730 AT1G23900 AT1G60070 AT1G60780 AT2G17380 AT4G35410 AT5G46630
163	P	GO:0033036	macromolecule localization	6.104368506e-08	55.578	6	7	0	AT1G10730 AT1G23900 AT1G60070 AT1G60780 AT2G17380 AT4G35410 AT5G46630
163	P	GO:0045184	establishment of protein localization	4.779167511e-08	57.881	6	7	0	AT1G10730 AT1G23900 AT1G60070 AT1G60780 AT2G17380 AT4G35410 AT5G46630
163	P	GO:0046907	intracellular transport	1.238782371e-07	49.417	6	7	0	AT1G10730 AT1G23900 AT1G60070 AT1G60780 AT2G17380 AT4G35410 AT5G46630
163	P	GO:0051179	localization	6.508964046e-06	13.969	7	7	0	AT1G10730 AT1G23900 AT1G60070 AT1G60780 AT2G17380 AT4G35410 AT5G46630
163	P	GO:0051234	establishment of localization	6.102966307e-06	14.097	7	7	0	AT1G10730 AT1G23900 AT1G60070 AT1G60780 AT2G17380 AT4G35410 AT5G46630
163	P	GO:0051641	cellular localization	2.747032147e-07	43.291	6	7	0	AT1G10730 AT1G23900 AT1G60070 AT1G60780 AT2G17380 AT4G35410 AT5G46630
163	P	GO:0051649	establishment of cellular localization	2.392287411e-07	44.298	6	7	0	AT1G10730 AT1G23900 AT1G60070 AT1G60780 AT2G17380 AT4G35410 AT5G46630
164	F	GO:0000166	nucleotide binding	0.0230439585	13.839	4	6	0	AT1G02970 AT1G63990 AT3G13170 AT3G22880 AT4G22970 AT5G64630
164	P	GO:0000279	M phase	5.257479241e-07	243.234	4	6	0	AT1G02970 AT1G63990 AT3G13170 AT3G22880 AT4G22970 AT5G64630
164	P	GO:0006259	DNA metabolic process	1.038816363e-06	68.589	5	6	0	AT1G02970 AT1G63990 AT3G13170 AT3G22880 AT4G22970 AT5G64630
164	P	GO:0006281	DNA repair	0.002222989469	90.537	3	6	0	AT1G02970 AT1G63990 AT3G13170 AT3G22880 AT4G22970 AT5G64630
164	P	GO:0006310	DNA recombination	1.023469353e-07	362.148	4	6	0	AT1G02970 AT1G63990 AT3G13170 AT3G22880 AT4G22970 AT5G64630
164	P	GO:0006974	response to DNA damage stimulus	0.002699435243	84.878	3	6	0	AT1G02970 AT1G63990 AT3G13170 AT3G22880 AT4G22970 AT5G64630
164	P	GO:0006996	organelle organization and biogenesis	0.00976131306	21.028	4	6	0	AT1G02970 AT1G63990 AT3G13170 AT3G22880 AT4G22970 AT5G64630
164	P	GO:0007049	cell cycle	1.186079359e-07	105.548	5	6	0	AT1G02970 AT1G63990 AT3G13170 AT3G22880 AT4G22970 AT5G64630
164	P	GO:0007126	meiosis	1.455027001e-07	332.585	4	6	0	AT1G02970 AT1G63990 AT3G13170 AT3G22880 AT4G22970 AT5G64630
164	P	GO:0007127	meiosis I	4.572728712e-06	679.028	3	6	0	AT1G02970 AT1G63990 AT3G13170 AT3G22880 AT4G22970 AT5G64630
164	P	GO:0009555	pollen development	0.03848648994	169.757	2	6	0	AT1G02970 AT1G63990 AT3G13170 AT3G22880 AT4G22970 AT5G64630
164	P	GO:0022402	cell cycle process	3.815404652e-09	207.866	5	6	0	AT1G02970 AT1G63990 AT3G13170 AT3G22880 AT4G22970 AT5G64630
164	P	GO:0022403	cell cycle phase	9.77715183e-07	208.932	4	6	0	AT1G02970 AT1G63990 AT3G13170 AT3G22880 AT4G22970 AT5G64630
164	P	GO:0051276	chromosome organization and biogenesis	2.630880484e-05	92.595	4	6	0	AT1G02970 AT1G63990 AT3G13170 AT3G22880 AT4G22970 AT5G64630
164	P	GO:0051321	meiotic cell cycle	1.581447569e-07	325.933	4	6	0	AT1G02970 AT1G63990 AT3G13170 AT3G22880 AT4G22970 AT5G64630
164	P	GO:0051327	M phase of meiotic cell cycle	1.455027001e-07	332.585	4	6	0	AT1G02970 AT1G63990 AT3G13170 AT3G22880 AT4G22970 AT5G64630
165	C	GO:0005739	mitochondrion	0.0175048776	21.232	3	3	0	AT4G34700 AT4G39690 AT5G27540
169	F	GO:0016301	kinase activity	0.0477772	18.638	3	3	0	AT1G30640 AT1G69220 AT3G23310
169	P	GO:0006468	protein amino acid phosphorylation	0.03908914182	25.923	3	3	0	AT1G30640 AT1G69220 AT3G23310
16	C	GO:0000785	chromatin	0.0003663072	42.790	4	26	0	AT1G03280 AT1G16710 AT1G18040 AT1G20693 AT1G20696 AT1G55970 AT1G67220 AT1G73690 AT1G79000 AT2G38560 AT2G41630 AT3G04740 AT3G10330 AT3G12980 AT3G18090 AT3G23780 AT3G29380 AT3G51880 AT4G20340 AT4G20810 AT4G21710 AT4G31720 AT4G35800 AT5G09920 AT5G45140 AT5G60040
16	C	GO:0005622	intracellular	2.22102888e-07	2.660	24	26	0	AT1G03280 AT1G16710 AT1G18040 AT1G20693 AT1G20696 AT1G55970 AT1G67220 AT1G73690 AT1G79000 AT2G38560 AT2G41630 AT3G04740 AT3G10330 AT3G12980 AT3G18090 AT3G23780 AT3G29380 AT3G51880 AT4G20340 AT4G20810 AT4G21710 AT4G31720 AT4G35800 AT5G09920 AT5G45140 AT5G60040
16	C	GO:0005634	nucleus	8.56401504e-17	8.692	22	26	0	AT1G03280 AT1G16710 AT1G18040 AT1G20693 AT1G20696 AT1G55970 AT1G67220 AT1G73690 AT1G79000 AT2G38560 AT2G41630 AT3G04740 AT3G10330 AT3G12980 AT3G18090 AT3G23780 AT3G29380 AT3G51880 AT4G20340 AT4G20810 AT4G21710 AT4G31720 AT4G35800 AT5G09920 AT5G45140 AT5G60040
16	C	GO:0005654	nucleoplasm	8.60351688e-13	67.564	9	26	0	AT1G03280 AT1G16710 AT1G18040 AT1G20693 AT1G20696 AT1G55970 AT1G67220 AT1G73690 AT1G79000 AT2G38560 AT2G41630 AT3G04740 AT3G10330 AT3G12980 AT3G18090 AT3G23780 AT3G29380 AT3G51880 AT4G20340 AT4G20810 AT4G21710 AT4G31720 AT4G35800 AT5G09920 AT5G45140 AT5G60040
16	C	GO:0005667	transcription factor complex	4.48036008e-07	87.327	5	26	0	AT1G03280 AT1G16710 AT1G18040 AT1G20693 AT1G20696 AT1G55970 AT1G67220 AT1G73690 AT1G79000 AT2G38560 AT2G41630 AT3G04740 AT3G10330 AT3G12980 AT3G18090 AT3G23780 AT3G29380 AT3G51880 AT4G20340 AT4G20810 AT4G21710 AT4G31720 AT4G35800 AT5G09920 AT5G45140 AT5G60040
16	C	GO:0005694	chromosome	0.005857194	21.262	4	26	0	AT1G03280 AT1G16710 AT1G18040 AT1G20693 AT1G20696 AT1G55970 AT1G67220 AT1G73690 AT1G79000 AT2G38560 AT2G41630 AT3G04740 AT3G10330 AT3G12980 AT3G18090 AT3G23780 AT3G29380 AT3G51880 AT4G20340 AT4G20810 AT4G21710 AT4G31720 AT4G35800 AT5G09920 AT5G45140 AT5G60040
16	C	GO:0031974	membrane-enclosed lumen	7.83925296e-08	19.065	9	26	0	AT1G03280 AT1G16710 AT1G18040 AT1G20693 AT1G20696 AT1G55970 AT1G67220 AT1G73690 AT1G79000 AT2G38560 AT2G41630 AT3G04740 AT3G10330 AT3G12980 AT3G18090 AT3G23780 AT3G29380 AT3G51880 AT4G20340 AT4G20810 AT4G21710 AT4G31720 AT4G35800 AT5G09920 AT5G45140 AT5G60040
16	C	GO:0031981	nuclear lumen	2.337426e-09	28.317	9	26	0	AT1G03280 AT1G16710 AT1G18040 AT1G20693 AT1G20696 AT1G55970 AT1G67220 AT1G73690 AT1G79000 AT2G38560 AT2G41630 AT3G04740 AT3G10330 AT3G12980 AT3G18090 AT3G23780 AT3G29380 AT3G51880 AT4G20340 AT4G20810 AT4G21710 AT4G31720 AT4G35800 AT5G09920 AT5G45140 AT5G60040
16	C	GO:0032991	macromolecular complex	0.0109208232	4.668	9	26	0	AT1G03280 AT1G16710 AT1G18040 AT1G20693 AT1G20696 AT1G55970 AT1G67220 AT1G73690 AT1G79000 AT2G38560 AT2G41630 AT3G04740 AT3G10330 AT3G12980 AT3G18090 AT3G23780 AT3G29380 AT3G51880 AT4G20340 AT4G20810 AT4G21710 AT4G31720 AT4G35800 AT5G09920 AT5G45140 AT5G60040
16	C	GO:0043226	organelle	5.46837144e-09	3.121	24	26	0	AT1G03280 AT1G16710 AT1G18040 AT1G20693 AT1G20696 AT1G55970 AT1G67220 AT1G73690 AT1G79000 AT2G38560 AT2G41630 AT3G04740 AT3G10330 AT3G12980 AT3G18090 AT3G23780 AT3G29380 AT3G51880 AT4G20340 AT4G20810 AT4G21710 AT4G31720 AT4G35800 AT5G09920 AT5G45140 AT5G60040
16	C	GO:0043227	membrane-bound organelle	2.8110852e-07	3.103	22	26	0	AT1G03280 AT1G16710 AT1G18040 AT1G20693 AT1G20696 AT1G55970 AT1G67220 AT1G73690 AT1G79000 AT2G38560 AT2G41630 AT3G04740 AT3G10330 AT3G12980 AT3G18090 AT3G23780 AT3G29380 AT3G51880 AT4G20340 AT4G20810 AT4G21710 AT4G31720 AT4G35800 AT5G09920 AT5G45140 AT5G60040
16	C	GO:0043229	intracellular organelle	5.44908504e-09	3.121	24	26	0	AT1G03280 AT1G16710 AT1G18040 AT1G20693 AT1G20696 AT1G55970 AT1G67220 AT1G73690 AT1G79000 AT2G38560 AT2G41630 AT3G04740 AT3G10330 AT3G12980 AT3G18090 AT3G23780 AT3G29380 AT3G51880 AT4G20340 AT4G20810 AT4G21710 AT4G31720 AT4G35800 AT5G09920 AT5G45140 AT5G60040
16	C	GO:0043231	intracellular membrane-bound organelle	2.8015428e-07	3.104	22	26	0	AT1G03280 AT1G16710 AT1G18040 AT1G20693 AT1G20696 AT1G55970 AT1G67220 AT1G73690 AT1G79000 AT2G38560 AT2G41630 AT3G04740 AT3G10330 AT3G12980 AT3G18090 AT3G23780 AT3G29380 AT3G51880 AT4G20340 AT4G20810 AT4G21710 AT4G31720 AT4G35800 AT5G09920 AT5G45140 AT5G60040
16	C	GO:0043233	organelle lumen	7.83925296e-08	19.065	9	26	0	AT1G03280 AT1G16710 AT1G18040 AT1G20693 AT1G20696 AT1G55970 AT1G67220 AT1G73690 AT1G79000 AT2G38560 AT2G41630 AT3G04740 AT3G10330 AT3G12980 AT3G18090 AT3G23780 AT3G29380 AT3G51880 AT4G20340 AT4G20810 AT4G21710 AT4G31720 AT4G35800 AT5G09920 AT5G45140 AT5G60040
16	C	GO:0043234	protein complex	0.000669606	6.611	9	26	0	AT1G03280 AT1G16710 AT1G18040 AT1G20693 AT1G20696 AT1G55970 AT1G67220 AT1G73690 AT1G79000 AT2G38560 AT2G41630 AT3G04740 AT3G10330 AT3G12980 AT3G18090 AT3G23780 AT3G29380 AT3G51880 AT4G20340 AT4G20810 AT4G21710 AT4G31720 AT4G35800 AT5G09920 AT5G45140 AT5G60040
16	C	GO:0044422	organelle part	4.38095952e-05	5.683	12	26	0	AT1G03280 AT1G16710 AT1G18040 AT1G20693 AT1G20696 AT1G55970 AT1G67220 AT1G73690 AT1G79000 AT2G38560 AT2G41630 AT3G04740 AT3G10330 AT3G12980 AT3G18090 AT3G23780 AT3G29380 AT3G51880 AT4G20340 AT4G20810 AT4G21710 AT4G31720 AT4G35800 AT5G09920 AT5G45140 AT5G60040
16	C	GO:0044424	intracellular part	5.50317432e-08	2.825	24	26	0	AT1G03280 AT1G16710 AT1G18040 AT1G20693 AT1G20696 AT1G55970 AT1G67220 AT1G73690 AT1G79000 AT2G38560 AT2G41630 AT3G04740 AT3G10330 AT3G12980 AT3G18090 AT3G23780 AT3G29380 AT3G51880 AT4G20340 AT4G20810 AT4G21710 AT4G31720 AT4G35800 AT5G09920 AT5G45140 AT5G60040
16	C	GO:0044427	chromosomal part	0.00203230608	27.831	4	26	0	AT1G03280 AT1G16710 AT1G18040 AT1G20693 AT1G20696 AT1G55970 AT1G67220 AT1G73690 AT1G79000 AT2G38560 AT2G41630 AT3G04740 AT3G10330 AT3G12980 AT3G18090 AT3G23780 AT3G29380 AT3G51880 AT4G20340 AT4G20810 AT4G21710 AT4G31720 AT4G35800 AT5G09920 AT5G45140 AT5G60040
16	C	GO:0044428	nuclear part	2.071356e-09	21.503	10	26	0	AT1G03280 AT1G16710 AT1G18040 AT1G20693 AT1G20696 AT1G55970 AT1G67220 AT1G73690 AT1G79000 AT2G38560 AT2G41630 AT3G04740 AT3G10330 AT3G12980 AT3G18090 AT3G23780 AT3G29380 AT3G51880 AT4G20340 AT4G20810 AT4G21710 AT4G31720 AT4G35800 AT5G09920 AT5G45140 AT5G60040
16	C	GO:0044446	intracellular organelle part	4.35458016e-05	5.686	12	26	0	AT1G03280 AT1G16710 AT1G18040 AT1G20693 AT1G20696 AT1G55970 AT1G67220 AT1G73690 AT1G79000 AT2G38560 AT2G41630 AT3G04740 AT3G10330 AT3G12980 AT3G18090 AT3G23780 AT3G29380 AT3G51880 AT4G20340 AT4G20810 AT4G21710 AT4G31720 AT4G35800 AT5G09920 AT5G45140 AT5G60040
16	C	GO:0044451	nucleoplasm part	5.67858144e-13	70.663	9	26	0	AT1G03280 AT1G16710 AT1G18040 AT1G20693 AT1G20696 AT1G55970 AT1G67220 AT1G73690 AT1G79000 AT2G38560 AT2G41630 AT3G04740 AT3G10330 AT3G12980 AT3G18090 AT3G23780 AT3G29380 AT3G51880 AT4G20340 AT4G20810 AT4G21710 AT4G31720 AT4G35800 AT5G09920 AT5G45140 AT5G60040
16	F	GO:0003677	DNA binding	0.000224939379	5.173	12	26	0	AT1G03280 AT1G16710 AT1G18040 AT1G20693 AT1G20696 AT1G55970 AT1G67220 AT1G73690 AT1G79000 AT2G38560 AT2G41630 AT3G04740 AT3G10330 AT3G12980 AT3G18090 AT3G23780 AT3G29380 AT3G51880 AT4G20340 AT4G20810 AT4G21710 AT4G31720 AT4G35800 AT5G09920 AT5G45140 AT5G60040
16	F	GO:0003682	chromatin binding	0.00136573352	93.030	3	26	0	AT1G03280 AT1G16710 AT1G18040 AT1G20693 AT1G20696 AT1G55970 AT1G67220 AT1G73690 AT1G79000 AT2G38560 AT2G41630 AT3G04740 AT3G10330 AT3G12980 AT3G18090 AT3G23780 AT3G29380 AT3G51880 AT4G20340 AT4G20810 AT4G21710 AT4G31720 AT4G35800 AT5G09920 AT5G45140 AT5G60040
16	F	GO:0003712	transcription cofactor activity	0.00111174277	99.446	3	26	0	AT1G03280 AT1G16710 AT1G18040 AT1G20693 AT1G20696 AT1G55970 AT1G67220 AT1G73690 AT1G79000 AT2G38560 AT2G41630 AT3G04740 AT3G10330 AT3G12980 AT3G18090 AT3G23780 AT3G29380 AT3G51880 AT4G20340 AT4G20810 AT4G21710 AT4G31720 AT4G35800 AT5G09920 AT5G45140 AT5G60040
16	F	GO:0003899	DNA-directed RNA polymerase activity	8.0034498e-11	108.535	7	26	0	AT1G03280 AT1G16710 AT1G18040 AT1G20693 AT1G20696 AT1G55970 AT1G67220 AT1G73690 AT1G79000 AT2G38560 AT2G41630 AT3G04740 AT3G10330 AT3G12980 AT3G18090 AT3G23780 AT3G29380 AT3G51880 AT4G20340 AT4G20810 AT4G21710 AT4G31720 AT4G35800 AT5G09920 AT5G45140 AT5G60040
16	F	GO:0008080	N-acetyltransferase activity	2.65213711e-07	109.240	5	26	0	AT1G03280 AT1G16710 AT1G18040 AT1G20693 AT1G20696 AT1G55970 AT1G67220 AT1G73690 AT1G79000 AT2G38560 AT2G41630 AT3G04740 AT3G10330 AT3G12980 AT3G18090 AT3G23780 AT3G29380 AT3G51880 AT4G20340 AT4G20810 AT4G21710 AT4G31720 AT4G35800 AT5G09920 AT5G45140 AT5G60040
16	F	GO:0008134	transcription factor binding	0.00235103349	77.944	3	26	0	AT1G03280 AT1G16710 AT1G18040 AT1G20693 AT1G20696 AT1G55970 AT1G67220 AT1G73690 AT1G79000 AT2G38560 AT2G41630 AT3G04740 AT3G10330 AT3G12980 AT3G18090 AT3G23780 AT3G29380 AT3G51880 AT4G20340 AT4G20810 AT4G21710 AT4G31720 AT4G35800 AT5G09920 AT5G45140 AT5G60040
16	F	GO:0008415	acyltransferase activity	0.000264089744	27.945	5	26	0	AT1G03280 AT1G16710 AT1G18040 AT1G20693 AT1G20696 AT1G55970 AT1G67220 AT1G73690 AT1G79000 AT2G38560 AT2G41630 AT3G04740 AT3G10330 AT3G12980 AT3G18090 AT3G23780 AT3G29380 AT3G51880 AT4G20340 AT4G20810 AT4G21710 AT4G31720 AT4G35800 AT5G09920 AT5G45140 AT5G60040
16	F	GO:0016407	acetyltransferase activity	1.43562829e-06	78.796	5	26	0	AT1G03280 AT1G16710 AT1G18040 AT1G20693 AT1G20696 AT1G55970 AT1G67220 AT1G73690 AT1G79000 AT2G38560 AT2G41630 AT3G04740 AT3G10330 AT3G12980 AT3G18090 AT3G23780 AT3G29380 AT3G51880 AT4G20340 AT4G20810 AT4G21710 AT4G31720 AT4G35800 AT5G09920 AT5G45140 AT5G60040
16	F	GO:0016410	N-acyltransferase activity	2.98156357e-07	106.812	5	26	0	AT1G03280 AT1G16710 AT1G18040 AT1G20693 AT1G20696 AT1G55970 AT1G67220 AT1G73690 AT1G79000 AT2G38560 AT2G41630 AT3G04740 AT3G10330 AT3G12980 AT3G18090 AT3G23780 AT3G29380 AT3G51880 AT4G20340 AT4G20810 AT4G21710 AT4G31720 AT4G35800 AT5G09920 AT5G45140 AT5G60040
16	F	GO:0016740	transferase activity	1.44354507e-05	5.190	14	26	0	AT1G03280 AT1G16710 AT1G18040 AT1G20693 AT1G20696 AT1G55970 AT1G67220 AT1G73690 AT1G79000 AT2G38560 AT2G41630 AT3G04740 AT3G10330 AT3G12980 AT3G18090 AT3G23780 AT3G29380 AT3G51880 AT4G20340 AT4G20810 AT4G21710 AT4G31720 AT4G35800 AT5G09920 AT5G45140 AT5G60040
16	F	GO:0016746	transferase activity, transferring acyl groups	0.00052829394	24.275	5	26	0	AT1G03280 AT1G16710 AT1G18040 AT1G20693 AT1G20696 AT1G55970 AT1G67220 AT1G73690 AT1G79000 AT2G38560 AT2G41630 AT3G04740 AT3G10330 AT3G12980 AT3G18090 AT3G23780 AT3G29380 AT3G51880 AT4G20340 AT4G20810 AT4G21710 AT4G31720 AT4G35800 AT5G09920 AT5G45140 AT5G60040
16	F	GO:0016747	transferase activity, transferring groups other than amino-acyl groups	0.000279602454	27.624	5	26	0	AT1G03280 AT1G16710 AT1G18040 AT1G20693 AT1G20696 AT1G55970 AT1G67220 AT1G73690 AT1G79000 AT2G38560 AT2G41630 AT3G04740 AT3G10330 AT3G12980 AT3G18090 AT3G23780 AT3G29380 AT3G51880 AT4G20340 AT4G20810 AT4G21710 AT4G31720 AT4G35800 AT5G09920 AT5G45140 AT5G60040
16	F	GO:0016772	transferase activity, transferring phosphorus-containing groups	0.0039435069	5.733	9	26	0	AT1G03280 AT1G16710 AT1G18040 AT1G20693 AT1G20696 AT1G55970 AT1G67220 AT1G73690 AT1G79000 AT2G38560 AT2G41630 AT3G04740 AT3G10330 AT3G12980 AT3G18090 AT3G23780 AT3G29380 AT3G51880 AT4G20340 AT4G20810 AT4G21710 AT4G31720 AT4G35800 AT5G09920 AT5G45140 AT5G60040
16	F	GO:0016779	nucleotidyltransferase activity	5.9484257e-08	43.136	7	26	0	AT1G03280 AT1G16710 AT1G18040 AT1G20693 AT1G20696 AT1G55970 AT1G67220 AT1G73690 AT1G79000 AT2G38560 AT2G41630 AT3G04740 AT3G10330 AT3G12980 AT3G18090 AT3G23780 AT3G29380 AT3G51880 AT4G20340 AT4G20810 AT4G21710 AT4G31720 AT4G35800 AT5G09920 AT5G45140 AT5G60040
16	F	GO:0030528	transcription regulator activity	2.33060201e-07	7.136	14	26	0	AT1G03280 AT1G16710 AT1G18040 AT1G20693 AT1G20696 AT1G55970 AT1G67220 AT1G73690 AT1G79000 AT2G38560 AT2G41630 AT3G04740 AT3G10330 AT3G12980 AT3G18090 AT3G23780 AT3G29380 AT3G51880 AT4G20340 AT4G20810 AT4G21710 AT4G31720 AT4G35800 AT5G09920 AT5G45140 AT5G60040
16	F	GO:0034062	RNA polymerase activity	1.57136799e-10	98.958	7	26	0	AT1G03280 AT1G16710 AT1G18040 AT1G20693 AT1G20696 AT1G55970 AT1G67220 AT1G73690 AT1G79000 AT2G38560 AT2G41630 AT3G04740 AT3G10330 AT3G12980 AT3G18090 AT3G23780 AT3G29380 AT3G51880 AT4G20340 AT4G20810 AT4G21710 AT4G31720 AT4G35800 AT5G09920 AT5G45140 AT5G60040
16	P	GO:0006139	nucleobase, nucleoside, nucleotide and nucleic acid metabolic process	5.849871095e-12	6.946	20	26	0	AT1G03280 AT1G16710 AT1G18040 AT1G20693 AT1G20696 AT1G55970 AT1G67220 AT1G73690 AT1G79000 AT2G38560 AT2G41630 AT3G04740 AT3G10330 AT3G12980 AT3G18090 AT3G23780 AT3G29380 AT3G51880 AT4G20340 AT4G20810 AT4G21710 AT4G31720 AT4G35800 AT5G09920 AT5G45140 AT5G60040
16	P	GO:0006350	transcription	7.24540743e-16	11.009	20	26	0	AT1G03280 AT1G16710 AT1G18040 AT1G20693 AT1G20696 AT1G55970 AT1G67220 AT1G73690 AT1G79000 AT2G38560 AT2G41630 AT3G04740 AT3G10330 AT3G12980 AT3G18090 AT3G23780 AT3G29380 AT3G51880 AT4G20340 AT4G20810 AT4G21710 AT4G31720 AT4G35800 AT5G09920 AT5G45140 AT5G60040
16	P	GO:0006351	transcription, DNA-dependent	2.332336403e-09	12.653	13	26	0	AT1G03280 AT1G16710 AT1G18040 AT1G20693 AT1G20696 AT1G55970 AT1G67220 AT1G73690 AT1G79000 AT2G38560 AT2G41630 AT3G04740 AT3G10330 AT3G12980 AT3G18090 AT3G23780 AT3G29380 AT3G51880 AT4G20340 AT4G20810 AT4G21710 AT4G31720 AT4G35800 AT5G09920 AT5G45140 AT5G60040
16	P	GO:0006352	transcription initiation	6.538971651e-12	168.752	7	26	0	AT1G03280 AT1G16710 AT1G18040 AT1G20693 AT1G20696 AT1G55970 AT1G67220 AT1G73690 AT1G79000 AT2G38560 AT2G41630 AT3G04740 AT3G10330 AT3G12980 AT3G18090 AT3G23780 AT3G29380 AT3G51880 AT4G20340 AT4G20810 AT4G21710 AT4G31720 AT4G35800 AT5G09920 AT5G45140 AT5G60040
16	P	GO:0006355	regulation of transcription, DNA-dependent	0.002526625315	8.062	8	26	0	AT1G03280 AT1G16710 AT1G18040 AT1G20693 AT1G20696 AT1G55970 AT1G67220 AT1G73690 AT1G79000 AT2G38560 AT2G41630 AT3G04740 AT3G10330 AT3G12980 AT3G18090 AT3G23780 AT3G29380 AT3G51880 AT4G20340 AT4G20810 AT4G21710 AT4G31720 AT4G35800 AT5G09920 AT5G45140 AT5G60040
16	P	GO:0008152	metabolic process	0.03571282011	1.942	21	26	0	AT1G03280 AT1G16710 AT1G18040 AT1G20693 AT1G20696 AT1G55970 AT1G67220 AT1G73690 AT1G79000 AT2G38560 AT2G41630 AT3G04740 AT3G10330 AT3G12980 AT3G18090 AT3G23780 AT3G29380 AT3G51880 AT4G20340 AT4G20810 AT4G21710 AT4G31720 AT4G35800 AT5G09920 AT5G45140 AT5G60040
16	P	GO:0009987	cellular process	8.21889416e-08	2.406	26	26	0	AT1G03280 AT1G16710 AT1G18040 AT1G20693 AT1G20696 AT1G55970 AT1G67220 AT1G73690 AT1G79000 AT2G38560 AT2G41630 AT3G04740 AT3G10330 AT3G12980 AT3G18090 AT3G23780 AT3G29380 AT3G51880 AT4G20340 AT4G20810 AT4G21710 AT4G31720 AT4G35800 AT5G09920 AT5G45140 AT5G60040
16	P	GO:0010467	gene expression	4.163828906e-10	5.567	20	26	0	AT1G03280 AT1G16710 AT1G18040 AT1G20693 AT1G20696 AT1G55970 AT1G67220 AT1G73690 AT1G79000 AT2G38560 AT2G41630 AT3G04740 AT3G10330 AT3G12980 AT3G18090 AT3G23780 AT3G29380 AT3G51880 AT4G20340 AT4G20810 AT4G21710 AT4G31720 AT4G35800 AT5G09920 AT5G45140 AT5G60040
16	P	GO:0010468	regulation of gene expression	0.004076592731	5.407	10	26	0	AT1G03280 AT1G16710 AT1G18040 AT1G20693 AT1G20696 AT1G55970 AT1G67220 AT1G73690 AT1G79000 AT2G38560 AT2G41630 AT3G04740 AT3G10330 AT3G12980 AT3G18090 AT3G23780 AT3G29380 AT3G51880 AT4G20340 AT4G20810 AT4G21710 AT4G31720 AT4G35800 AT5G09920 AT5G45140 AT5G60040
16	P	GO:0016043	cellular component organization and biogenesis	0.001381788228	6.097	10	26	0	AT1G03280 AT1G16710 AT1G18040 AT1G20693 AT1G20696 AT1G55970 AT1G67220 AT1G73690 AT1G79000 AT2G38560 AT2G41630 AT3G04740 AT3G10330 AT3G12980 AT3G18090 AT3G23780 AT3G29380 AT3G51880 AT4G20340 AT4G20810 AT4G21710 AT4G31720 AT4G35800 AT5G09920 AT5G45140 AT5G60040
16	P	GO:0016070	RNA metabolic process	1.595879359e-08	9.270	14	26	0	AT1G03280 AT1G16710 AT1G18040 AT1G20693 AT1G20696 AT1G55970 AT1G67220 AT1G73690 AT1G79000 AT2G38560 AT2G41630 AT3G04740 AT3G10330 AT3G12980 AT3G18090 AT3G23780 AT3G29380 AT3G51880 AT4G20340 AT4G20810 AT4G21710 AT4G31720 AT4G35800 AT5G09920 AT5G45140 AT5G60040
16	P	GO:0019219	regulation of nucleobase, nucleoside, nucleotide and nucleic acid metabolic process	0.01980570913	5.172	9	26	0	AT1G03280 AT1G16710 AT1G18040 AT1G20693 AT1G20696 AT1G55970 AT1G67220 AT1G73690 AT1G79000 AT2G38560 AT2G41630 AT3G04740 AT3G10330 AT3G12980 AT3G18090 AT3G23780 AT3G29380 AT3G51880 AT4G20340 AT4G20810 AT4G21710 AT4G31720 AT4G35800 AT5G09920 AT5G45140 AT5G60040
16	P	GO:0019222	regulation of metabolic process	0.03373292605	4.835	9	26	0	AT1G03280 AT1G16710 AT1G18040 AT1G20693 AT1G20696 AT1G55970 AT1G67220 AT1G73690 AT1G79000 AT2G38560 AT2G41630 AT3G04740 AT3G10330 AT3G12980 AT3G18090 AT3G23780 AT3G29380 AT3G51880 AT4G20340 AT4G20810 AT4G21710 AT4G31720 AT4G35800 AT5G09920 AT5G45140 AT5G60040
16	P	GO:0022607	cellular component assembly	1.471590434e-05	21.865	7	26	0	AT1G03280 AT1G16710 AT1G18040 AT1G20693 AT1G20696 AT1G55970 AT1G67220 AT1G73690 AT1G79000 AT2G38560 AT2G41630 AT3G04740 AT3G10330 AT3G12980 AT3G18090 AT3G23780 AT3G29380 AT3G51880 AT4G20340 AT4G20810 AT4G21710 AT4G31720 AT4G35800 AT5G09920 AT5G45140 AT5G60040
16	P	GO:0031323	regulation of cellular metabolic process	0.02957370193	4.917	9	26	0	AT1G03280 AT1G16710 AT1G18040 AT1G20693 AT1G20696 AT1G55970 AT1G67220 AT1G73690 AT1G79000 AT2G38560 AT2G41630 AT3G04740 AT3G10330 AT3G12980 AT3G18090 AT3G23780 AT3G29380 AT3G51880 AT4G20340 AT4G20810 AT4G21710 AT4G31720 AT4G35800 AT5G09920 AT5G45140 AT5G60040
16	P	GO:0032774	RNA biosynthetic process	2.362909532e-09	12.640	13	26	0	AT1G03280 AT1G16710 AT1G18040 AT1G20693 AT1G20696 AT1G55970 AT1G67220 AT1G73690 AT1G79000 AT2G38560 AT2G41630 AT3G04740 AT3G10330 AT3G12980 AT3G18090 AT3G23780 AT3G29380 AT3G51880 AT4G20340 AT4G20810 AT4G21710 AT4G31720 AT4G35800 AT5G09920 AT5G45140 AT5G60040
16	P	GO:0043283	biopolymer metabolic process	0.005470548604	3.164	15	26	0	AT1G03280 AT1G16710 AT1G18040 AT1G20693 AT1G20696 AT1G55970 AT1G67220 AT1G73690 AT1G79000 AT2G38560 AT2G41630 AT3G04740 AT3G10330 AT3G12980 AT3G18090 AT3G23780 AT3G29380 AT3G51880 AT4G20340 AT4G20810 AT4G21710 AT4G31720 AT4G35800 AT5G09920 AT5G45140 AT5G60040
16	P	GO:0044237	cellular metabolic process	0.000712527456	2.407	21	26	0	AT1G03280 AT1G16710 AT1G18040 AT1G20693 AT1G20696 AT1G55970 AT1G67220 AT1G73690 AT1G79000 AT2G38560 AT2G41630 AT3G04740 AT3G10330 AT3G12980 AT3G18090 AT3G23780 AT3G29380 AT3G51880 AT4G20340 AT4G20810 AT4G21710 AT4G31720 AT4G35800 AT5G09920 AT5G45140 AT5G60040
16	P	GO:0044238	primary metabolic process	0.000812689406	2.390	21	26	0	AT1G03280 AT1G16710 AT1G18040 AT1G20693 AT1G20696 AT1G55970 AT1G67220 AT1G73690 AT1G79000 AT2G38560 AT2G41630 AT3G04740 AT3G10330 AT3G12980 AT3G18090 AT3G23780 AT3G29380 AT3G51880 AT4G20340 AT4G20810 AT4G21710 AT4G31720 AT4G35800 AT5G09920 AT5G45140 AT5G60040
16	P	GO:0045449	regulation of transcription	0.01760935188	5.249	9	26	0	AT1G03280 AT1G16710 AT1G18040 AT1G20693 AT1G20696 AT1G55970 AT1G67220 AT1G73690 AT1G79000 AT2G38560 AT2G41630 AT3G04740 AT3G10330 AT3G12980 AT3G18090 AT3G23780 AT3G29380 AT3G51880 AT4G20340 AT4G20810 AT4G21710 AT4G31720 AT4G35800 AT5G09920 AT5G45140 AT5G60040
16	P	GO:0050789	regulation of biological process	0.0006383540658	5.053	12	26	0	AT1G03280 AT1G16710 AT1G18040 AT1G20693 AT1G20696 AT1G55970 AT1G67220 AT1G73690 AT1G79000 AT2G38560 AT2G41630 AT3G04740 AT3G10330 AT3G12980 AT3G18090 AT3G23780 AT3G29380 AT3G51880 AT4G20340 AT4G20810 AT4G21710 AT4G31720 AT4G35800 AT5G09920 AT5G45140 AT5G60040
16	P	GO:0050794	regulation of cellular process	0.001515654179	5.255	11	26	0	AT1G03280 AT1G16710 AT1G18040 AT1G20693 AT1G20696 AT1G55970 AT1G67220 AT1G73690 AT1G79000 AT2G38560 AT2G41630 AT3G04740 AT3G10330 AT3G12980 AT3G18090 AT3G23780 AT3G29380 AT3G51880 AT4G20340 AT4G20810 AT4G21710 AT4G31720 AT4G35800 AT5G09920 AT5G45140 AT5G60040
16	P	GO:0051252	regulation of RNA metabolic process	0.00275552252	7.968	8	26	0	AT1G03280 AT1G16710 AT1G18040 AT1G20693 AT1G20696 AT1G55970 AT1G67220 AT1G73690 AT1G79000 AT2G38560 AT2G41630 AT3G04740 AT3G10330 AT3G12980 AT3G18090 AT3G23780 AT3G29380 AT3G51880 AT4G20340 AT4G20810 AT4G21710 AT4G31720 AT4G35800 AT5G09920 AT5G45140 AT5G60040
16	P	GO:0065003	macromolecular complex assembly	6.285804724e-06	24.742	7	26	0	AT1G03280 AT1G16710 AT1G18040 AT1G20693 AT1G20696 AT1G55970 AT1G67220 AT1G73690 AT1G79000 AT2G38560 AT2G41630 AT3G04740 AT3G10330 AT3G12980 AT3G18090 AT3G23780 AT3G29380 AT3G51880 AT4G20340 AT4G20810 AT4G21710 AT4G31720 AT4G35800 AT5G09920 AT5G45140 AT5G60040
16	P	GO:0065004	protein-DNA complex assembly	5.649667403e-09	67.157	7	26	0	AT1G03280 AT1G16710 AT1G18040 AT1G20693 AT1G20696 AT1G55970 AT1G67220 AT1G73690 AT1G79000 AT2G38560 AT2G41630 AT3G04740 AT3G10330 AT3G12980 AT3G18090 AT3G23780 AT3G29380 AT3G51880 AT4G20340 AT4G20810 AT4G21710 AT4G31720 AT4G35800 AT5G09920 AT5G45140 AT5G60040
16	P	GO:0065007	biological regulation	0.002560811514	4.435	12	26	0	AT1G03280 AT1G16710 AT1G18040 AT1G20693 AT1G20696 AT1G55970 AT1G67220 AT1G73690 AT1G79000 AT2G38560 AT2G41630 AT3G04740 AT3G10330 AT3G12980 AT3G18090 AT3G23780 AT3G29380 AT3G51880 AT4G20340 AT4G20810 AT4G21710 AT4G31720 AT4G35800 AT5G09920 AT5G45140 AT5G60040
170	C	GO:0000267	cell fraction	9.95535072e-06	337.136	3	6	0	AT1G75850 AT2G17790 AT3G51310 AT4G27690 AT5G06140 AT5G53530
170	C	GO:0005624	membrane fraction	5.9806152e-06	397.339	3	6	0	AT1G75850 AT2G17790 AT3G51310 AT4G27690 AT5G06140 AT5G53530
170	C	GO:0005768	endosome	2.95449672e-05	236.713	3	6	0	AT1G75850 AT2G17790 AT3G51310 AT4G27690 AT5G06140 AT5G53530
170	C	GO:0043234	protein complex	0.017305176	12.733	4	6	0	AT1G75850 AT2G17790 AT3G51310 AT4G27690 AT5G06140 AT5G53530
170	C	GO:0044425	membrane part	0.023228856	11.811	4	6	0	AT1G75850 AT2G17790 AT3G51310 AT4G27690 AT5G06140 AT5G53530
170	P	GO:0006810	transport	8.13524715e-05	14.237	6	6	0	AT1G75850 AT2G17790 AT3G51310 AT4G27690 AT5G06140 AT5G53530
170	P	GO:0006886	intracellular protein transport	3.946621246e-07	83.146	5	6	0	AT1G75850 AT2G17790 AT3G51310 AT4G27690 AT5G06140 AT5G53530
170	P	GO:0007034	vacuolar transport	8.62672712e-06	555.568	3	6	0	AT1G75850 AT2G17790 AT3G51310 AT4G27690 AT5G06140 AT5G53530
170	P	GO:0008104	protein localization	3.088088197e-06	55.206	5	6	0	AT1G75850 AT2G17790 AT3G51310 AT4G27690 AT5G06140 AT5G53530
170	P	GO:0015031	protein transport	2.36885573e-06	58.202	5	6	0	AT1G75850 AT2G17790 AT3G51310 AT4G27690 AT5G06140 AT5G53530
170	P	GO:0016043	cellular component organization and biogenesis	4.264061888e-05	15.853	6	6	0	AT1G75850 AT2G17790 AT3G51310 AT4G27690 AT5G06140 AT5G53530
170	P	GO:0016192	vesicle-mediated transport	1.144699121e-10	132.853	6	6	0	AT1G75850 AT2G17790 AT3G51310 AT4G27690 AT5G06140 AT5G53530
170	P	GO:0033036	macromolecule localization	3.438717175e-06	54.034	5	6	0	AT1G75850 AT2G17790 AT3G51310 AT4G27690 AT5G06140 AT5G53530
170	P	GO:0045184	establishment of protein localization	2.805279753e-06	56.273	5	6	0	AT1G75850 AT2G17790 AT3G51310 AT4G27690 AT5G06140 AT5G53530
170	P	GO:0046907	intracellular transport	1.796019532e-08	57.653	6	6	0	AT1G75850 AT2G17790 AT3G51310 AT4G27690 AT5G06140 AT5G53530
170	P	GO:0051179	localization	9.12113716e-05	13.969	6	6	0	AT1G75850 AT2G17790 AT3G51310 AT4G27690 AT5G06140 AT5G53530
170	P	GO:0051234	establishment of localization	8.63139201e-05	14.097	6	6	0	AT1G75850 AT2G17790 AT3G51310 AT4G27690 AT5G06140 AT5G53530
170	P	GO:0051641	cellular localization	3.991244368e-08	50.506	6	6	0	AT1G75850 AT2G17790 AT3G51310 AT4G27690 AT5G06140 AT5G53530
170	P	GO:0051649	establishment of cellular localization	3.47446198e-08	51.681	6	6	0	AT1G75850 AT2G17790 AT3G51310 AT4G27690 AT5G06140 AT5G53530
171	F	GO:0008289	lipid binding	2.52036076e-11	149.665	6	6	0	AT1G13170 AT2G31020 AT2G31030 AT4G08180 AT4G12460 AT4G22540
171	P	GO:0006629	lipid metabolic process	2.316942949e-07	37.724	6	6	0	AT1G13170 AT2G31020 AT2G31030 AT4G08180 AT4G12460 AT4G22540
171	P	GO:0008202	steroid metabolic process	5.29424035e-14	461.226	6	6	0	AT1G13170 AT2G31020 AT2G31030 AT4G08180 AT4G12460 AT4G22540
171	P	GO:0044255	cellular lipid metabolic process	2.641839219e-08	54.082	6	6	0	AT1G13170 AT2G31020 AT2G31030 AT4G08180 AT4G12460 AT4G22540
172	C	GO:0005635	nuclear envelope	0.0028013412	279.887	2	3	0	AT1G03140 AT1G79280 AT5G06680
172	C	GO:0044428	nuclear part	0.000954306696	55.907	3	3	0	AT1G03140 AT1G79280 AT5G06680
173	F	GO:0003924	GTPase activity	0.00166897862	490.078	2	3	0	AT2G14120 AT3G12740 AT4G33650
174	C	GO:0005739	mitochondrion	3.85845264e-05	21.232	5	5	0	AT1G50940 AT2G18450 AT3G27380 AT5G65165 AT5G66760
174	C	GO:0032991	macromolecular complex	0.0238152768	10.788	4	5	0	AT1G50940 AT2G18450 AT3G27380 AT5G65165 AT5G66760
174	C	GO:0043234	protein complex	0.0060192468	15.280	4	5	0	AT1G50940 AT2G18450 AT3G27380 AT5G65165 AT5G66760
174	C	GO:0044455	mitochondrial membrane part	0.01194997944	148.340	2	5	0	AT1G50940 AT2G18450 AT3G27380 AT5G65165 AT5G66760
174	F	GO:0009055	electron carrier activity	0.00088325014	90.340	3	5	0	AT1G50940 AT2G18450 AT3G27380 AT5G65165 AT5G66760
174	F	GO:0016491	oxidoreductase activity	9.5871065e-05	20.011	5	5	0	AT1G50940 AT2G18450 AT3G27380 AT5G65165 AT5G66760
174	F	GO:0016627	oxidoreductase activity, acting on the CH-CH group of donors	8.2255524e-08	289.786	4	5	0	AT1G50940 AT2G18450 AT3G27380 AT5G65165 AT5G66760
174	P	GO:0006091	generation of precursor metabolites and energy	2.613500183e-05	30.366	5	5	0	AT1G50940 AT2G18450 AT3G27380 AT5G65165 AT5G66760
174	P	GO:0006118	electron transport	8.60394907e-06	37.899	5	5	0	AT1G50940 AT2G18450 AT3G27380 AT5G65165 AT5G66760
174	P	GO:0006119	oxidative phosphorylation	9.05320598e-08	343.088	4	5	0	AT1G50940 AT2G18450 AT3G27380 AT5G65165 AT5G66760
174	P	GO:0006793	phosphorus metabolic process	0.01239511132	18.141	4	5	0	AT1G50940 AT2G18450 AT3G27380 AT5G65165 AT5G66760
174	P	GO:0006796	phosphate metabolic process	0.01234953473	18.158	4	5	0	AT1G50940 AT2G18450 AT3G27380 AT5G65165 AT5G66760
174	P	GO:0016310	phosphorylation	0.01026516216	19.023	4	5	0	AT1G50940 AT2G18450 AT3G27380 AT5G65165 AT5G66760
175	C	GO:0005737	cytoplasm	0.0246187032	4.354	6	6	0	AT1G18500 AT1G74040 AT2G31170 AT5G23010 AT5G23020 AT5G38830
175	C	GO:0009507	chloroplast	0.0097428576	8.237	5	6	0	AT1G18500 AT1G74040 AT2G31170 AT5G23010 AT5G23020 AT5G38830
175	C	GO:0009536	plastid	0.01406962536	7.643	5	6	0	AT1G18500 AT1G74040 AT2G31170 AT5G23010 AT5G23020 AT5G38830
175	F	GO:0004812	aminoacyl-tRNA ligase activity	0.031716751	126.232	2	6	0	AT1G18500 AT1G74040 AT2G31170 AT5G23010 AT5G23020 AT5G38830
175	F	GO:0016746	transferase activity, transferring acyl groups	1.7547922e-05	84.155	4	6	0	AT1G18500 AT1G74040 AT2G31170 AT5G23010 AT5G23020 AT5G38830
175	F	GO:0016875	ligase activity, forming carbon-oxygen bonds	0.031716751	126.232	2	6	0	AT1G18500 AT1G74040 AT2G31170 AT5G23010 AT5G23020 AT5G38830
175	F	GO:0016876	ligase activity, forming aminoacyl-tRNA and related compounds	0.031716751	126.232	2	6	0	AT1G18500 AT1G74040 AT2G31170 AT5G23010 AT5G23020 AT5G38830
175	P	GO:0006082	organic acid metabolic process	5.288648629e-05	31.292	5	6	0	AT1G18500 AT1G74040 AT2G31170 AT5G23010 AT5G23020 AT5G38830
175	P	GO:0006519	amino acid and derivative metabolic process	1.457275437e-05	40.499	5	6	0	AT1G18500 AT1G74040 AT2G31170 AT5G23010 AT5G23020 AT5G38830
175	P	GO:0006520	amino acid metabolic process	2.048210452e-06	59.914	5	6	0	AT1G18500 AT1G74040 AT2G31170 AT5G23010 AT5G23020 AT5G38830
175	P	GO:0006807	nitrogen compound metabolic process	9.01779926e-06	44.575	5	6	0	AT1G18500 AT1G74040 AT2G31170 AT5G23010 AT5G23020 AT5G38830
175	P	GO:0008652	amino acid biosynthetic process	0.003239193068	79.886	3	6	0	AT1G18500 AT1G74040 AT2G31170 AT5G23010 AT5G23020 AT5G38830
175	P	GO:0009081	branched chain family amino acid metabolic process	1.45592378e-05	470.096	3	6	0	AT1G18500 AT1G74040 AT2G31170 AT5G23010 AT5G23020 AT5G38830
175	P	GO:0009308	amine metabolic process	4.863705153e-06	50.423	5	6	0	AT1G18500 AT1G74040 AT2G31170 AT5G23010 AT5G23020 AT5G38830
175	P	GO:0009309	amine biosynthetic process	0.004524117553	71.477	3	6	0	AT1G18500 AT1G74040 AT2G31170 AT5G23010 AT5G23020 AT5G38830
175	P	GO:0016137	glycoside metabolic process	0.01026150128	325.933	2	6	0	AT1G18500 AT1G74040 AT2G31170 AT5G23010 AT5G23020 AT5G38830
175	P	GO:0019752	carboxylic acid metabolic process	5.208023211e-05	31.388	5	6	0	AT1G18500 AT1G74040 AT2G31170 AT5G23010 AT5G23020 AT5G38830
175	P	GO:0019757	glycosinolate metabolic process	0.01026150128	325.933	2	6	0	AT1G18500 AT1G74040 AT2G31170 AT5G23010 AT5G23020 AT5G38830
175	P	GO:0019760	glucosinolate metabolic process	0.01026150128	325.933	2	6	0	AT1G18500 AT1G74040 AT2G31170 AT5G23010 AT5G23020 AT5G38830
175	P	GO:0044249	cellular biosynthetic process	0.01806243359	9.664	5	6	0	AT1G18500 AT1G74040 AT2G31170 AT5G23010 AT5G23020 AT5G38830
175	P	GO:0044271	nitrogen compound biosynthetic process	0.006012176483	65.013	3	6	0	AT1G18500 AT1G74040 AT2G31170 AT5G23010 AT5G23020 AT5G38830
177	F	GO:0016763	transferase activity, transferring pentosyl groups	0.0077181103	249.940	2	5	0	AT2G16570 AT2G37690 AT3G01120 AT3G57050 AT4G34740
177	P	GO:0000096	sulfur amino acid metabolic process	0.02568987707	203.708	2	5	0	AT2G16570 AT2G37690 AT3G01120 AT3G57050 AT4G34740
177	P	GO:0000097	sulfur amino acid biosynthetic process	0.00684529237	391.120	2	5	0	AT2G16570 AT2G37690 AT3G01120 AT3G57050 AT4G34740
177	P	GO:0006163	purine nucleotide metabolic process	0.03893244113	165.729	2	5	0	AT2G16570 AT2G37690 AT3G01120 AT3G57050 AT4G34740
177	P	GO:0006164	purine nucleotide biosynthetic process	0.03893244113	165.729	2	5	0	AT2G16570 AT2G37690 AT3G01120 AT3G57050 AT4G34740
177	P	GO:0006555	methionine metabolic process	0.01356539084	279.371	2	5	0	AT2G16570 AT2G37690 AT3G01120 AT3G57050 AT4G34740
177	P	GO:0009058	biosynthetic process	0.0156721863	8.464	5	5	0	AT2G16570 AT2G37690 AT3G01120 AT3G57050 AT4G34740
177	P	GO:0009067	aspartate family amino acid biosynthetic process	0.01203982838	296.303	2	5	0	AT2G16570 AT2G37690 AT3G01120 AT3G57050 AT4G34740
177	P	GO:0044249	cellular biosynthetic process	0.003242944787	11.596	5	5	0	AT2G16570 AT2G37690 AT3G01120 AT3G57050 AT4G34740
177	P	GO:0044272	sulfur compound biosynthetic process	0.01203982838	296.303	2	5	0	AT2G16570 AT2G37690 AT3G01120 AT3G57050 AT4G34740
177	P	GO:0055086	nucleobase, nucleoside and nucleotide metabolic process	0.002313993072	85.273	3	5	0	AT2G16570 AT2G37690 AT3G01120 AT3G57050 AT4G34740
178	C	GO:0005829	cytosol	0.0001333157448	43.501	4	6	0	AT1G48470 AT1G66200 AT3G17820 AT5G16570 AT5G35630 AT5G37600
178	F	GO:0016874	ligase activity	4.7233677e-09	63.116	6	6	0	AT1G48470 AT1G66200 AT3G17820 AT5G16570 AT5G35630 AT5G37600
178	F	GO:0016879	ligase activity, forming carbon-nitrogen bonds	5.936221e-10	88.947	6	6	0	AT1G48470 AT1G66200 AT3G17820 AT5G16570 AT5G35630 AT5G37600
178	P	GO:0006520	amino acid metabolic process	0.03531793	35.949	3	6	0	AT1G48470 AT1G66200 AT3G17820 AT5G16570 AT5G35630 AT5G37600
178	P	GO:0006807	nitrogen compound metabolic process	2.823136788e-08	53.490	6	6	0	AT1G48470 AT1G66200 AT3G17820 AT5G16570 AT5G35630 AT5G37600
178	P	GO:0009064	glutamine family amino acid metabolic process	0.0001095118102	244.450	3	6	0	AT1G48470 AT1G66200 AT3G17820 AT5G16570 AT5G35630 AT5G37600
179	C	GO:0005739	mitochondrion	0.000822212664	21.232	4	4	0	AT3G17910 AT3G27240 AT5G13430 AT5G13440
179	F	GO:0015078	hydrogen ion transmembrane transporter activity	0.048078272	97.633	2	4	0	AT3G17910 AT3G27240 AT5G13430 AT5G13440
179	P	GO:0006118	electron transport	0.04897558048	28.424	3	4	0	AT3G17910 AT3G27240 AT5G13430 AT5G13440
17	F	GO:0004721	phosphoprotein phosphatase activity	3.9964332e-07	82.652	5	8	0	AT1G10430 AT1G47220 AT1G59830 AT1G69960 AT2G42500 AT3G58500 AT5G44100 AT5G45550
17	F	GO:0004722	protein serine/threonine phosphatase activity	1.37685601e-07	102.100	5	8	0	AT1G10430 AT1G47220 AT1G59830 AT1G69960 AT2G42500 AT3G58500 AT5G44100 AT5G45550
17	F	GO:0016788	hydrolase activity, acting on ester bonds	0.00067607807	18.597	5	8	0	AT1G10430 AT1G47220 AT1G59830 AT1G69960 AT2G42500 AT3G58500 AT5G44100 AT5G45550
17	F	GO:0016791	phosphoric monoester hydrolase activity	2.62752714e-06	56.805	5	8	0	AT1G10430 AT1G47220 AT1G59830 AT1G69960 AT2G42500 AT3G58500 AT5G44100 AT5G45550
17	F	GO:0042578	phosphoric ester hydrolase activity	7.1581418e-06	46.492	5	8	0	AT1G10430 AT1G47220 AT1G59830 AT1G69960 AT2G42500 AT3G58500 AT5G44100 AT5G45550
180	P	GO:0009735	response to cytokinin stimulus	0.01559483655	239.657	2	3	0	AT1G76700 AT5G10720 AT5G35750
180	P	GO:0009736	cytokinin mediated signaling	0.004816574738	428.860	2	3	0	AT1G76700 AT5G10720 AT5G35750
182	F	GO:0004518	nuclease activity	0.034033629	109.623	2	3	0	AT1G70070 AT3G07750 AT3G46210
182	F	GO:0004527	exonuclease activity	0.0032148643	354.525	2	3	0	AT1G70070 AT3G07750 AT3G46210
182	F	GO:0004540	ribonuclease activity	0.0071777338	238.038	2	3	0	AT1G70070 AT3G07750 AT3G46210
182	F	GO:0008408	3'-5' exonuclease activity	0.00096708375	640.872	2	3	0	AT1G70070 AT3G07750 AT3G46210
183	C	GO:0005634	nucleus	0.01504729296	10.273	4	4	0	AT3G01330 AT3G48160 AT5G14960 AT5G22330
184	C	GO:0005634	nucleus	0.01504729296	10.273	4	4	0	AT1G02090 AT1G22920 AT1G71230 AT2G26990
184	C	GO:0032991	macromolecular complex	0.00506271696	13.485	4	4	0	AT1G02090 AT1G22920 AT1G71230 AT2G26990
184	C	GO:0043234	protein complex	0.00125629896	19.100	4	4	0	AT1G02090 AT1G22920 AT1G71230 AT2G26990
184	C	GO:0044422	organelle part	0.00728480424	12.314	4	4	0	AT1G02090 AT1G22920 AT1G71230 AT2G26990
184	C	GO:0044428	nuclear part	1.69431528e-05	55.907	4	4	0	AT1G02090 AT1G22920 AT1G71230 AT2G26990
184	C	GO:0044446	intracellular organelle part	0.00726867792	12.321	4	4	0	AT1G02090 AT1G22920 AT1G71230 AT2G26990
184	P	GO:0006461	protein complex assembly	0.0001359763527	201.470	3	4	0	AT1G02090 AT1G22920 AT1G71230 AT2G26990
184	P	GO:0006464	protein modification process	0.01599827782	14.363	4	4	0	AT1G02090 AT1G22920 AT1G71230 AT2G26990
184	P	GO:0007275	multicellular organismal development	0.004693425057	19.509	4	4	0	AT1G02090 AT1G22920 AT1G71230 AT2G26990
184	P	GO:0009314	response to radiation	3.090272431e-05	68.282	4	4	0	AT1G02090 AT1G22920 AT1G71230 AT2G26990
184	P	GO:0009416	response to light stimulus	2.726152837e-05	70.447	4	4	0	AT1G02090 AT1G22920 AT1G71230 AT2G26990
184	P	GO:0009628	response to abiotic stimulus	0.001073579014	28.195	4	4	0	AT1G02090 AT1G22920 AT1G71230 AT2G26990
184	P	GO:0009639	response to red or far red light	3.064018594e-07	214.430	4	4	0	AT1G02090 AT1G22920 AT1G71230 AT2G26990
184	P	GO:0009640	photomorphogenesis	4.196401859e-09	611.125	4	4	0	AT1G02090 AT1G22920 AT1G71230 AT2G26990
184	P	GO:0009791	post-embryonic development	4.010313045e-05	63.992	4	4	0	AT1G02090 AT1G22920 AT1G71230 AT2G26990
184	P	GO:0022607	cellular component assembly	0.005004184593	60.909	3	4	0	AT1G02090 AT1G22920 AT1G71230 AT2G26990
184	P	GO:0032501	multicellular organismal process	0.005643059378	18.632	4	4	0	AT1G02090 AT1G22920 AT1G71230 AT2G26990
184	P	GO:0032502	developmental process	0.00851591037	16.812	4	4	0	AT1G02090 AT1G22920 AT1G71230 AT2G26990
184	P	GO:0043412	biopolymer modification	0.0215275453	13.336	4	4	0	AT1G02090 AT1G22920 AT1G71230 AT2G26990
184	P	GO:0043623	cellular protein complex assembly	3.278455323e-05	321.645	3	4	0	AT1G02090 AT1G22920 AT1G71230 AT2G26990
184	P	GO:0043687	post-translational protein modification	0.004176247895	20.086	4	4	0	AT1G02090 AT1G22920 AT1G71230 AT2G26990
184	P	GO:0048581	negative regulation of post-embryonic development	0.01416240797	265.707	2	4	0	AT1G02090 AT1G22920 AT1G71230 AT2G26990
184	P	GO:0048585	negative regulation of response to stimulus	0.02106106313	218.259	2	4	0	AT1G02090 AT1G22920 AT1G71230 AT2G26990
184	P	GO:0051093	negative regulation of developmental process	0.03690260611	165.169	2	4	0	AT1G02090 AT1G22920 AT1G71230 AT2G26990
184	P	GO:0065003	macromolecular complex assembly	0.003452838883	68.924	3	4	0	AT1G02090 AT1G22920 AT1G71230 AT2G26990
185	F	GO:0005215	transporter activity	0.037585082	20.189	3	3	0	AT1G55730 AT3G13320 AT3G57330
185	F	GO:0008324	cation transmembrane transporter activity	0.00116883299	64.087	3	3	0	AT1G55730 AT3G13320 AT3G57330
185	F	GO:0015075	ion transmembrane transporter activity	0.00297295642	46.981	3	3	0	AT1G55730 AT3G13320 AT3G57330
185	F	GO:0015297	antiporter activity	0.0264395063	124.348	2	3	0	AT1G55730 AT3G13320 AT3G57330
185	F	GO:0015298	solute:cation antiporter activity	0.0054403388	273.158	2	3	0	AT1G55730 AT3G13320 AT3G57330
185	F	GO:0015300	solute:solute antiporter activity	0.0075964012	231.426	2	3	0	AT1G55730 AT3G13320 AT3G57330
185	F	GO:0015491	cation:cation antiporter activity	0.0049145354	287.287	2	3	0	AT1G55730 AT3G13320 AT3G57330
185	F	GO:0022804	active transmembrane transporter activity	0.0033398129	45.197	3	3	0	AT1G55730 AT3G13320 AT3G57330
185	F	GO:0022857	transmembrane transporter activity	0.0157156081	26.991	3	3	0	AT1G55730 AT3G13320 AT3G57330
185	F	GO:0022891	substrate-specific transmembrane transporter activity	0.0069874682	35.352	3	3	0	AT1G55730 AT3G13320 AT3G57330
185	F	GO:0022892	substrate-specific transporter activity	0.0129856923	28.762	3	3	0	AT1G55730 AT3G13320 AT3G57330
185	P	GO:0006811	ion transport	0.002838433256	62.043	3	3	0	AT1G55730 AT3G13320 AT3G57330
185	P	GO:0006812	cation transport	0.001665281038	74.076	3	3	0	AT1G55730 AT3G13320 AT3G57330
185	P	GO:0015674	di-, tri-valent inorganic cation transport	0.005076791591	417.863	2	3	0	AT1G55730 AT3G13320 AT3G57330
186	P	GO:0009408	response to heat	0.0380575796	153.742	2	3	0	AT4G17750 AT5G03720 AT5G09240
188	F	GO:0004364	glutathione transferase activity	0.0034972061	340.054	2	3	0	AT1G02920 AT1G02950 AT3G47450
188	F	GO:0016765	transferase activity, transferring alkyl or aryl (other than methyl) groups	0.0211927749	138.856	2	3	0	AT1G02920 AT1G02950 AT3G47450
188	P	GO:0009404	toxin metabolic process	0.00708971075	354.275	2	3	0	AT1G02920 AT1G02950 AT3G47450
188	P	GO:0009407	toxin catabolic process	0.00708971075	354.275	2	3	0	AT1G02920 AT1G02950 AT3G47450
188	P	GO:0009636	response to toxin	0.01424052951	250.718	2	3	0	AT1G02920 AT1G02950 AT3G47450
189	C	GO:0005694	chromosome	0.000618050832	82.923	3	5	0	AT1G14460 AT1G21690 AT1G63160 AT1G77470 AT2G02480
189	C	GO:0032991	macromolecular complex	0.00037457784	13.485	5	5	0	AT1G14460 AT1G21690 AT1G63160 AT1G77470 AT2G02480
189	C	GO:0043234	protein complex	6.55622352e-05	19.100	5	5	0	AT1G14460 AT1G21690 AT1G63160 AT1G77470 AT2G02480
189	C	GO:0044427	chromosomal part	0.000274693944	108.541	3	5	0	AT1G14460 AT1G21690 AT1G63160 AT1G77470 AT2G02480
189	F	GO:0016462	pyrophosphatase activity	0.00031872774	37.304	4	5	0	AT1G14460 AT1G21690 AT1G63160 AT1G77470 AT2G02480
189	F	GO:0016817	hydrolase activity, acting on acid anhydrides	0.00032833371	37.028	4	5	0	AT1G14460 AT1G21690 AT1G63160 AT1G77470 AT2G02480
189	F	GO:0016818	hydrolase activity, acting on acid anhydrides, in phosphorus-containing anhydrides	0.00032350391	37.166	4	5	0	AT1G14460 AT1G21690 AT1G63160 AT1G77470 AT2G02480
189	F	GO:0016887	ATPase activity	0.0127793687	37.028	3	5	0	AT1G14460 AT1G21690 AT1G63160 AT1G77470 AT2G02480
189	F	GO:0017111	nucleoside-triphosphatase activity	0.00026959708	38.901	4	5	0	AT1G14460 AT1G21690 AT1G63160 AT1G77470 AT2G02480
189	F	GO:0034061	DNA polymerase activity	0.0043077786	333.253	2	5	0	AT1G14460 AT1G21690 AT1G63160 AT1G77470 AT2G02480
189	P	GO:0006259	DNA metabolic process	0.0119098125	49.384	3	5	0	AT1G14460 AT1G21690 AT1G63160 AT1G77470 AT2G02480
189	P	GO:0006260	DNA replication	0.000706232928	126.440	3	5	0	AT1G14460 AT1G21690 AT1G63160 AT1G77470 AT2G02480
18	C	GO:0005622	intracellular	0.01535448096	1.949	23	34	0	AT1G02670 AT1G08840 AT1G10930 AT1G11100 AT1G18090 AT1G29630 AT1G31360 AT1G48050 AT1G50410 AT1G60930 AT1G65470 AT2G06510 AT2G21790 AT2G31970 AT3G05740 AT3G18524 AT3G19210 AT4G02070 AT4G19130 AT4G30870 AT4G31210 AT5G20850 AT5G22750 AT5G26680 AT5G39770 AT5G40820 AT5G41150 AT5G41880 AT5G43530 AT5G45400 AT5G55300 AT5G55310 AT5G57450 AT5G63920
18	C	GO:0005634	nucleus	0.001486363872	3.928	13	34	0	AT1G02670 AT1G08840 AT1G10930 AT1G11100 AT1G18090 AT1G29630 AT1G31360 AT1G48050 AT1G50410 AT1G60930 AT1G65470 AT2G06510 AT2G21790 AT2G31970 AT3G05740 AT3G18524 AT3G19210 AT4G02070 AT4G19130 AT4G30870 AT4G31210 AT5G20850 AT5G22750 AT5G26680 AT5G39770 AT5G40820 AT5G41150 AT5G41880 AT5G43530 AT5G45400 AT5G55300 AT5G55310 AT5G57450 AT5G63920
18	C	GO:0005694	chromosome	0.000735228312	20.324	5	34	0	AT1G02670 AT1G08840 AT1G10930 AT1G11100 AT1G18090 AT1G29630 AT1G31360 AT1G48050 AT1G50410 AT1G60930 AT1G65470 AT2G06510 AT2G21790 AT2G31970 AT3G05740 AT3G18524 AT3G19210 AT4G02070 AT4G19130 AT4G30870 AT4G31210 AT5G20850 AT5G22750 AT5G26680 AT5G39770 AT5G40820 AT5G41150 AT5G41880 AT5G43530 AT5G45400 AT5G55300 AT5G55310 AT5G57450 AT5G63920
18	F	GO:0000166	nucleotide binding	0.0073912463	5.495	9	34	0	AT1G02670 AT1G08840 AT1G10930 AT1G11100 AT1G18090 AT1G29630 AT1G31360 AT1G48050 AT1G50410 AT1G60930 AT1G65470 AT2G06510 AT2G21790 AT2G31970 AT3G05740 AT3G18524 AT3G19210 AT4G02070 AT4G19130 AT4G30870 AT4G31210 AT5G20850 AT5G22750 AT5G26680 AT5G39770 AT5G40820 AT5G41150 AT5G41880 AT5G43530 AT5G45400 AT5G55300 AT5G55310 AT5G57450 AT5G63920
18	F	GO:0003676	nucleic acid binding	1.74743187e-06	3.904	20	34	0	AT1G02670 AT1G08840 AT1G10930 AT1G11100 AT1G18090 AT1G29630 AT1G31360 AT1G48050 AT1G50410 AT1G60930 AT1G65470 AT2G06510 AT2G21790 AT2G31970 AT3G05740 AT3G18524 AT3G19210 AT4G02070 AT4G19130 AT4G30870 AT4G31210 AT5G20850 AT5G22750 AT5G26680 AT5G39770 AT5G40820 AT5G41150 AT5G41880 AT5G43530 AT5G45400 AT5G55300 AT5G55310 AT5G57450 AT5G63920
18	F	GO:0003677	DNA binding	2.03205031e-08	5.934	18	34	0	AT1G02670 AT1G08840 AT1G10930 AT1G11100 AT1G18090 AT1G29630 AT1G31360 AT1G48050 AT1G50410 AT1G60930 AT1G65470 AT2G06510 AT2G21790 AT2G31970 AT3G05740 AT3G18524 AT3G19210 AT4G02070 AT4G19130 AT4G30870 AT4G31210 AT5G20850 AT5G22750 AT5G26680 AT5G39770 AT5G40820 AT5G41150 AT5G41880 AT5G43530 AT5G45400 AT5G55300 AT5G55310 AT5G57450 AT5G63920
18	F	GO:0003824	catalytic activity	9.8321491e-05	2.402	25	34	0	AT1G02670 AT1G08840 AT1G10930 AT1G11100 AT1G18090 AT1G29630 AT1G31360 AT1G48050 AT1G50410 AT1G60930 AT1G65470 AT2G06510 AT2G21790 AT2G31970 AT3G05740 AT3G18524 AT3G19210 AT4G02070 AT4G19130 AT4G30870 AT4G31210 AT5G20850 AT5G22750 AT5G26680 AT5G39770 AT5G40820 AT5G41150 AT5G41880 AT5G43530 AT5G45400 AT5G55300 AT5G55310 AT5G57450 AT5G63920
18	F	GO:0004386	helicase activity	2.29198593e-14	53.199	11	34	0	AT1G02670 AT1G08840 AT1G10930 AT1G11100 AT1G18090 AT1G29630 AT1G31360 AT1G48050 AT1G50410 AT1G60930 AT1G65470 AT2G06510 AT2G21790 AT2G31970 AT3G05740 AT3G18524 AT3G19210 AT4G02070 AT4G19130 AT4G30870 AT4G31210 AT5G20850 AT5G22750 AT5G26680 AT5G39770 AT5G40820 AT5G41150 AT5G41880 AT5G43530 AT5G45400 AT5G55300 AT5G55310 AT5G57450 AT5G63920
18	F	GO:0004518	nuclease activity	3.8904659e-07	33.854	7	34	0	AT1G02670 AT1G08840 AT1G10930 AT1G11100 AT1G18090 AT1G29630 AT1G31360 AT1G48050 AT1G50410 AT1G60930 AT1G65470 AT2G06510 AT2G21790 AT2G31970 AT3G05740 AT3G18524 AT3G19210 AT4G02070 AT4G19130 AT4G30870 AT4G31210 AT5G20850 AT5G22750 AT5G26680 AT5G39770 AT5G40820 AT5G41150 AT5G41880 AT5G43530 AT5G45400 AT5G55300 AT5G55310 AT5G57450 AT5G63920
18	F	GO:0004519	endonuclease activity	0.0220006349	37.379	3	34	0	AT1G02670 AT1G08840 AT1G10930 AT1G11100 AT1G18090 AT1G29630 AT1G31360 AT1G48050 AT1G50410 AT1G60930 AT1G65470 AT2G06510 AT2G21790 AT2G31970 AT3G05740 AT3G18524 AT3G19210 AT4G02070 AT4G19130 AT4G30870 AT4G31210 AT5G20850 AT5G22750 AT5G26680 AT5G39770 AT5G40820 AT5G41150 AT5G41880 AT5G43530 AT5G45400 AT5G55300 AT5G55310 AT5G57450 AT5G63920
18	F	GO:0005488	binding	0.0154088755	2.017	23	34	0	AT1G02670 AT1G08840 AT1G10930 AT1G11100 AT1G18090 AT1G29630 AT1G31360 AT1G48050 AT1G50410 AT1G60930 AT1G65470 AT2G06510 AT2G21790 AT2G31970 AT3G05740 AT3G18524 AT3G19210 AT4G02070 AT4G19130 AT4G30870 AT4G31210 AT5G20850 AT5G22750 AT5G26680 AT5G39770 AT5G40820 AT5G41150 AT5G41880 AT5G43530 AT5G45400 AT5G55300 AT5G55310 AT5G57450 AT5G63920
18	F	GO:0005524	ATP binding	9.9696093e-05	9.305	9	34	0	AT1G02670 AT1G08840 AT1G10930 AT1G11100 AT1G18090 AT1G29630 AT1G31360 AT1G48050 AT1G50410 AT1G60930 AT1G65470 AT2G06510 AT2G21790 AT2G31970 AT3G05740 AT3G18524 AT3G19210 AT4G02070 AT4G19130 AT4G30870 AT4G31210 AT5G20850 AT5G22750 AT5G26680 AT5G39770 AT5G40820 AT5G41150 AT5G41880 AT5G43530 AT5G45400 AT5G55300 AT5G55310 AT5G57450 AT5G63920
18	F	GO:0008026	ATP-dependent helicase activity	0.00227074163	31.962	4	34	0	AT1G02670 AT1G08840 AT1G10930 AT1G11100 AT1G18090 AT1G29630 AT1G31360 AT1G48050 AT1G50410 AT1G60930 AT1G65470 AT2G06510 AT2G21790 AT2G31970 AT3G05740 AT3G18524 AT3G19210 AT4G02070 AT4G19130 AT4G30870 AT4G31210 AT5G20850 AT5G22750 AT5G26680 AT5G39770 AT5G40820 AT5G41150 AT5G41880 AT5G43530 AT5G45400 AT5G55300 AT5G55310 AT5G57450 AT5G63920
18	F	GO:0016788	hydrolase activity, acting on ester bonds	0.035619093	6.126	7	34	0	AT1G02670 AT1G08840 AT1G10930 AT1G11100 AT1G18090 AT1G29630 AT1G31360 AT1G48050 AT1G50410 AT1G60930 AT1G65470 AT2G06510 AT2G21790 AT2G31970 AT3G05740 AT3G18524 AT3G19210 AT4G02070 AT4G19130 AT4G30870 AT4G31210 AT5G20850 AT5G22750 AT5G26680 AT5G39770 AT5G40820 AT5G41150 AT5G41880 AT5G43530 AT5G45400 AT5G55300 AT5G55310 AT5G57450 AT5G63920
18	F	GO:0016853	isomerase activity	0.035848803	15.809	4	34	0	AT1G02670 AT1G08840 AT1G10930 AT1G11100 AT1G18090 AT1G29630 AT1G31360 AT1G48050 AT1G50410 AT1G60930 AT1G65470 AT2G06510 AT2G21790 AT2G31970 AT3G05740 AT3G18524 AT3G19210 AT4G02070 AT4G19130 AT4G30870 AT4G31210 AT5G20850 AT5G22750 AT5G26680 AT5G39770 AT5G40820 AT5G41150 AT5G41880 AT5G43530 AT5G45400 AT5G55300 AT5G55310 AT5G57450 AT5G63920
18	F	GO:0017076	purine nucleotide binding	0.00106263939	6.994	9	34	0	AT1G02670 AT1G08840 AT1G10930 AT1G11100 AT1G18090 AT1G29630 AT1G31360 AT1G48050 AT1G50410 AT1G60930 AT1G65470 AT2G06510 AT2G21790 AT2G31970 AT3G05740 AT3G18524 AT3G19210 AT4G02070 AT4G19130 AT4G30870 AT4G31210 AT5G20850 AT5G22750 AT5G26680 AT5G39770 AT5G40820 AT5G41150 AT5G41880 AT5G43530 AT5G45400 AT5G55300 AT5G55310 AT5G57450 AT5G63920
18	F	GO:0030554	adenyl nucleotide binding	0.000163043415	8.775	9	34	0	AT1G02670 AT1G08840 AT1G10930 AT1G11100 AT1G18090 AT1G29630 AT1G31360 AT1G48050 AT1G50410 AT1G60930 AT1G65470 AT2G06510 AT2G21790 AT2G31970 AT3G05740 AT3G18524 AT3G19210 AT4G02070 AT4G19130 AT4G30870 AT4G31210 AT5G20850 AT5G22750 AT5G26680 AT5G39770 AT5G40820 AT5G41150 AT5G41880 AT5G43530 AT5G45400 AT5G55300 AT5G55310 AT5G57450 AT5G63920
18	F	GO:0032553	ribonucleotide binding	0.00076665511	7.278	9	34	0	AT1G02670 AT1G08840 AT1G10930 AT1G11100 AT1G18090 AT1G29630 AT1G31360 AT1G48050 AT1G50410 AT1G60930 AT1G65470 AT2G06510 AT2G21790 AT2G31970 AT3G05740 AT3G18524 AT3G19210 AT4G02070 AT4G19130 AT4G30870 AT4G31210 AT5G20850 AT5G22750 AT5G26680 AT5G39770 AT5G40820 AT5G41150 AT5G41880 AT5G43530 AT5G45400 AT5G55300 AT5G55310 AT5G57450 AT5G63920
18	F	GO:0032555	purine ribonucleotide binding	0.00076665511	7.278	9	34	0	AT1G02670 AT1G08840 AT1G10930 AT1G11100 AT1G18090 AT1G29630 AT1G31360 AT1G48050 AT1G50410 AT1G60930 AT1G65470 AT2G06510 AT2G21790 AT2G31970 AT3G05740 AT3G18524 AT3G19210 AT4G02070 AT4G19130 AT4G30870 AT4G31210 AT5G20850 AT5G22750 AT5G26680 AT5G39770 AT5G40820 AT5G41150 AT5G41880 AT5G43530 AT5G45400 AT5G55300 AT5G55310 AT5G57450 AT5G63920
18	F	GO:0032559	adenyl ribonucleotide binding	0.000108242173	9.215	9	34	0	AT1G02670 AT1G08840 AT1G10930 AT1G11100 AT1G18090 AT1G29630 AT1G31360 AT1G48050 AT1G50410 AT1G60930 AT1G65470 AT2G06510 AT2G21790 AT2G31970 AT3G05740 AT3G18524 AT3G19210 AT4G02070 AT4G19130 AT4G30870 AT4G31210 AT5G20850 AT5G22750 AT5G26680 AT5G39770 AT5G40820 AT5G41150 AT5G41880 AT5G43530 AT5G45400 AT5G55300 AT5G55310 AT5G57450 AT5G63920
18	F	GO:0043566	structure-specific DNA binding	0.00203928137	81.680	3	34	0	AT1G02670 AT1G08840 AT1G10930 AT1G11100 AT1G18090 AT1G29630 AT1G31360 AT1G48050 AT1G50410 AT1G60930 AT1G65470 AT2G06510 AT2G21790 AT2G31970 AT3G05740 AT3G18524 AT3G19210 AT4G02070 AT4G19130 AT4G30870 AT4G31210 AT5G20850 AT5G22750 AT5G26680 AT5G39770 AT5G40820 AT5G41150 AT5G41880 AT5G43530 AT5G45400 AT5G55300 AT5G55310 AT5G57450 AT5G63920
18	P	GO:0006139	nucleobase, nucleoside, nucleotide and nucleic acid metabolic process	3.736914292e-22	7.968	30	34	0	AT1G02670 AT1G08840 AT1G10930 AT1G11100 AT1G18090 AT1G29630 AT1G31360 AT1G48050 AT1G50410 AT1G60930 AT1G65470 AT2G06510 AT2G21790 AT2G31970 AT3G05740 AT3G18524 AT3G19210 AT4G02070 AT4G19130 AT4G30870 AT4G31210 AT5G20850 AT5G22750 AT5G26680 AT5G39770 AT5G40820 AT5G41150 AT5G41880 AT5G43530 AT5G45400 AT5G55300 AT5G55310 AT5G57450 AT5G63920
18	P	GO:0006259	DNA metabolic process	2.337188435e-51	72.623	30	34	0	AT1G02670 AT1G08840 AT1G10930 AT1G11100 AT1G18090 AT1G29630 AT1G31360 AT1G48050 AT1G50410 AT1G60930 AT1G65470 AT2G06510 AT2G21790 AT2G31970 AT3G05740 AT3G18524 AT3G19210 AT4G02070 AT4G19130 AT4G30870 AT4G31210 AT5G20850 AT5G22750 AT5G26680 AT5G39770 AT5G40820 AT5G41150 AT5G41880 AT5G43530 AT5G45400 AT5G55300 AT5G55310 AT5G57450 AT5G63920
18	P	GO:0006260	DNA replication	3.01304084e-15	68.178	11	34	0	AT1G02670 AT1G08840 AT1G10930 AT1G11100 AT1G18090 AT1G29630 AT1G31360 AT1G48050 AT1G50410 AT1G60930 AT1G65470 AT2G06510 AT2G21790 AT2G31970 AT3G05740 AT3G18524 AT3G19210 AT4G02070 AT4G19130 AT4G30870 AT4G31210 AT5G20850 AT5G22750 AT5G26680 AT5G39770 AT5G40820 AT5G41150 AT5G41880 AT5G43530 AT5G45400 AT5G55300 AT5G55310 AT5G57450 AT5G63920
18	P	GO:0006261	DNA-dependent DNA replication	0.000918208125	48.744	4	34	0	AT1G02670 AT1G08840 AT1G10930 AT1G11100 AT1G18090 AT1G29630 AT1G31360 AT1G48050 AT1G50410 AT1G60930 AT1G65470 AT2G06510 AT2G21790 AT2G31970 AT3G05740 AT3G18524 AT3G19210 AT4G02070 AT4G19130 AT4G30870 AT4G31210 AT5G20850 AT5G22750 AT5G26680 AT5G39770 AT5G40820 AT5G41150 AT5G41880 AT5G43530 AT5G45400 AT5G55300 AT5G55310 AT5G57450 AT5G63920
18	P	GO:0006281	DNA repair	4.134309646e-25	85.211	16	34	0	AT1G02670 AT1G08840 AT1G10930 AT1G11100 AT1G18090 AT1G29630 AT1G31360 AT1G48050 AT1G50410 AT1G60930 AT1G65470 AT2G06510 AT2G21790 AT2G31970 AT3G05740 AT3G18524 AT3G19210 AT4G02070 AT4G19130 AT4G30870 AT4G31210 AT5G20850 AT5G22750 AT5G26680 AT5G39770 AT5G40820 AT5G41150 AT5G41880 AT5G43530 AT5G45400 AT5G55300 AT5G55310 AT5G57450 AT5G63920
18	P	GO:0006310	DNA recombination	3.580741561e-15	143.794	9	34	0	AT1G02670 AT1G08840 AT1G10930 AT1G11100 AT1G18090 AT1G29630 AT1G31360 AT1G48050 AT1G50410 AT1G60930 AT1G65470 AT2G06510 AT2G21790 AT2G31970 AT3G05740 AT3G18524 AT3G19210 AT4G02070 AT4G19130 AT4G30870 AT4G31210 AT5G20850 AT5G22750 AT5G26680 AT5G39770 AT5G40820 AT5G41150 AT5G41880 AT5G43530 AT5G45400 AT5G55300 AT5G55310 AT5G57450 AT5G63920
18	P	GO:0006950	response to stress	2.868085018e-12	11.890	17	34	0	AT1G02670 AT1G08840 AT1G10930 AT1G11100 AT1G18090 AT1G29630 AT1G31360 AT1G48050 AT1G50410 AT1G60930 AT1G65470 AT2G06510 AT2G21790 AT2G31970 AT3G05740 AT3G18524 AT3G19210 AT4G02070 AT4G19130 AT4G30870 AT4G31210 AT5G20850 AT5G22750 AT5G26680 AT5G39770 AT5G40820 AT5G41150 AT5G41880 AT5G43530 AT5G45400 AT5G55300 AT5G55310 AT5G57450 AT5G63920
18	P	GO:0006974	response to DNA damage stimulus	6.83364722e-27	84.878	17	34	0	AT1G02670 AT1G08840 AT1G10930 AT1G11100 AT1G18090 AT1G29630 AT1G31360 AT1G48050 AT1G50410 AT1G60930 AT1G65470 AT2G06510 AT2G21790 AT2G31970 AT3G05740 AT3G18524 AT3G19210 AT4G02070 AT4G19130 AT4G30870 AT4G31210 AT5G20850 AT5G22750 AT5G26680 AT5G39770 AT5G40820 AT5G41150 AT5G41880 AT5G43530 AT5G45400 AT5G55300 AT5G55310 AT5G57450 AT5G63920
18	P	GO:0008152	metabolic process	1.470036609e-05	2.122	30	34	0	AT1G02670 AT1G08840 AT1G10930 AT1G11100 AT1G18090 AT1G29630 AT1G31360 AT1G48050 AT1G50410 AT1G60930 AT1G65470 AT2G06510 AT2G21790 AT2G31970 AT3G05740 AT3G18524 AT3G19210 AT4G02070 AT4G19130 AT4G30870 AT4G31210 AT5G20850 AT5G22750 AT5G26680 AT5G39770 AT5G40820 AT5G41150 AT5G41880 AT5G43530 AT5G45400 AT5G55300 AT5G55310 AT5G57450 AT5G63920
18	P	GO:0009719	response to endogenous stimulus	6.231242586e-13	13.044	17	34	0	AT1G02670 AT1G08840 AT1G10930 AT1G11100 AT1G18090 AT1G29630 AT1G31360 AT1G48050 AT1G50410 AT1G60930 AT1G65470 AT2G06510 AT2G21790 AT2G31970 AT3G05740 AT3G18524 AT3G19210 AT4G02070 AT4G19130 AT4G30870 AT4G31210 AT5G20850 AT5G22750 AT5G26680 AT5G39770 AT5G40820 AT5G41150 AT5G41880 AT5G43530 AT5G45400 AT5G55300 AT5G55310 AT5G57450 AT5G63920
18	P	GO:0009987	cellular process	1.454293459e-05	2.123	30	34	0	AT1G02670 AT1G08840 AT1G10930 AT1G11100 AT1G18090 AT1G29630 AT1G31360 AT1G48050 AT1G50410 AT1G60930 AT1G65470 AT2G06510 AT2G21790 AT2G31970 AT3G05740 AT3G18524 AT3G19210 AT4G02070 AT4G19130 AT4G30870 AT4G31210 AT5G20850 AT5G22750 AT5G26680 AT5G39770 AT5G40820 AT5G41150 AT5G41880 AT5G43530 AT5G45400 AT5G55300 AT5G55310 AT5G57450 AT5G63920
18	P	GO:0043170	macromolecule metabolic process	3.719559262e-12	3.634	30	34	0	AT1G02670 AT1G08840 AT1G10930 AT1G11100 AT1G18090 AT1G29630 AT1G31360 AT1G48050 AT1G50410 AT1G60930 AT1G65470 AT2G06510 AT2G21790 AT2G31970 AT3G05740 AT3G18524 AT3G19210 AT4G02070 AT4G19130 AT4G30870 AT4G31210 AT5G20850 AT5G22750 AT5G26680 AT5G39770 AT5G40820 AT5G41150 AT5G41880 AT5G43530 AT5G45400 AT5G55300 AT5G55310 AT5G57450 AT5G63920
18	P	GO:0043283	biopolymer metabolic process	9.04612327e-16	4.839	30	34	0	AT1G02670 AT1G08840 AT1G10930 AT1G11100 AT1G18090 AT1G29630 AT1G31360 AT1G48050 AT1G50410 AT1G60930 AT1G65470 AT2G06510 AT2G21790 AT2G31970 AT3G05740 AT3G18524 AT3G19210 AT4G02070 AT4G19130 AT4G30870 AT4G31210 AT5G20850 AT5G22750 AT5G26680 AT5G39770 AT5G40820 AT5G41150 AT5G41880 AT5G43530 AT5G45400 AT5G55300 AT5G55310 AT5G57450 AT5G63920
18	P	GO:0044237	cellular metabolic process	3.809307511e-08	2.629	30	34	0	AT1G02670 AT1G08840 AT1G10930 AT1G11100 AT1G18090 AT1G29630 AT1G31360 AT1G48050 AT1G50410 AT1G60930 AT1G65470 AT2G06510 AT2G21790 AT2G31970 AT3G05740 AT3G18524 AT3G19210 AT4G02070 AT4G19130 AT4G30870 AT4G31210 AT5G20850 AT5G22750 AT5G26680 AT5G39770 AT5G40820 AT5G41150 AT5G41880 AT5G43530 AT5G45400 AT5G55300 AT5G55310 AT5G57450 AT5G63920
18	P	GO:0044238	primary metabolic process	4.643970393e-08	2.611	30	34	0	AT1G02670 AT1G08840 AT1G10930 AT1G11100 AT1G18090 AT1G29630 AT1G31360 AT1G48050 AT1G50410 AT1G60930 AT1G65470 AT2G06510 AT2G21790 AT2G31970 AT3G05740 AT3G18524 AT3G19210 AT4G02070 AT4G19130 AT4G30870 AT4G31210 AT5G20850 AT5G22750 AT5G26680 AT5G39770 AT5G40820 AT5G41150 AT5G41880 AT5G43530 AT5G45400 AT5G55300 AT5G55310 AT5G57450 AT5G63920
18	P	GO:0050896	response to stimulus	8.92811453e-06	4.639	17	34	0	AT1G02670 AT1G08840 AT1G10930 AT1G11100 AT1G18090 AT1G29630 AT1G31360 AT1G48050 AT1G50410 AT1G60930 AT1G65470 AT2G06510 AT2G21790 AT2G31970 AT3G05740 AT3G18524 AT3G19210 AT4G02070 AT4G19130 AT4G30870 AT4G31210 AT5G20850 AT5G22750 AT5G26680 AT5G39770 AT5G40820 AT5G41150 AT5G41880 AT5G43530 AT5G45400 AT5G55300 AT5G55310 AT5G57450 AT5G63920
190	C	GO:0005840	ribosome	3.7024932e-07	53.617	5	5	0	AT1G04480 AT1G17560 AT2G33370 AT3G04400 AT5G46160
190	C	GO:0030529	ribonucleoprotein complex	2.00513208e-06	38.298	5	5	0	AT1G04480 AT1G17560 AT2G33370 AT3G04400 AT5G46160
190	C	GO:0032991	macromolecular complex	0.00037457784	13.485	5	5	0	AT1G04480 AT1G17560 AT2G33370 AT3G04400 AT5G46160
190	C	GO:0043228	non-membrane-bound organelle	2.01990936e-05	24.160	5	5	0	AT1G04480 AT1G17560 AT2G33370 AT3G04400 AT5G46160
190	C	GO:0043232	intracellular non-membrane-bound organelle	2.01990936e-05	24.160	5	5	0	AT1G04480 AT1G17560 AT2G33370 AT3G04400 AT5G46160
190	F	GO:0003735	structural constituent of ribosome	3.01872637e-07	63.116	5	5	0	AT1G04480 AT1G17560 AT2G33370 AT3G04400 AT5G46160
190	F	GO:0005198	structural molecule activity	1.3422132e-06	46.893	5	5	0	AT1G04480 AT1G17560 AT2G33370 AT3G04400 AT5G46160
190	P	GO:0006412	translation	0.0002774764679	18.950	5	5	0	AT1G04480 AT1G17560 AT2G33370 AT3G04400 AT5G46160
190	P	GO:0009058	biosynthetic process	0.0156721863	8.464	5	5	0	AT1G04480 AT1G17560 AT2G33370 AT3G04400 AT5G46160
190	P	GO:0009059	macromolecule biosynthetic process	0.001823765041	13.010	5	5	0	AT1G04480 AT1G17560 AT2G33370 AT3G04400 AT5G46160
190	P	GO:0010467	gene expression	0.03432892551	7.237	5	5	0	AT1G04480 AT1G17560 AT2G33370 AT3G04400 AT5G46160
190	P	GO:0044249	cellular biosynthetic process	0.003242944787	11.596	5	5	0	AT1G04480 AT1G17560 AT2G33370 AT3G04400 AT5G46160
191	P	GO:0006082	organic acid metabolic process	0.01284230557	37.550	3	3	0	AT3G02020 AT4G11640 AT5G14060
191	P	GO:0006519	amino acid and derivative metabolic process	0.00591579767	48.598	3	3	0	AT3G02020 AT4G11640 AT5G14060
191	P	GO:0006520	amino acid metabolic process	0.001821793903	71.897	3	3	0	AT3G02020 AT4G11640 AT5G14060
191	P	GO:0006807	nitrogen compound metabolic process	0.004434006631	53.490	3	3	0	AT3G02020 AT4G11640 AT5G14060
191	P	GO:0009066	aspartate family amino acid metabolic process	0.01605991857	236.184	2	3	0	AT3G02020 AT4G11640 AT5G14060
191	P	GO:0009067	aspartate family amino acid biosynthetic process	0.003618063413	493.838	2	3	0	AT3G02020 AT4G11640 AT5G14060
191	P	GO:0009308	amine metabolic process	0.003060669162	60.507	3	3	0	AT3G02020 AT4G11640 AT5G14060
191	P	GO:0019752	carboxylic acid metabolic process	0.01272412608	37.666	3	3	0	AT3G02020 AT4G11640 AT5G14060
192	F	GO:0008194	UDP-glycosyltransferase activity	4.7776177e-06	106.357	4	5	0	AT1G16980 AT1G17000 AT1G78580 AT4G24040 AT4G27550
192	F	GO:0016757	transferase activity, transferring glycosyl groups	0.000147481787	45.238	4	5	0	AT1G16980 AT1G17000 AT1G78580 AT4G24040 AT4G27550
192	F	GO:0016758	transferase activity, transferring hexosyl groups	1.38581997e-05	81.613	4	5	0	AT1G16980 AT1G17000 AT1G78580 AT4G24040 AT4G27550
192	F	GO:0035251	UDP-glucosyltransferase activity	3.01051199e-08	370.281	4	5	0	AT1G16980 AT1G17000 AT1G78580 AT4G24040 AT4G27550
192	F	GO:0046527	glucosyltransferase activity	2.89921114e-07	212.715	4	5	0	AT1G16980 AT1G17000 AT1G78580 AT4G24040 AT4G27550
192	P	GO:0005975	carbohydrate metabolic process	2.105116646e-05	31.706	5	5	0	AT1G16980 AT1G17000 AT1G78580 AT4G24040 AT4G27550
192	P	GO:0005984	disaccharide metabolic process	1.855958929e-10	317.468	5	5	0	AT1G16980 AT1G17000 AT1G78580 AT4G24040 AT4G27550
192	P	GO:0016051	carbohydrate biosynthetic process	0.00694119923	59.141	3	5	0	AT1G16980 AT1G17000 AT1G78580 AT4G24040 AT4G27550
192	P	GO:0044262	cellular carbohydrate metabolic process	6.97239184e-07	62.519	5	5	0	AT1G16980 AT1G17000 AT1G78580 AT4G24040 AT4G27550
192	P	GO:0046351	disaccharide biosynthetic process	3.454130436e-05	341.093	3	5	0	AT1G16980 AT1G17000 AT1G78580 AT4G24040 AT4G27550
193	C	GO:0005739	mitochondrion	0.0175048776	21.232	3	3	0	AT3G55605 AT4G15940 AT5G05990
193	C	GO:0005759	mitochondrial matrix	0.00210449736	322.478	2	3	0	AT3G55605 AT4G15940 AT5G05990
193	C	GO:0031980	mitochondrial lumen	0.00210449736	322.478	2	3	0	AT3G55605 AT4G15940 AT5G05990
194	C	GO:0008287	protein serine/threonine phosphatase complex	1.598159136e-08	370.850	4	5	0	AT1G13320 AT1G17720 AT1G25490 AT1G51690 AT3G25800
194	C	GO:0032991	macromolecular complex	0.0238152768	10.788	4	5	0	AT1G13320 AT1G17720 AT1G25490 AT1G51690 AT3G25800
194	C	GO:0043234	protein complex	0.0060192468	15.280	4	5	0	AT1G13320 AT1G17720 AT1G25490 AT1G51690 AT3G25800
194	F	GO:0030234	enzyme regulator activity	2.4029123e-05	71.157	4	5	0	AT1G13320 AT1G17720 AT1G25490 AT1G51690 AT3G25800
195	F	GO:0004812	aminoacyl-tRNA ligase activity	5.4518491e-06	378.697	3	3	0	AT1G72550 AT4G39280 AT5G49030
195	F	GO:0016874	ligase activity	0.00122375662	63.116	3	3	0	AT1G72550 AT4G39280 AT5G49030
195	F	GO:0016875	ligase activity, forming carbon-oxygen bonds	5.4518491e-06	378.697	3	3	0	AT1G72550 AT4G39280 AT5G49030
195	F	GO:0016876	ligase activity, forming aminoacyl-tRNA and related compounds	5.4518491e-06	378.697	3	3	0	AT1G72550 AT4G39280 AT5G49030
195	P	GO:0006082	organic acid metabolic process	0.01284230557	37.550	3	3	0	AT1G72550 AT4G39280 AT5G49030
195	P	GO:0006399	tRNA metabolic process	4.267493963e-05	249.439	3	3	0	AT1G72550 AT4G39280 AT5G49030
195	P	GO:0006418	tRNA aminoacylation for protein translation	1.344113265e-05	364.851	3	3	0	AT1G72550 AT4G39280 AT5G49030
195	P	GO:0006519	amino acid and derivative metabolic process	0.00591579767	48.598	3	3	0	AT1G72550 AT4G39280 AT5G49030
195	P	GO:0006520	amino acid metabolic process	0.001821793903	71.897	3	3	0	AT1G72550 AT4G39280 AT5G49030
195	P	GO:0006807	nitrogen compound metabolic process	0.004434006631	53.490	3	3	0	AT1G72550 AT4G39280 AT5G49030
195	P	GO:0009308	amine metabolic process	0.003060669162	60.507	3	3	0	AT1G72550 AT4G39280 AT5G49030
195	P	GO:0019752	carboxylic acid metabolic process	0.01272412608	37.666	3	3	0	AT1G72550 AT4G39280 AT5G49030
195	P	GO:0043038	amino acid activation	1.344113265e-05	364.851	3	3	0	AT1G72550 AT4G39280 AT5G49030
195	P	GO:0043039	tRNA aminoacylation	1.344113265e-05	364.851	3	3	0	AT1G72550 AT4G39280 AT5G49030
196	F	GO:0008483	transaminase activity	4.6614762e-12	555.422	5	5	0	AT1G62800 AT2G30970 AT4G31990 AT5G11520 AT5G19550
196	F	GO:0016740	transferase activity	0.0037127305	9.639	5	5	0	AT1G62800 AT2G30970 AT4G31990 AT5G11520 AT5G19550
196	F	GO:0016769	transferase activity, transferring nitrogenous groups	4.6614762e-12	555.422	5	5	0	AT1G62800 AT2G30970 AT4G31990 AT5G11520 AT5G19550
196	P	GO:0006100	tricarboxylic acid cycle intermediate metabolic process	0.0074151261	376.077	2	5	0	AT1G62800 AT2G30970 AT4G31990 AT5G11520 AT5G19550
196	P	GO:0006536	glutamate metabolic process	0.005773810166	425.130	2	5	0	AT1G62800 AT2G30970 AT4G31990 AT5G11520 AT5G19550
196	P	GO:0006807	nitrogen compound metabolic process	0.0004056931893	42.792	4	5	0	AT1G62800 AT2G30970 AT4G31990 AT5G11520 AT5G19550
196	P	GO:0009063	amino acid catabolic process	0.03018937862	188.038	2	5	0	AT1G62800 AT2G30970 AT4G31990 AT5G11520 AT5G19550
196	P	GO:0009064	glutamine family amino acid metabolic process	0.02789445764	195.560	2	5	0	AT1G62800 AT2G30970 AT4G31990 AT5G11520 AT5G19550
196	P	GO:0009065	glutamine family amino acid catabolic process	0.004337127862	488.900	2	5	0	AT1G62800 AT2G30970 AT4G31990 AT5G11520 AT5G19550
196	P	GO:0009310	amine catabolic process	0.03018937862	188.038	2	5	0	AT1G62800 AT2G30970 AT4G31990 AT5G11520 AT5G19550
196	P	GO:0044270	nitrogen compound catabolic process	0.03505008472	174.607	2	5	0	AT1G62800 AT2G30970 AT4G31990 AT5G11520 AT5G19550
197	C	GO:0005739	mitochondrion	0.00395672592	16.985	4	5	0	AT1G04640 AT1G32470 AT2G35120 AT2G35370 AT4G31050
197	F	GO:0016638	oxidoreductase activity, acting on the CH-NH2 group of donors	7.7827453e-06	428.469	3	5	0	AT1G04640 AT1G32470 AT2G35120 AT2G35370 AT4G31050
197	P	GO:0006082	organic acid metabolic process	0.001666307587	30.040	4	5	0	AT1G04640 AT1G32470 AT2G35120 AT2G35370 AT4G31050
197	P	GO:0006520	amino acid metabolic process	0.01784323157	43.138	3	5	0	AT1G04640 AT1G32470 AT2G35120 AT2G35370 AT4G31050
197	P	GO:0006807	nitrogen compound metabolic process	0.0431138286	32.094	3	5	0	AT1G04640 AT1G32470 AT2G35120 AT2G35370 AT4G31050
197	P	GO:0009063	amino acid catabolic process	6.182163572e-05	282.058	3	5	0	AT1G04640 AT1G32470 AT2G35120 AT2G35370 AT4G31050
197	P	GO:0009069	serine family amino acid metabolic process	2.361882983e-05	385.974	3	5	0	AT1G04640 AT1G32470 AT2G35120 AT2G35370 AT4G31050
197	P	GO:0009308	amine metabolic process	0.02985841048	36.304	3	5	0	AT1G04640 AT1G32470 AT2G35120 AT2G35370 AT4G31050
197	P	GO:0009310	amine catabolic process	6.182163572e-05	282.058	3	5	0	AT1G04640 AT1G32470 AT2G35120 AT2G35370 AT4G31050
197	P	GO:0019752	carboxylic acid metabolic process	0.001645987654	30.133	4	5	0	AT1G04640 AT1G32470 AT2G35120 AT2G35370 AT4G31050
197	P	GO:0044270	nitrogen compound catabolic process	7.75237101e-05	261.911	3	5	0	AT1G04640 AT1G32470 AT2G35120 AT2G35370 AT4G31050
198	C	GO:0030529	ribonucleoprotein complex	2.00513208e-06	38.298	5	5	0	AT1G15310 AT1G48160 AT1G48900 AT5G03940 AT5G49500
198	C	GO:0032991	macromolecular complex	0.00037457784	13.485	5	5	0	AT1G15310 AT1G48160 AT1G48900 AT5G03940 AT5G49500
198	F	GO:0000166	nucleotide binding	0.0079876677	16.607	4	5	0	AT1G15310 AT1G48160 AT1G48900 AT5G03940 AT5G49500
198	F	GO:0003676	nucleic acid binding	0.024021745	6.637	5	5	0	AT1G15310 AT1G48160 AT1G48900 AT5G03940 AT5G49500
198	F	GO:0003723	RNA binding	5.2855837e-05	22.537	5	5	0	AT1G15310 AT1G48160 AT1G48900 AT5G03940 AT5G49500
198	F	GO:0005525	GTP binding	5.3101016e-06	103.602	4	5	0	AT1G15310 AT1G48160 AT1G48900 AT5G03940 AT5G49500
198	F	GO:0017076	purine nucleotide binding	0.00306620628	21.137	4	5	0	AT1G15310 AT1G48160 AT1G48900 AT5G03940 AT5G49500
198	F	GO:0019001	guanyl nucleotide binding	5.3101016e-06	103.602	4	5	0	AT1G15310 AT1G48160 AT1G48900 AT5G03940 AT5G49500
198	F	GO:0032553	ribonucleotide binding	0.00261643565	21.997	4	5	0	AT1G15310 AT1G48160 AT1G48900 AT5G03940 AT5G49500
198	F	GO:0032555	purine ribonucleotide binding	0.00261643565	21.997	4	5	0	AT1G15310 AT1G48160 AT1G48900 AT5G03940 AT5G49500
198	F	GO:0032561	guanyl ribonucleotide binding	5.3101016e-06	103.602	4	5	0	AT1G15310 AT1G48160 AT1G48900 AT5G03940 AT5G49500
198	P	GO:0006461	protein complex assembly	6.118644572e-07	214.901	4	5	0	AT1G15310 AT1G48160 AT1G48900 AT5G03940 AT5G49500
198	P	GO:0006605	protein targeting	1.643526805e-09	207.161	5	5	0	AT1G15310 AT1G48160 AT1G48900 AT5G03940 AT5G49500
198	P	GO:0006810	transport	0.001161362955	14.237	5	5	0	AT1G15310 AT1G48160 AT1G48900 AT5G03940 AT5G49500
198	P	GO:0006886	intracellular protein transport	6.631973029e-08	99.776	5	5	0	AT1G15310 AT1G48160 AT1G48900 AT5G03940 AT5G49500
198	P	GO:0008104	protein localization	5.211495583e-07	66.247	5	5	0	AT1G15310 AT1G48160 AT1G48900 AT5G03940 AT5G49500
198	P	GO:0015031	protein transport	3.995088975e-07	69.843	5	5	0	AT1G15310 AT1G48160 AT1G48900 AT5G03940 AT5G49500
198	P	GO:0016043	cellular component organization and biogenesis	0.0006780330191	15.853	5	5	0	AT1G15310 AT1G48160 AT1G48900 AT5G03940 AT5G49500
198	P	GO:0022607	cellular component assembly	7.62201363e-05	64.970	4	5	0	AT1G15310 AT1G48160 AT1G48900 AT5G03940 AT5G49500
198	P	GO:0032940	secretion by cell	8.61566252e-07	197.535	4	5	0	AT1G15310 AT1G48160 AT1G48900 AT5G03940 AT5G49500
198	P	GO:0033036	macromolecule localization	5.80482383e-07	64.841	5	5	0	AT1G15310 AT1G48160 AT1G48900 AT5G03940 AT5G49500
198	P	GO:0043623	cellular protein complex assembly	9.05320598e-08	343.088	4	5	0	AT1G15310 AT1G48160 AT1G48900 AT5G03940 AT5G49500
198	P	GO:0045045	secretory pathway	4.636329672e-07	230.071	4	5	0	AT1G15310 AT1G48160 AT1G48900 AT5G03940 AT5G49500
198	P	GO:0045184	establishment of protein localization	4.73308072e-07	67.528	5	5	0	AT1G15310 AT1G48160 AT1G48900 AT5G03940 AT5G49500
198	P	GO:0046903	secretion	8.61566252e-07	197.535	4	5	0	AT1G15310 AT1G48160 AT1G48900 AT5G03940 AT5G49500
198	P	GO:0046907	intracellular transport	1.047606573e-06	57.653	5	5	0	AT1G15310 AT1G48160 AT1G48900 AT5G03940 AT5G49500
198	P	GO:0051179	localization	0.001277481151	13.969	5	5	0	AT1G15310 AT1G48160 AT1G48900 AT5G03940 AT5G49500
198	P	GO:0051234	establishment of localization	0.001220075684	14.097	5	5	0	AT1G15310 AT1G48160 AT1G48900 AT5G03940 AT5G49500
198	P	GO:0051641	cellular localization	2.036451241e-06	50.506	5	5	0	AT1G15310 AT1G48160 AT1G48900 AT5G03940 AT5G49500
198	P	GO:0051649	establishment of cellular localization	1.814441408e-06	51.681	5	5	0	AT1G15310 AT1G48160 AT1G48900 AT5G03940 AT5G49500
198	P	GO:0065003	macromolecular complex assembly	4.641772499e-05	73.519	4	5	0	AT1G15310 AT1G48160 AT1G48900 AT5G03940 AT5G49500
199	F	GO:0016491	oxidoreductase activity	9.5871065e-05	20.011	5	5	0	AT1G24280 AT3G27300 AT5G13110 AT5G35790 AT5G40760
199	F	GO:0016614	oxidoreductase activity, acting on CH-OH group of donors	6.9683071e-10	210.034	5	5	0	AT1G24280 AT3G27300 AT5G13110 AT5G35790 AT5G40760
199	F	GO:0016616	oxidoreductase activity, acting on the CH-OH group of donors, NAD or NADP as acceptor	2.33211574e-10	260.354	5	5	0	AT1G24280 AT3G27300 AT5G13110 AT5G35790 AT5G40760
199	P	GO:0005975	carbohydrate metabolic process	2.105116646e-05	31.706	5	5	0	AT1G24280 AT3G27300 AT5G13110 AT5G35790 AT5G40760
199	P	GO:0005996	monosaccharide metabolic process	6.778915015e-09	156.699	5	5	0	AT1G24280 AT3G27300 AT5G13110 AT5G35790 AT5G40760
199	P	GO:0006006	glucose metabolic process	3.679991023e-10	277.784	5	5	0	AT1G24280 AT3G27300 AT5G13110 AT5G35790 AT5G40760
199	P	GO:0006007	glucose catabolic process	3.08122473e-10	287.588	5	5	0	AT1G24280 AT3G27300 AT5G13110 AT5G35790 AT5G40760
199	P	GO:0006066	alcohol metabolic process	4.7177542e-08	106.747	5	5	0	AT1G24280 AT3G27300 AT5G13110 AT5G35790 AT5G40760
199	P	GO:0006098	pentose-phosphate shunt	9.2319744e-13	873.036	5	5	0	AT1G24280 AT3G27300 AT5G13110 AT5G35790 AT5G40760
199	P	GO:0006139	nucleobase, nucleoside, nucleotide and nucleic acid metabolic process	0.0113366389	9.030	5	5	0	AT1G24280 AT3G27300 AT5G13110 AT5G35790 AT5G40760
199	P	GO:0006732	coenzyme metabolic process	2.688843279e-09	188.038	5	5	0	AT1G24280 AT3G27300 AT5G13110 AT5G35790 AT5G40760
199	P	GO:0006733	oxidoreduction coenzyme metabolic process	1.440912123e-11	520.106	5	5	0	AT1G24280 AT3G27300 AT5G13110 AT5G35790 AT5G40760
199	P	GO:0006739	NADP metabolic process	1.596066501e-12	788.548	5	5	0	AT1G24280 AT3G27300 AT5G13110 AT5G35790 AT5G40760
199	P	GO:0006740	NADPH regeneration	1.11553024e-12	842.931	5	5	0	AT1G24280 AT3G27300 AT5G13110 AT5G35790 AT5G40760
199	P	GO:0006753	nucleoside phosphate metabolic process	3.256744119e-09	181.074	5	5	0	AT1G24280 AT3G27300 AT5G13110 AT5G35790 AT5G40760
199	P	GO:0006766	vitamin metabolic process	4.881944668e-10	262.849	5	5	0	AT1G24280 AT3G27300 AT5G13110 AT5G35790 AT5G40760
199	P	GO:0006767	water-soluble vitamin metabolic process	2.117071195e-10	309.430	5	5	0	AT1G24280 AT3G27300 AT5G13110 AT5G35790 AT5G40760
199	P	GO:0006769	nicotinamide metabolic process	3.541290115e-12	679.028	5	5	0	AT1G24280 AT3G27300 AT5G13110 AT5G35790 AT5G40760
199	P	GO:0009056	catabolic process	1.002792211e-05	36.759	5	5	0	AT1G24280 AT3G27300 AT5G13110 AT5G35790 AT5G40760
199	P	GO:0009057	macromolecule catabolic process	1.233301296e-06	55.811	5	5	0	AT1G24280 AT3G27300 AT5G13110 AT5G35790 AT5G40760
199	P	GO:0009117	nucleotide metabolic process	3.256744119e-09	181.074	5	5	0	AT1G24280 AT3G27300 AT5G13110 AT5G35790 AT5G40760
199	P	GO:0016052	carbohydrate catabolic process	5.943030246e-09	160.822	5	5	0	AT1G24280 AT3G27300 AT5G13110 AT5G35790 AT5G40760
199	P	GO:0019318	hexose metabolic process	2.905604257e-09	185.189	5	5	0	AT1G24280 AT3G27300 AT5G13110 AT5G35790 AT5G40760
199	P	GO:0019320	hexose catabolic process	3.271423838e-10	284.244	5	5	0	AT1G24280 AT3G27300 AT5G13110 AT5G35790 AT5G40760
199	P	GO:0019321	pentose metabolic process	7.99078582e-12	582.024	5	5	0	AT1G24280 AT3G27300 AT5G13110 AT5G35790 AT5G40760
199	P	GO:0019362	pyridine nucleotide metabolic process	6.181026377e-12	611.125	5	5	0	AT1G24280 AT3G27300 AT5G13110 AT5G35790 AT5G40760
199	P	GO:0044248	cellular catabolic process	8.53725412e-06	37.958	5	5	0	AT1G24280 AT3G27300 AT5G13110 AT5G35790 AT5G40760
199	P	GO:0044262	cellular carbohydrate metabolic process	6.97239184e-07	62.519	5	5	0	AT1G24280 AT3G27300 AT5G13110 AT5G35790 AT5G40760
199	P	GO:0044265	cellular macromolecule catabolic process	9.06890132e-07	59.333	5	5	0	AT1G24280 AT3G27300 AT5G13110 AT5G35790 AT5G40760
199	P	GO:0044275	cellular carbohydrate catabolic process	5.747535839e-09	161.887	5	5	0	AT1G24280 AT3G27300 AT5G13110 AT5G35790 AT5G40760
199	P	GO:0046164	alcohol catabolic process	5.741715313e-10	254.635	5	5	0	AT1G24280 AT3G27300 AT5G13110 AT5G35790 AT5G40760
199	P	GO:0046365	monosaccharide catabolic process	4.368416092e-10	268.626	5	5	0	AT1G24280 AT3G27300 AT5G13110 AT5G35790 AT5G40760
199	P	GO:0051186	cofactor metabolic process	3.59578327e-08	112.650	5	5	0	AT1G24280 AT3G27300 AT5G13110 AT5G35790 AT5G40760
199	P	GO:0055086	nucleobase, nucleoside and nucleotide metabolic process	1.111264905e-08	142.122	5	5	0	AT1G24280 AT3G27300 AT5G13110 AT5G35790 AT5G40760
19	C	GO:0005634	nucleus	8.65659816e-06	6.647	11	17	0	AT1G05380 AT1G21980 AT1G48920 AT1G56110 AT1G63780 AT1G77740 AT2G19670 AT2G41500 AT3G09920 AT3G12860 AT3G56960 AT4G05410 AT4G21130 AT4G25630 AT4G29510 AT5G16750 AT5G52470
19	C	GO:0005730	nucleolus	3.7820496e-09	54.537	7	17	0	AT1G05380 AT1G21980 AT1G48920 AT1G56110 AT1G63780 AT1G77740 AT2G19670 AT2G41500 AT3G09920 AT3G12860 AT3G56960 AT4G05410 AT4G21130 AT4G25630 AT4G29510 AT5G16750 AT5G52470
19	C	GO:0031974	membrane-enclosed lumen	1.72516008e-06	22.679	7	17	0	AT1G05380 AT1G21980 AT1G48920 AT1G56110 AT1G63780 AT1G77740 AT2G19670 AT2G41500 AT3G09920 AT3G12860 AT3G56960 AT4G05410 AT4G21130 AT4G25630 AT4G29510 AT5G16750 AT5G52470
19	C	GO:0031981	nuclear lumen	1.111338984e-07	33.684	7	17	0	AT1G05380 AT1G21980 AT1G48920 AT1G56110 AT1G63780 AT1G77740 AT2G19670 AT2G41500 AT3G09920 AT3G12860 AT3G56960 AT4G05410 AT4G21130 AT4G25630 AT4G29510 AT5G16750 AT5G52470
19	C	GO:0043228	non-membrane-bound organelle	0.000461773368	9.948	7	17	0	AT1G05380 AT1G21980 AT1G48920 AT1G56110 AT1G63780 AT1G77740 AT2G19670 AT2G41500 AT3G09920 AT3G12860 AT3G56960 AT4G05410 AT4G21130 AT4G25630 AT4G29510 AT5G16750 AT5G52470
19	C	GO:0043232	intracellular non-membrane-bound organelle	0.000461773368	9.948	7	17	0	AT1G05380 AT1G21980 AT1G48920 AT1G56110 AT1G63780 AT1G77740 AT2G19670 AT2G41500 AT3G09920 AT3G12860 AT3G56960 AT4G05410 AT4G21130 AT4G25630 AT4G29510 AT5G16750 AT5G52470
19	C	GO:0043233	organelle lumen	1.72516008e-06	22.679	7	17	0	AT1G05380 AT1G21980 AT1G48920 AT1G56110 AT1G63780 AT1G77740 AT2G19670 AT2G41500 AT3G09920 AT3G12860 AT3G56960 AT4G05410 AT4G21130 AT4G25630 AT4G29510 AT5G16750 AT5G52470
19	C	GO:0044422	organelle part	0.0039022284	5.795	8	17	0	AT1G05380 AT1G21980 AT1G48920 AT1G56110 AT1G63780 AT1G77740 AT2G19670 AT2G41500 AT3G09920 AT3G12860 AT3G56960 AT4G05410 AT4G21130 AT4G25630 AT4G29510 AT5G16750 AT5G52470
19	C	GO:0044428	nuclear part	3.46580136e-08	26.309	8	17	0	AT1G05380 AT1G21980 AT1G48920 AT1G56110 AT1G63780 AT1G77740 AT2G19670 AT2G41500 AT3G09920 AT3G12860 AT3G56960 AT4G05410 AT4G21130 AT4G25630 AT4G29510 AT5G16750 AT5G52470
19	C	GO:0044446	intracellular organelle part	0.00388644648	5.798	8	17	0	AT1G05380 AT1G21980 AT1G48920 AT1G56110 AT1G63780 AT1G77740 AT2G19670 AT2G41500 AT3G09920 AT3G12860 AT3G56960 AT4G05410 AT4G21130 AT4G25630 AT4G29510 AT5G16750 AT5G52470
19	F	GO:0004428	inositol or phosphatidylinositol kinase activity	3.6789467e-06	150.793	4	17	0	AT1G05380 AT1G21980 AT1G48920 AT1G56110 AT1G63780 AT1G77740 AT2G19670 AT2G41500 AT3G09920 AT3G12860 AT3G56960 AT4G05410 AT4G21130 AT4G25630 AT4G29510 AT5G16750 AT5G52470
19	P	GO:0006364	rRNA processing	3.607504233e-06	74.121	5	17	0	AT1G05380 AT1G21980 AT1G48920 AT1G56110 AT1G63780 AT1G77740 AT2G19670 AT2G41500 AT3G09920 AT3G12860 AT3G56960 AT4G05410 AT4G21130 AT4G25630 AT4G29510 AT5G16750 AT5G52470
19	P	GO:0006396	RNA processing	2.866367273e-05	28.012	6	17	0	AT1G05380 AT1G21980 AT1G48920 AT1G56110 AT1G63780 AT1G77740 AT2G19670 AT2G41500 AT3G09920 AT3G12860 AT3G56960 AT4G05410 AT4G21130 AT4G25630 AT4G29510 AT5G16750 AT5G52470
19	P	GO:0006996	organelle organization and biogenesis	0.006241092129	11.132	6	17	0	AT1G05380 AT1G21980 AT1G48920 AT1G56110 AT1G63780 AT1G77740 AT2G19670 AT2G41500 AT3G09920 AT3G12860 AT3G56960 AT4G05410 AT4G21130 AT4G25630 AT4G29510 AT5G16750 AT5G52470
19	P	GO:0016070	RNA metabolic process	0.01743078836	7.088	7	17	0	AT1G05380 AT1G21980 AT1G48920 AT1G56110 AT1G63780 AT1G77740 AT2G19670 AT2G41500 AT3G09920 AT3G12860 AT3G56960 AT4G05410 AT4G21130 AT4G25630 AT4G29510 AT5G16750 AT5G52470
19	P	GO:0016072	rRNA metabolic process	3.607504233e-06	74.121	5	17	0	AT1G05380 AT1G21980 AT1G48920 AT1G56110 AT1G63780 AT1G77740 AT2G19670 AT2G41500 AT3G09920 AT3G12860 AT3G56960 AT4G05410 AT4G21130 AT4G25630 AT4G29510 AT5G16750 AT5G52470
19	P	GO:0022613	ribonucleoprotein complex biogenesis and assembly	0.000811167682	25.051	5	17	0	AT1G05380 AT1G21980 AT1G48920 AT1G56110 AT1G63780 AT1G77740 AT2G19670 AT2G41500 AT3G09920 AT3G12860 AT3G56960 AT4G05410 AT4G21130 AT4G25630 AT4G29510 AT5G16750 AT5G52470
19	P	GO:0042254	ribosome biogenesis and assembly	0.0001394741323	35.770	5	17	0	AT1G05380 AT1G21980 AT1G48920 AT1G56110 AT1G63780 AT1G77740 AT2G19670 AT2G41500 AT3G09920 AT3G12860 AT3G56960 AT4G05410 AT4G21130 AT4G25630 AT4G29510 AT5G16750 AT5G52470
1	C	GO:0005737	cytoplasm	0.001435660968	1.831	45	107	0	AT1G09080 AT1G09480 AT1G09490 AT1G09500 AT1G09510 AT1G10210 AT1G10350 AT1G11660 AT1G16030 AT1G18890 AT1G26230 AT1G26880 AT1G35670 AT1G50700 AT1G51410 AT1G51710 AT1G55490 AT1G56410 AT1G59580 AT1G59725 AT1G61950 AT1G64200 AT1G66800 AT1G69620 AT1G74740 AT1G75950 AT1G76040 AT1G79920 AT1G79930 AT2G17290 AT2G18170 AT2G20560 AT2G25140 AT2G28000 AT2G31500 AT2G33210 AT2G36170 AT2G38910 AT2G40510 AT2G40590…
1	C	GO:0044432	endoplasmic reticulum part	0.0164931228	16.636	4	107	0	AT1G09080 AT1G09480 AT1G09490 AT1G09500 AT1G09510 AT1G10210 AT1G10350 AT1G11660 AT1G16030 AT1G18890 AT1G26230 AT1G26880 AT1G35670 AT1G50700 AT1G51410 AT1G51710 AT1G55490 AT1G56410 AT1G59580 AT1G59725 AT1G61950 AT1G64200 AT1G66800 AT1G69620 AT1G74740 AT1G75950 AT1G76040 AT1G79920 AT1G79930 AT2G17290 AT2G18170 AT2G20560 AT2G25140 AT2G28000 AT2G31500 AT2G33210 AT2G36170 AT2G38910 AT2G40510 AT2G40590…
1	C	GO:0044444	cytoplasmic part	0.01445993472	1.768	40	107	0	AT1G09080 AT1G09480 AT1G09490 AT1G09500 AT1G09510 AT1G10210 AT1G10350 AT1G11660 AT1G16030 AT1G18890 AT1G26230 AT1G26880 AT1G35670 AT1G50700 AT1G51410 AT1G51710 AT1G55490 AT1G56410 AT1G59580 AT1G59725 AT1G61950 AT1G64200 AT1G66800 AT1G69620 AT1G74740 AT1G75950 AT1G76040 AT1G79920 AT1G79930 AT2G17290 AT2G18170 AT2G20560 AT2G25140 AT2G28000 AT2G31500 AT2G33210 AT2G36170 AT2G38910 AT2G40510 AT2G40590…
1	F	GO:0000166	nucleotide binding	3.4360896e-11	5.432	28	107	0	AT1G09080 AT1G09480 AT1G09490 AT1G09500 AT1G09510 AT1G10210 AT1G10350 AT1G11660 AT1G16030 AT1G18890 AT1G26230 AT1G26880 AT1G35670 AT1G50700 AT1G51410 AT1G51710 AT1G55490 AT1G56410 AT1G59580 AT1G59725 AT1G61950 AT1G64200 AT1G66800 AT1G69620 AT1G74740 AT1G75950 AT1G76040 AT1G79920 AT1G79930 AT2G17290 AT2G18170 AT2G20560 AT2G25140 AT2G28000 AT2G31500 AT2G33210 AT2G36170 AT2G38910 AT2G40510 AT2G40590…
1	F	GO:0003824	catalytic activity	4.0785894e-06	1.862	61	107	0	AT1G09080 AT1G09480 AT1G09490 AT1G09500 AT1G09510 AT1G10210 AT1G10350 AT1G11660 AT1G16030 AT1G18890 AT1G26230 AT1G26880 AT1G35670 AT1G50700 AT1G51410 AT1G51710 AT1G55490 AT1G56410 AT1G59580 AT1G59725 AT1G61950 AT1G64200 AT1G66800 AT1G69620 AT1G74740 AT1G75950 AT1G76040 AT1G79920 AT1G79930 AT2G17290 AT2G18170 AT2G20560 AT2G25140 AT2G28000 AT2G31500 AT2G33210 AT2G36170 AT2G38910 AT2G40510 AT2G40590…
1	F	GO:0004672	protein kinase activity	3.3685437e-34	17.103	38	107	0	AT1G09080 AT1G09480 AT1G09490 AT1G09500 AT1G09510 AT1G10210 AT1G10350 AT1G11660 AT1G16030 AT1G18890 AT1G26230 AT1G26880 AT1G35670 AT1G50700 AT1G51410 AT1G51710 AT1G55490 AT1G56410 AT1G59580 AT1G59725 AT1G61950 AT1G64200 AT1G66800 AT1G69620 AT1G74740 AT1G75950 AT1G76040 AT1G79920 AT1G79930 AT2G17290 AT2G18170 AT2G20560 AT2G25140 AT2G28000 AT2G31500 AT2G33210 AT2G36170 AT2G38910 AT2G40510 AT2G40590…
1	F	GO:0004674	protein serine/threonine kinase activity	2.05163239e-39	26.953	36	107	0	AT1G09080 AT1G09480 AT1G09490 AT1G09500 AT1G09510 AT1G10210 AT1G10350 AT1G11660 AT1G16030 AT1G18890 AT1G26230 AT1G26880 AT1G35670 AT1G50700 AT1G51410 AT1G51710 AT1G55490 AT1G56410 AT1G59580 AT1G59725 AT1G61950 AT1G64200 AT1G66800 AT1G69620 AT1G74740 AT1G75950 AT1G76040 AT1G79920 AT1G79930 AT2G17290 AT2G18170 AT2G20560 AT2G25140 AT2G28000 AT2G31500 AT2G33210 AT2G36170 AT2G38910 AT2G40510 AT2G40590…
1	F	GO:0004683	calmodulin-dependent protein kinase activity	4.1331866e-60	192.367	28	107	0	AT1G09080 AT1G09480 AT1G09490 AT1G09500 AT1G09510 AT1G10210 AT1G10350 AT1G11660 AT1G16030 AT1G18890 AT1G26230 AT1G26880 AT1G35670 AT1G50700 AT1G51410 AT1G51710 AT1G55490 AT1G56410 AT1G59580 AT1G59725 AT1G61950 AT1G64200 AT1G66800 AT1G69620 AT1G74740 AT1G75950 AT1G76040 AT1G79920 AT1G79930 AT2G17290 AT2G18170 AT2G20560 AT2G25140 AT2G28000 AT2G31500 AT2G33210 AT2G36170 AT2G38910 AT2G40510 AT2G40590…
1	F	GO:0004702	receptor signaling protein serine/threonine kinase activity	2.80373083e-09	44.493	8	107	0	AT1G09080 AT1G09480 AT1G09490 AT1G09500 AT1G09510 AT1G10210 AT1G10350 AT1G11660 AT1G16030 AT1G18890 AT1G26230 AT1G26880 AT1G35670 AT1G50700 AT1G51410 AT1G51710 AT1G55490 AT1G56410 AT1G59580 AT1G59725 AT1G61950 AT1G64200 AT1G66800 AT1G69620 AT1G74740 AT1G75950 AT1G76040 AT1G79920 AT1G79930 AT2G17290 AT2G18170 AT2G20560 AT2G25140 AT2G28000 AT2G31500 AT2G33210 AT2G36170 AT2G38910 AT2G40510 AT2G40590…
1	F	GO:0004871	signal transducer activity	0.0081083569	5.807	9	107	0	AT1G09080 AT1G09480 AT1G09490 AT1G09500 AT1G09510 AT1G10210 AT1G10350 AT1G11660 AT1G16030 AT1G18890 AT1G26230 AT1G26880 AT1G35670 AT1G50700 AT1G51410 AT1G51710 AT1G55490 AT1G56410 AT1G59580 AT1G59725 AT1G61950 AT1G64200 AT1G66800 AT1G69620 AT1G74740 AT1G75950 AT1G76040 AT1G79920 AT1G79930 AT2G17290 AT2G18170 AT2G20560 AT2G25140 AT2G28000 AT2G31500 AT2G33210 AT2G36170 AT2G38910 AT2G40510 AT2G40590…
1	F	GO:0005057	receptor signaling protein activity	4.1804523e-09	42.471	8	107	0	AT1G09080 AT1G09480 AT1G09490 AT1G09500 AT1G09510 AT1G10210 AT1G10350 AT1G11660 AT1G16030 AT1G18890 AT1G26230 AT1G26880 AT1G35670 AT1G50700 AT1G51410 AT1G51710 AT1G55490 AT1G56410 AT1G59580 AT1G59725 AT1G61950 AT1G64200 AT1G66800 AT1G69620 AT1G74740 AT1G75950 AT1G76040 AT1G79920 AT1G79930 AT2G17290 AT2G18170 AT2G20560 AT2G25140 AT2G28000 AT2G31500 AT2G33210 AT2G36170 AT2G38910 AT2G40510 AT2G40590…
1	F	GO:0005515	protein binding	5.8094341e-07	3.269	31	107	0	AT1G09080 AT1G09480 AT1G09490 AT1G09500 AT1G09510 AT1G10210 AT1G10350 AT1G11660 AT1G16030 AT1G18890 AT1G26230 AT1G26880 AT1G35670 AT1G50700 AT1G51410 AT1G51710 AT1G55490 AT1G56410 AT1G59580 AT1G59725 AT1G61950 AT1G64200 AT1G66800 AT1G69620 AT1G74740 AT1G75950 AT1G76040 AT1G79920 AT1G79930 AT2G17290 AT2G18170 AT2G20560 AT2G25140 AT2G28000 AT2G31500 AT2G33210 AT2G36170 AT2G38910 AT2G40510 AT2G40590…
1	F	GO:0005524	ATP binding	5.1434146e-17	9.199	28	107	0	AT1G09080 AT1G09480 AT1G09490 AT1G09500 AT1G09510 AT1G10210 AT1G10350 AT1G11660 AT1G16030 AT1G18890 AT1G26230 AT1G26880 AT1G35670 AT1G50700 AT1G51410 AT1G51710 AT1G55490 AT1G56410 AT1G59580 AT1G59725 AT1G61950 AT1G64200 AT1G66800 AT1G69620 AT1G74740 AT1G75950 AT1G76040 AT1G79920 AT1G79930 AT2G17290 AT2G18170 AT2G20560 AT2G25140 AT2G28000 AT2G31500 AT2G33210 AT2G36170 AT2G38910 AT2G40510 AT2G40590…
1	F	GO:0016301	kinase activity	3.3831416e-21	6.968	40	107	0	AT1G09080 AT1G09480 AT1G09490 AT1G09500 AT1G09510 AT1G10210 AT1G10350 AT1G11660 AT1G16030 AT1G18890 AT1G26230 AT1G26880 AT1G35670 AT1G50700 AT1G51410 AT1G51710 AT1G55490 AT1G56410 AT1G59580 AT1G59725 AT1G61950 AT1G64200 AT1G66800 AT1G69620 AT1G74740 AT1G75950 AT1G76040 AT1G79920 AT1G79930 AT2G17290 AT2G18170 AT2G20560 AT2G25140 AT2G28000 AT2G31500 AT2G33210 AT2G36170 AT2G38910 AT2G40510 AT2G40590…
1	F	GO:0016614	oxidoreductase activity, acting on CH-OH group of donors	0.000253189958	13.741	7	107	0	AT1G09080 AT1G09480 AT1G09490 AT1G09500 AT1G09510 AT1G10210 AT1G10350 AT1G11660 AT1G16030 AT1G18890 AT1G26230 AT1G26880 AT1G35670 AT1G50700 AT1G51410 AT1G51710 AT1G55490 AT1G56410 AT1G59580 AT1G59725 AT1G61950 AT1G64200 AT1G66800 AT1G69620 AT1G74740 AT1G75950 AT1G76040 AT1G79920 AT1G79930 AT2G17290 AT2G18170 AT2G20560 AT2G25140 AT2G28000 AT2G31500 AT2G33210 AT2G36170 AT2G38910 AT2G40510 AT2G40590…
1	F	GO:0016616	oxidoreductase activity, acting on the CH-OH group of donors, NAD or NADP as acceptor	5.8389089e-05	17.033	7	107	0	AT1G09080 AT1G09480 AT1G09490 AT1G09500 AT1G09510 AT1G10210 AT1G10350 AT1G11660 AT1G16030 AT1G18890 AT1G26230 AT1G26880 AT1G35670 AT1G50700 AT1G51410 AT1G51710 AT1G55490 AT1G56410 AT1G59580 AT1G59725 AT1G61950 AT1G64200 AT1G66800 AT1G69620 AT1G74740 AT1G75950 AT1G76040 AT1G79920 AT1G79930 AT2G17290 AT2G18170 AT2G20560 AT2G25140 AT2G28000 AT2G31500 AT2G33210 AT2G36170 AT2G38910 AT2G40510 AT2G40590…
1	F	GO:0016740	transferase activity	6.9026987e-12	3.693	41	107	0	AT1G09080 AT1G09480 AT1G09490 AT1G09500 AT1G09510 AT1G10210 AT1G10350 AT1G11660 AT1G16030 AT1G18890 AT1G26230 AT1G26880 AT1G35670 AT1G50700 AT1G51410 AT1G51710 AT1G55490 AT1G56410 AT1G59580 AT1G59725 AT1G61950 AT1G64200 AT1G66800 AT1G69620 AT1G74740 AT1G75950 AT1G76040 AT1G79920 AT1G79930 AT2G17290 AT2G18170 AT2G20560 AT2G25140 AT2G28000 AT2G31500 AT2G33210 AT2G36170 AT2G38910 AT2G40510 AT2G40590…
1	F	GO:0016772	transferase activity, transferring phosphorus-containing groups	2.55026646e-19	6.192	40	107	0	AT1G09080 AT1G09480 AT1G09490 AT1G09500 AT1G09510 AT1G10210 AT1G10350 AT1G11660 AT1G16030 AT1G18890 AT1G26230 AT1G26880 AT1G35670 AT1G50700 AT1G51410 AT1G51710 AT1G55490 AT1G56410 AT1G59580 AT1G59725 AT1G61950 AT1G64200 AT1G66800 AT1G69620 AT1G74740 AT1G75950 AT1G76040 AT1G79920 AT1G79930 AT2G17290 AT2G18170 AT2G20560 AT2G25140 AT2G28000 AT2G31500 AT2G33210 AT2G36170 AT2G38910 AT2G40510 AT2G40590…
1	F	GO:0016773	phosphotransferase activity, alcohol group as acceptor	5.6660343e-31	14.045	38	107	0	AT1G09080 AT1G09480 AT1G09490 AT1G09500 AT1G09510 AT1G10210 AT1G10350 AT1G11660 AT1G16030 AT1G18890 AT1G26230 AT1G26880 AT1G35670 AT1G50700 AT1G51410 AT1G51710 AT1G55490 AT1G56410 AT1G59580 AT1G59725 AT1G61950 AT1G64200 AT1G66800 AT1G69620 AT1G74740 AT1G75950 AT1G76040 AT1G79920 AT1G79930 AT2G17290 AT2G18170 AT2G20560 AT2G25140 AT2G28000 AT2G31500 AT2G33210 AT2G36170 AT2G38910 AT2G40510 AT2G40590…
1	F	GO:0017076	purine nucleotide binding	8.3433276e-14	6.914	28	107	0	AT1G09080 AT1G09480 AT1G09490 AT1G09500 AT1G09510 AT1G10210 AT1G10350 AT1G11660 AT1G16030 AT1G18890 AT1G26230 AT1G26880 AT1G35670 AT1G50700 AT1G51410 AT1G51710 AT1G55490 AT1G56410 AT1G59580 AT1G59725 AT1G61950 AT1G64200 AT1G66800 AT1G69620 AT1G74740 AT1G75950 AT1G76040 AT1G79920 AT1G79930 AT2G17290 AT2G18170 AT2G20560 AT2G25140 AT2G28000 AT2G31500 AT2G33210 AT2G36170 AT2G38910 AT2G40510 AT2G40590…
1	F	GO:0030554	adenyl nucleotide binding	2.40011889e-16	8.674	28	107	0	AT1G09080 AT1G09480 AT1G09490 AT1G09500 AT1G09510 AT1G10210 AT1G10350 AT1G11660 AT1G16030 AT1G18890 AT1G26230 AT1G26880 AT1G35670 AT1G50700 AT1G51410 AT1G51710 AT1G55490 AT1G56410 AT1G59580 AT1G59725 AT1G61950 AT1G64200 AT1G66800 AT1G69620 AT1G74740 AT1G75950 AT1G76040 AT1G79920 AT1G79930 AT2G17290 AT2G18170 AT2G20560 AT2G25140 AT2G28000 AT2G31500 AT2G33210 AT2G36170 AT2G38910 AT2G40510 AT2G40590…
1	F	GO:0031072	heat shock protein binding	4.0133561e-05	13.741	8	107	0	AT1G09080 AT1G09480 AT1G09490 AT1G09500 AT1G09510 AT1G10210 AT1G10350 AT1G11660 AT1G16030 AT1G18890 AT1G26230 AT1G26880 AT1G35670 AT1G50700 AT1G51410 AT1G51710 AT1G55490 AT1G56410 AT1G59580 AT1G59725 AT1G61950 AT1G64200 AT1G66800 AT1G69620 AT1G74740 AT1G75950 AT1G76040 AT1G79920 AT1G79930 AT2G17290 AT2G18170 AT2G20560 AT2G25140 AT2G28000 AT2G31500 AT2G33210 AT2G36170 AT2G38910 AT2G40510 AT2G40590…
1	F	GO:0032553	ribonucleotide binding	3.01799291e-14	7.195	28	107	0	AT1G09080 AT1G09480 AT1G09490 AT1G09500 AT1G09510 AT1G10210 AT1G10350 AT1G11660 AT1G16030 AT1G18890 AT1G26230 AT1G26880 AT1G35670 AT1G50700 AT1G51410 AT1G51710 AT1G55490 AT1G56410 AT1G59580 AT1G59725 AT1G61950 AT1G64200 AT1G66800 AT1G69620 AT1G74740 AT1G75950 AT1G76040 AT1G79920 AT1G79930 AT2G17290 AT2G18170 AT2G20560 AT2G25140 AT2G28000 AT2G31500 AT2G33210 AT2G36170 AT2G38910 AT2G40510 AT2G40590…
1	F	GO:0032555	purine ribonucleotide binding	3.01799291e-14	7.195	28	107	0	AT1G09080 AT1G09480 AT1G09490 AT1G09500 AT1G09510 AT1G10210 AT1G10350 AT1G11660 AT1G16030 AT1G18890 AT1G26230 AT1G26880 AT1G35670 AT1G50700 AT1G51410 AT1G51710 AT1G55490 AT1G56410 AT1G59580 AT1G59725 AT1G61950 AT1G64200 AT1G66800 AT1G69620 AT1G74740 AT1G75950 AT1G76040 AT1G79920 AT1G79930 AT2G17290 AT2G18170 AT2G20560 AT2G25140 AT2G28000 AT2G31500 AT2G33210 AT2G36170 AT2G38910 AT2G40510 AT2G40590…
1	F	GO:0032559	adenyl ribonucleotide binding	6.6553125e-17	9.109	28	107	0	AT1G09080 AT1G09480 AT1G09490 AT1G09500 AT1G09510 AT1G10210 AT1G10350 AT1G11660 AT1G16030 AT1G18890 AT1G26230 AT1G26880 AT1G35670 AT1G50700 AT1G51410 AT1G51710 AT1G55490 AT1G56410 AT1G59580 AT1G59725 AT1G61950 AT1G64200 AT1G66800 AT1G69620 AT1G74740 AT1G75950 AT1G76040 AT1G79920 AT1G79930 AT2G17290 AT2G18170 AT2G20560 AT2G25140 AT2G28000 AT2G31500 AT2G33210 AT2G36170 AT2G38910 AT2G40510 AT2G40590…
1	F	GO:0051082	unfolded protein binding	1.44061371e-20	34.749	18	107	0	AT1G09080 AT1G09480 AT1G09490 AT1G09500 AT1G09510 AT1G10210 AT1G10350 AT1G11660 AT1G16030 AT1G18890 AT1G26230 AT1G26880 AT1G35670 AT1G50700 AT1G51410 AT1G51710 AT1G55490 AT1G56410 AT1G59580 AT1G59725 AT1G61950 AT1G64200 AT1G66800 AT1G69620 AT1G74740 AT1G75950 AT1G76040 AT1G79920 AT1G79930 AT2G17290 AT2G18170 AT2G20560 AT2G25140 AT2G28000 AT2G31500 AT2G33210 AT2G36170 AT2G38910 AT2G40510 AT2G40590…
1	F	GO:0060089	molecular transducer activity	0.0081083569	5.807	9	107	0	AT1G09080 AT1G09480 AT1G09490 AT1G09500 AT1G09510 AT1G10210 AT1G10350 AT1G11660 AT1G16030 AT1G18890 AT1G26230 AT1G26880 AT1G35670 AT1G50700 AT1G51410 AT1G51710 AT1G55490 AT1G56410 AT1G59580 AT1G59725 AT1G61950 AT1G64200 AT1G66800 AT1G69620 AT1G74740 AT1G75950 AT1G76040 AT1G79920 AT1G79930 AT2G17290 AT2G18170 AT2G20560 AT2G25140 AT2G28000 AT2G31500 AT2G33210 AT2G36170 AT2G38910 AT2G40510 AT2G40590…
1	P	GO:0006457	protein folding	6.300179825e-34	28.557	31	107	0	AT1G09080 AT1G09480 AT1G09490 AT1G09500 AT1G09510 AT1G10210 AT1G10350 AT1G11660 AT1G16030 AT1G18890 AT1G26230 AT1G26880 AT1G35670 AT1G50700 AT1G51410 AT1G51710 AT1G55490 AT1G56410 AT1G59580 AT1G59725 AT1G61950 AT1G64200 AT1G66800 AT1G69620 AT1G74740 AT1G75950 AT1G76040 AT1G79920 AT1G79930 AT2G17290 AT2G18170 AT2G20560 AT2G25140 AT2G28000 AT2G31500 AT2G33210 AT2G36170 AT2G38910 AT2G40510 AT2G40590…
1	P	GO:0006464	protein modification process	1.120876764e-17	5.503	41	107	0	AT1G09080 AT1G09480 AT1G09490 AT1G09500 AT1G09510 AT1G10210 AT1G10350 AT1G11660 AT1G16030 AT1G18890 AT1G26230 AT1G26880 AT1G35670 AT1G50700 AT1G51410 AT1G51710 AT1G55490 AT1G56410 AT1G59580 AT1G59725 AT1G61950 AT1G64200 AT1G66800 AT1G69620 AT1G74740 AT1G75950 AT1G76040 AT1G79920 AT1G79930 AT2G17290 AT2G18170 AT2G20560 AT2G25140 AT2G28000 AT2G31500 AT2G33210 AT2G36170 AT2G38910 AT2G40510 AT2G40590…
1	P	GO:0006468	protein amino acid phosphorylation	2.077961249e-19	8.237	34	107	0	AT1G09080 AT1G09480 AT1G09490 AT1G09500 AT1G09510 AT1G10210 AT1G10350 AT1G11660 AT1G16030 AT1G18890 AT1G26230 AT1G26880 AT1G35670 AT1G50700 AT1G51410 AT1G51710 AT1G55490 AT1G56410 AT1G59580 AT1G59725 AT1G61950 AT1G64200 AT1G66800 AT1G69620 AT1G74740 AT1G75950 AT1G76040 AT1G79920 AT1G79930 AT2G17290 AT2G18170 AT2G20560 AT2G25140 AT2G28000 AT2G31500 AT2G33210 AT2G36170 AT2G38910 AT2G40510 AT2G40590…
1	P	GO:0006497	protein amino acid lipidation	8.96016772e-17	12.266	24	107	0	AT1G09080 AT1G09480 AT1G09490 AT1G09500 AT1G09510 AT1G10210 AT1G10350 AT1G11660 AT1G16030 AT1G18890 AT1G26230 AT1G26880 AT1G35670 AT1G50700 AT1G51410 AT1G51710 AT1G55490 AT1G56410 AT1G59580 AT1G59725 AT1G61950 AT1G64200 AT1G66800 AT1G69620 AT1G74740 AT1G75950 AT1G76040 AT1G79920 AT1G79930 AT2G17290 AT2G18170 AT2G20560 AT2G25140 AT2G28000 AT2G31500 AT2G33210 AT2G36170 AT2G38910 AT2G40510 AT2G40590…
1	P	GO:0006498	N-terminal protein lipidation	3.644627332e-17	12.751	24	107	0	AT1G09080 AT1G09480 AT1G09490 AT1G09500 AT1G09510 AT1G10210 AT1G10350 AT1G11660 AT1G16030 AT1G18890 AT1G26230 AT1G26880 AT1G35670 AT1G50700 AT1G51410 AT1G51710 AT1G55490 AT1G56410 AT1G59580 AT1G59725 AT1G61950 AT1G64200 AT1G66800 AT1G69620 AT1G74740 AT1G75950 AT1G76040 AT1G79920 AT1G79930 AT2G17290 AT2G18170 AT2G20560 AT2G25140 AT2G28000 AT2G31500 AT2G33210 AT2G36170 AT2G38910 AT2G40510 AT2G40590…
1	P	GO:0006499	N-terminal protein myristoylation	3.644627332e-17	12.751	24	107	0	AT1G09080 AT1G09480 AT1G09490 AT1G09500 AT1G09510 AT1G10210 AT1G10350 AT1G11660 AT1G16030 AT1G18890 AT1G26230 AT1G26880 AT1G35670 AT1G50700 AT1G51410 AT1G51710 AT1G55490 AT1G56410 AT1G59580 AT1G59725 AT1G61950 AT1G64200 AT1G66800 AT1G69620 AT1G74740 AT1G75950 AT1G76040 AT1G79920 AT1G79930 AT2G17290 AT2G18170 AT2G20560 AT2G25140 AT2G28000 AT2G31500 AT2G33210 AT2G36170 AT2G38910 AT2G40510 AT2G40590…
1	P	GO:0006793	phosphorus metabolic process	6.461701812e-23	8.265	39	107	0	AT1G09080 AT1G09480 AT1G09490 AT1G09500 AT1G09510 AT1G10210 AT1G10350 AT1G11660 AT1G16030 AT1G18890 AT1G26230 AT1G26880 AT1G35670 AT1G50700 AT1G51410 AT1G51710 AT1G55490 AT1G56410 AT1G59580 AT1G59725 AT1G61950 AT1G64200 AT1G66800 AT1G69620 AT1G74740 AT1G75950 AT1G76040 AT1G79920 AT1G79930 AT2G17290 AT2G18170 AT2G20560 AT2G25140 AT2G28000 AT2G31500 AT2G33210 AT2G36170 AT2G38910 AT2G40510 AT2G40590…
1	P	GO:0006796	phosphate metabolic process	6.245593782e-23	8.273	39	107	0	AT1G09080 AT1G09480 AT1G09490 AT1G09500 AT1G09510 AT1G10210 AT1G10350 AT1G11660 AT1G16030 AT1G18890 AT1G26230 AT1G26880 AT1G35670 AT1G50700 AT1G51410 AT1G51710 AT1G55490 AT1G56410 AT1G59580 AT1G59725 AT1G61950 AT1G64200 AT1G66800 AT1G69620 AT1G74740 AT1G75950 AT1G76040 AT1G79920 AT1G79930 AT2G17290 AT2G18170 AT2G20560 AT2G25140 AT2G28000 AT2G31500 AT2G33210 AT2G36170 AT2G38910 AT2G40510 AT2G40590…
1	P	GO:0006950	response to stress	1.243661723e-09	5.556	25	107	0	AT1G09080 AT1G09480 AT1G09490 AT1G09500 AT1G09510 AT1G10210 AT1G10350 AT1G11660 AT1G16030 AT1G18890 AT1G26230 AT1G26880 AT1G35670 AT1G50700 AT1G51410 AT1G51710 AT1G55490 AT1G56410 AT1G59580 AT1G59725 AT1G61950 AT1G64200 AT1G66800 AT1G69620 AT1G74740 AT1G75950 AT1G76040 AT1G79920 AT1G79930 AT2G17290 AT2G18170 AT2G20560 AT2G25140 AT2G28000 AT2G31500 AT2G33210 AT2G36170 AT2G38910 AT2G40510 AT2G40590…
1	P	GO:0007154	cell communication	0.00858991342	3.495	16	107	0	AT1G09080 AT1G09480 AT1G09490 AT1G09500 AT1G09510 AT1G10210 AT1G10350 AT1G11660 AT1G16030 AT1G18890 AT1G26230 AT1G26880 AT1G35670 AT1G50700 AT1G51410 AT1G51710 AT1G55490 AT1G56410 AT1G59580 AT1G59725 AT1G61950 AT1G64200 AT1G66800 AT1G69620 AT1G74740 AT1G75950 AT1G76040 AT1G79920 AT1G79930 AT2G17290 AT2G18170 AT2G20560 AT2G25140 AT2G28000 AT2G31500 AT2G33210 AT2G36170 AT2G38910 AT2G40510 AT2G40590…
1	P	GO:0007165	signal transduction	0.002126436491	3.905	16	107	0	AT1G09080 AT1G09480 AT1G09490 AT1G09500 AT1G09510 AT1G10210 AT1G10350 AT1G11660 AT1G16030 AT1G18890 AT1G26230 AT1G26880 AT1G35670 AT1G50700 AT1G51410 AT1G51710 AT1G55490 AT1G56410 AT1G59580 AT1G59725 AT1G61950 AT1G64200 AT1G66800 AT1G69620 AT1G74740 AT1G75950 AT1G76040 AT1G79920 AT1G79930 AT2G17290 AT2G18170 AT2G20560 AT2G25140 AT2G28000 AT2G31500 AT2G33210 AT2G36170 AT2G38910 AT2G40510 AT2G40590…
1	P	GO:0007242	intracellular signaling cascade	0.0200799951	4.577	11	107	0	AT1G09080 AT1G09480 AT1G09490 AT1G09500 AT1G09510 AT1G10210 AT1G10350 AT1G11660 AT1G16030 AT1G18890 AT1G26230 AT1G26880 AT1G35670 AT1G50700 AT1G51410 AT1G51710 AT1G55490 AT1G56410 AT1G59580 AT1G59725 AT1G61950 AT1G64200 AT1G66800 AT1G69620 AT1G74740 AT1G75950 AT1G76040 AT1G79920 AT1G79930 AT2G17290 AT2G18170 AT2G20560 AT2G25140 AT2G28000 AT2G31500 AT2G33210 AT2G36170 AT2G38910 AT2G40510 AT2G40590…
1	P	GO:0008152	metabolic process	1.038861441e-23	2.180	97	107	0	AT1G09080 AT1G09480 AT1G09490 AT1G09500 AT1G09510 AT1G10210 AT1G10350 AT1G11660 AT1G16030 AT1G18890 AT1G26230 AT1G26880 AT1G35670 AT1G50700 AT1G51410 AT1G51710 AT1G55490 AT1G56410 AT1G59580 AT1G59725 AT1G61950 AT1G64200 AT1G66800 AT1G69620 AT1G74740 AT1G75950 AT1G76040 AT1G79920 AT1G79930 AT2G17290 AT2G18170 AT2G20560 AT2G25140 AT2G28000 AT2G31500 AT2G33210 AT2G36170 AT2G38910 AT2G40510 AT2G40590…
1	P	GO:0009058	biosynthetic process	2.41307998e-08	3.085	39	107	0	AT1G09080 AT1G09480 AT1G09490 AT1G09500 AT1G09510 AT1G10210 AT1G10350 AT1G11660 AT1G16030 AT1G18890 AT1G26230 AT1G26880 AT1G35670 AT1G50700 AT1G51410 AT1G51710 AT1G55490 AT1G56410 AT1G59580 AT1G59725 AT1G61950 AT1G64200 AT1G66800 AT1G69620 AT1G74740 AT1G75950 AT1G76040 AT1G79920 AT1G79930 AT2G17290 AT2G18170 AT2G20560 AT2G25140 AT2G28000 AT2G31500 AT2G33210 AT2G36170 AT2G38910 AT2G40510 AT2G40590…
1	P	GO:0009059	macromolecule biosynthetic process	3.817063659e-08	3.769	31	107	0	AT1G09080 AT1G09480 AT1G09490 AT1G09500 AT1G09510 AT1G10210 AT1G10350 AT1G11660 AT1G16030 AT1G18890 AT1G26230 AT1G26880 AT1G35670 AT1G50700 AT1G51410 AT1G51710 AT1G55490 AT1G56410 AT1G59580 AT1G59725 AT1G61950 AT1G64200 AT1G66800 AT1G69620 AT1G74740 AT1G75950 AT1G76040 AT1G79920 AT1G79930 AT2G17290 AT2G18170 AT2G20560 AT2G25140 AT2G28000 AT2G31500 AT2G33210 AT2G36170 AT2G38910 AT2G40510 AT2G40590…
1	P	GO:0009266	response to temperature stimulus	1.015505573e-17	16.109	22	107	0	AT1G09080 AT1G09480 AT1G09490 AT1G09500 AT1G09510 AT1G10210 AT1G10350 AT1G11660 AT1G16030 AT1G18890 AT1G26230 AT1G26880 AT1G35670 AT1G50700 AT1G51410 AT1G51710 AT1G55490 AT1G56410 AT1G59580 AT1G59725 AT1G61950 AT1G64200 AT1G66800 AT1G69620 AT1G74740 AT1G75950 AT1G76040 AT1G79920 AT1G79930 AT2G17290 AT2G18170 AT2G20560 AT2G25140 AT2G28000 AT2G31500 AT2G33210 AT2G36170 AT2G38910 AT2G40510 AT2G40590…
1	P	GO:0009408	response to heat	1.02921953e-17	34.484	16	107	0	AT1G09080 AT1G09480 AT1G09490 AT1G09500 AT1G09510 AT1G10210 AT1G10350 AT1G11660 AT1G16030 AT1G18890 AT1G26230 AT1G26880 AT1G35670 AT1G50700 AT1G51410 AT1G51710 AT1G55490 AT1G56410 AT1G59580 AT1G59725 AT1G61950 AT1G64200 AT1G66800 AT1G69620 AT1G74740 AT1G75950 AT1G76040 AT1G79920 AT1G79930 AT2G17290 AT2G18170 AT2G20560 AT2G25140 AT2G28000 AT2G31500 AT2G33210 AT2G36170 AT2G38910 AT2G40510 AT2G40590…
1	P	GO:0009409	response to cold	0.02455553018	7.726	7	107	0	AT1G09080 AT1G09480 AT1G09490 AT1G09500 AT1G09510 AT1G10210 AT1G10350 AT1G11660 AT1G16030 AT1G18890 AT1G26230 AT1G26880 AT1G35670 AT1G50700 AT1G51410 AT1G51710 AT1G55490 AT1G56410 AT1G59580 AT1G59725 AT1G61950 AT1G64200 AT1G66800 AT1G69620 AT1G74740 AT1G75950 AT1G76040 AT1G79920 AT1G79930 AT2G17290 AT2G18170 AT2G20560 AT2G25140 AT2G28000 AT2G31500 AT2G33210 AT2G36170 AT2G38910 AT2G40510 AT2G40590…
1	P	GO:0009628	response to abiotic stimulus	1.930060331e-09	6.061	23	107	0	AT1G09080 AT1G09480 AT1G09490 AT1G09500 AT1G09510 AT1G10210 AT1G10350 AT1G11660 AT1G16030 AT1G18890 AT1G26230 AT1G26880 AT1G35670 AT1G50700 AT1G51410 AT1G51710 AT1G55490 AT1G56410 AT1G59580 AT1G59725 AT1G61950 AT1G64200 AT1G66800 AT1G69620 AT1G74740 AT1G75950 AT1G76040 AT1G79920 AT1G79930 AT2G17290 AT2G18170 AT2G20560 AT2G25140 AT2G28000 AT2G31500 AT2G33210 AT2G36170 AT2G38910 AT2G40510 AT2G40590…
1	P	GO:0009737	response to abscisic acid stimulus	0.00478466771	8.087	8	107	0	AT1G09080 AT1G09480 AT1G09490 AT1G09500 AT1G09510 AT1G10210 AT1G10350 AT1G11660 AT1G16030 AT1G18890 AT1G26230 AT1G26880 AT1G35670 AT1G50700 AT1G51410 AT1G51710 AT1G55490 AT1G56410 AT1G59580 AT1G59725 AT1G61950 AT1G64200 AT1G66800 AT1G69620 AT1G74740 AT1G75950 AT1G76040 AT1G79920 AT1G79930 AT2G17290 AT2G18170 AT2G20560 AT2G25140 AT2G28000 AT2G31500 AT2G33210 AT2G36170 AT2G38910 AT2G40510 AT2G40590…
1	P	GO:0009738	abscisic acid mediated signaling	1.714390787e-07	29.962	8	107	0	AT1G09080 AT1G09480 AT1G09490 AT1G09500 AT1G09510 AT1G10210 AT1G10350 AT1G11660 AT1G16030 AT1G18890 AT1G26230 AT1G26880 AT1G35670 AT1G50700 AT1G51410 AT1G51710 AT1G55490 AT1G56410 AT1G59580 AT1G59725 AT1G61950 AT1G64200 AT1G66800 AT1G69620 AT1G74740 AT1G75950 AT1G76040 AT1G79920 AT1G79930 AT2G17290 AT2G18170 AT2G20560 AT2G25140 AT2G28000 AT2G31500 AT2G33210 AT2G36170 AT2G38910 AT2G40510 AT2G40590…
1	P	GO:0009755	hormone-mediated signaling	0.0003095135391	9.563	9	107	0	AT1G09080 AT1G09480 AT1G09490 AT1G09500 AT1G09510 AT1G10210 AT1G10350 AT1G11660 AT1G16030 AT1G18890 AT1G26230 AT1G26880 AT1G35670 AT1G50700 AT1G51410 AT1G51710 AT1G55490 AT1G56410 AT1G59580 AT1G59725 AT1G61950 AT1G64200 AT1G66800 AT1G69620 AT1G74740 AT1G75950 AT1G76040 AT1G79920 AT1G79930 AT2G17290 AT2G18170 AT2G20560 AT2G25140 AT2G28000 AT2G31500 AT2G33210 AT2G36170 AT2G38910 AT2G40510 AT2G40590…
1	P	GO:0009808	lignin metabolic process	0.0003894149771	30.873	5	107	0	AT1G09080 AT1G09480 AT1G09490 AT1G09500 AT1G09510 AT1G10210 AT1G10350 AT1G11660 AT1G16030 AT1G18890 AT1G26230 AT1G26880 AT1G35670 AT1G50700 AT1G51410 AT1G51710 AT1G55490 AT1G56410 AT1G59580 AT1G59725 AT1G61950 AT1G64200 AT1G66800 AT1G69620 AT1G74740 AT1G75950 AT1G76040 AT1G79920 AT1G79930 AT2G17290 AT2G18170 AT2G20560 AT2G25140 AT2G28000 AT2G31500 AT2G33210 AT2G36170 AT2G38910 AT2G40510 AT2G40590…
1	P	GO:0009809	lignin biosynthetic process	0.0002511906665	33.597	5	107	0	AT1G09080 AT1G09480 AT1G09490 AT1G09500 AT1G09510 AT1G10210 AT1G10350 AT1G11660 AT1G16030 AT1G18890 AT1G26230 AT1G26880 AT1G35670 AT1G50700 AT1G51410 AT1G51710 AT1G55490 AT1G56410 AT1G59580 AT1G59725 AT1G61950 AT1G64200 AT1G66800 AT1G69620 AT1G74740 AT1G75950 AT1G76040 AT1G79920 AT1G79930 AT2G17290 AT2G18170 AT2G20560 AT2G25140 AT2G28000 AT2G31500 AT2G33210 AT2G36170 AT2G38910 AT2G40510 AT2G40590…
1	P	GO:0009987	cellular process	2.544355995e-27	2.248	100	107	0	AT1G09080 AT1G09480 AT1G09490 AT1G09500 AT1G09510 AT1G10210 AT1G10350 AT1G11660 AT1G16030 AT1G18890 AT1G26230 AT1G26880 AT1G35670 AT1G50700 AT1G51410 AT1G51710 AT1G55490 AT1G56410 AT1G59580 AT1G59725 AT1G61950 AT1G64200 AT1G66800 AT1G69620 AT1G74740 AT1G75950 AT1G76040 AT1G79920 AT1G79930 AT2G17290 AT2G18170 AT2G20560 AT2G25140 AT2G28000 AT2G31500 AT2G33210 AT2G36170 AT2G38910 AT2G40510 AT2G40590…
1	P	GO:0016310	phosphorylation	1.128512021e-23	8.667	39	107	0	AT1G09080 AT1G09480 AT1G09490 AT1G09500 AT1G09510 AT1G10210 AT1G10350 AT1G11660 AT1G16030 AT1G18890 AT1G26230 AT1G26880 AT1G35670 AT1G50700 AT1G51410 AT1G51710 AT1G55490 AT1G56410 AT1G59580 AT1G59725 AT1G61950 AT1G64200 AT1G66800 AT1G69620 AT1G74740 AT1G75950 AT1G76040 AT1G79920 AT1G79930 AT2G17290 AT2G18170 AT2G20560 AT2G25140 AT2G28000 AT2G31500 AT2G33210 AT2G36170 AT2G38910 AT2G40510 AT2G40590…
1	P	GO:0018193	peptidyl-amino acid modification	1.283747676e-16	12.077	24	107	0	AT1G09080 AT1G09480 AT1G09490 AT1G09500 AT1G09510 AT1G10210 AT1G10350 AT1G11660 AT1G16030 AT1G18890 AT1G26230 AT1G26880 AT1G35670 AT1G50700 AT1G51410 AT1G51710 AT1G55490 AT1G56410 AT1G59580 AT1G59725 AT1G61950 AT1G64200 AT1G66800 AT1G69620 AT1G74740 AT1G75950 AT1G76040 AT1G79920 AT1G79930 AT2G17290 AT2G18170 AT2G20560 AT2G25140 AT2G28000 AT2G31500 AT2G33210 AT2G36170 AT2G38910 AT2G40510 AT2G40590…
1	P	GO:0018319	protein amino acid myristoylation	3.644627332e-17	12.751	24	107	0	AT1G09080 AT1G09480 AT1G09490 AT1G09500 AT1G09510 AT1G10210 AT1G10350 AT1G11660 AT1G16030 AT1G18890 AT1G26230 AT1G26880 AT1G35670 AT1G50700 AT1G51410 AT1G51710 AT1G55490 AT1G56410 AT1G59580 AT1G59725 AT1G61950 AT1G64200 AT1G66800 AT1G69620 AT1G74740 AT1G75950 AT1G76040 AT1G79920 AT1G79930 AT2G17290 AT2G18170 AT2G20560 AT2G25140 AT2G28000 AT2G31500 AT2G33210 AT2G36170 AT2G38910 AT2G40510 AT2G40590…
1	P	GO:0018377	protein myristoylation	3.644627332e-17	12.751	24	107	0	AT1G09080 AT1G09480 AT1G09490 AT1G09500 AT1G09510 AT1G10210 AT1G10350 AT1G11660 AT1G16030 AT1G18890 AT1G26230 AT1G26880 AT1G35670 AT1G50700 AT1G51410 AT1G51710 AT1G55490 AT1G56410 AT1G59580 AT1G59725 AT1G61950 AT1G64200 AT1G66800 AT1G69620 AT1G74740 AT1G75950 AT1G76040 AT1G79920 AT1G79930 AT2G17290 AT2G18170 AT2G20560 AT2G25140 AT2G28000 AT2G31500 AT2G33210 AT2G36170 AT2G38910 AT2G40510 AT2G40590…
1	P	GO:0018409	peptide or protein amino-terminal blocking	3.644627332e-17	12.751	24	107	0	AT1G09080 AT1G09480 AT1G09490 AT1G09500 AT1G09510 AT1G10210 AT1G10350 AT1G11660 AT1G16030 AT1G18890 AT1G26230 AT1G26880 AT1G35670 AT1G50700 AT1G51410 AT1G51710 AT1G55490 AT1G56410 AT1G59580 AT1G59725 AT1G61950 AT1G64200 AT1G66800 AT1G69620 AT1G74740 AT1G75950 AT1G76040 AT1G79920 AT1G79930 AT2G17290 AT2G18170 AT2G20560 AT2G25140 AT2G28000 AT2G31500 AT2G33210 AT2G36170 AT2G38910 AT2G40510 AT2G40590…
1	P	GO:0019538	protein metabolic process	4.514726303e-40	4.650	82	107	0	AT1G09080 AT1G09480 AT1G09490 AT1G09500 AT1G09510 AT1G10210 AT1G10350 AT1G11660 AT1G16030 AT1G18890 AT1G26230 AT1G26880 AT1G35670 AT1G50700 AT1G51410 AT1G51710 AT1G55490 AT1G56410 AT1G59580 AT1G59725 AT1G61950 AT1G64200 AT1G66800 AT1G69620 AT1G74740 AT1G75950 AT1G76040 AT1G79920 AT1G79930 AT2G17290 AT2G18170 AT2G20560 AT2G25140 AT2G28000 AT2G31500 AT2G33210 AT2G36170 AT2G38910 AT2G40510 AT2G40590…
1	P	GO:0031365	N-terminal protein amino acid modification	4.767399421e-17	12.605	24	107	0	AT1G09080 AT1G09480 AT1G09490 AT1G09500 AT1G09510 AT1G10210 AT1G10350 AT1G11660 AT1G16030 AT1G18890 AT1G26230 AT1G26880 AT1G35670 AT1G50700 AT1G51410 AT1G51710 AT1G55490 AT1G56410 AT1G59580 AT1G59725 AT1G61950 AT1G64200 AT1G66800 AT1G69620 AT1G74740 AT1G75950 AT1G76040 AT1G79920 AT1G79930 AT2G17290 AT2G18170 AT2G20560 AT2G25140 AT2G28000 AT2G31500 AT2G33210 AT2G36170 AT2G38910 AT2G40510 AT2G40590…
1	P	GO:0042157	lipoprotein metabolic process	8.96016772e-17	12.266	24	107	0	AT1G09080 AT1G09480 AT1G09490 AT1G09500 AT1G09510 AT1G10210 AT1G10350 AT1G11660 AT1G16030 AT1G18890 AT1G26230 AT1G26880 AT1G35670 AT1G50700 AT1G51410 AT1G51710 AT1G55490 AT1G56410 AT1G59580 AT1G59725 AT1G61950 AT1G64200 AT1G66800 AT1G69620 AT1G74740 AT1G75950 AT1G76040 AT1G79920 AT1G79930 AT2G17290 AT2G18170 AT2G20560 AT2G25140 AT2G28000 AT2G31500 AT2G33210 AT2G36170 AT2G38910 AT2G40510 AT2G40590…
1	P	GO:0042158	lipoprotein biosynthetic process	8.96016772e-17	12.266	24	107	0	AT1G09080 AT1G09480 AT1G09490 AT1G09500 AT1G09510 AT1G10210 AT1G10350 AT1G11660 AT1G16030 AT1G18890 AT1G26230 AT1G26880 AT1G35670 AT1G50700 AT1G51410 AT1G51710 AT1G55490 AT1G56410 AT1G59580 AT1G59725 AT1G61950 AT1G64200 AT1G66800 AT1G69620 AT1G74740 AT1G75950 AT1G76040 AT1G79920 AT1G79930 AT2G17290 AT2G18170 AT2G20560 AT2G25140 AT2G28000 AT2G31500 AT2G33210 AT2G36170 AT2G38910 AT2G40510 AT2G40590…
1	P	GO:0043170	macromolecule metabolic process	3.29421828e-27	3.156	82	107	0	AT1G09080 AT1G09480 AT1G09490 AT1G09500 AT1G09510 AT1G10210 AT1G10350 AT1G11660 AT1G16030 AT1G18890 AT1G26230 AT1G26880 AT1G35670 AT1G50700 AT1G51410 AT1G51710 AT1G55490 AT1G56410 AT1G59580 AT1G59725 AT1G61950 AT1G64200 AT1G66800 AT1G69620 AT1G74740 AT1G75950 AT1G76040 AT1G79920 AT1G79930 AT2G17290 AT2G18170 AT2G20560 AT2G25140 AT2G28000 AT2G31500 AT2G33210 AT2G36170 AT2G38910 AT2G40510 AT2G40590…
1	P	GO:0043283	biopolymer metabolic process	6.230288435e-05	2.204	43	107	0	AT1G09080 AT1G09480 AT1G09490 AT1G09500 AT1G09510 AT1G10210 AT1G10350 AT1G11660 AT1G16030 AT1G18890 AT1G26230 AT1G26880 AT1G35670 AT1G50700 AT1G51410 AT1G51710 AT1G55490 AT1G56410 AT1G59580 AT1G59725 AT1G61950 AT1G64200 AT1G66800 AT1G69620 AT1G74740 AT1G75950 AT1G76040 AT1G79920 AT1G79930 AT2G17290 AT2G18170 AT2G20560 AT2G25140 AT2G28000 AT2G31500 AT2G33210 AT2G36170 AT2G38910 AT2G40510 AT2G40590…
1	P	GO:0043412	biopolymer modification	1.675045206e-16	5.110	41	107	0	AT1G09080 AT1G09480 AT1G09490 AT1G09500 AT1G09510 AT1G10210 AT1G10350 AT1G11660 AT1G16030 AT1G18890 AT1G26230 AT1G26880 AT1G35670 AT1G50700 AT1G51410 AT1G51710 AT1G55490 AT1G56410 AT1G59580 AT1G59725 AT1G61950 AT1G64200 AT1G66800 AT1G69620 AT1G74740 AT1G75950 AT1G76040 AT1G79920 AT1G79930 AT2G17290 AT2G18170 AT2G20560 AT2G25140 AT2G28000 AT2G31500 AT2G33210 AT2G36170 AT2G38910 AT2G40510 AT2G40590…
1	P	GO:0043543	protein amino acid acylation	5.303023047e-17	12.547	24	107	0	AT1G09080 AT1G09480 AT1G09490 AT1G09500 AT1G09510 AT1G10210 AT1G10350 AT1G11660 AT1G16030 AT1G18890 AT1G26230 AT1G26880 AT1G35670 AT1G50700 AT1G51410 AT1G51710 AT1G55490 AT1G56410 AT1G59580 AT1G59725 AT1G61950 AT1G64200 AT1G66800 AT1G69620 AT1G74740 AT1G75950 AT1G76040 AT1G79920 AT1G79930 AT2G17290 AT2G18170 AT2G20560 AT2G25140 AT2G28000 AT2G31500 AT2G33210 AT2G36170 AT2G38910 AT2G40510 AT2G40590…
1	P	GO:0043687	post-translational protein modification	5.345371779e-21	7.321	39	107	0	AT1G09080 AT1G09480 AT1G09490 AT1G09500 AT1G09510 AT1G10210 AT1G10350 AT1G11660 AT1G16030 AT1G18890 AT1G26230 AT1G26880 AT1G35670 AT1G50700 AT1G51410 AT1G51710 AT1G55490 AT1G56410 AT1G59580 AT1G59725 AT1G61950 AT1G64200 AT1G66800 AT1G69620 AT1G74740 AT1G75950 AT1G76040 AT1G79920 AT1G79930 AT2G17290 AT2G18170 AT2G20560 AT2G25140 AT2G28000 AT2G31500 AT2G33210 AT2G36170 AT2G38910 AT2G40510 AT2G40590…
1	P	GO:0044237	cellular metabolic process	8.74586281e-30	2.645	95	107	0	AT1G09080 AT1G09480 AT1G09490 AT1G09500 AT1G09510 AT1G10210 AT1G10350 AT1G11660 AT1G16030 AT1G18890 AT1G26230 AT1G26880 AT1G35670 AT1G50700 AT1G51410 AT1G51710 AT1G55490 AT1G56410 AT1G59580 AT1G59725 AT1G61950 AT1G64200 AT1G66800 AT1G69620 AT1G74740 AT1G75950 AT1G76040 AT1G79920 AT1G79930 AT2G17290 AT2G18170 AT2G20560 AT2G25140 AT2G28000 AT2G31500 AT2G33210 AT2G36170 AT2G38910 AT2G40510 AT2G40590…
1	P	GO:0044238	primary metabolic process	3.95463147e-26	2.544	92	107	0	AT1G09080 AT1G09480 AT1G09490 AT1G09500 AT1G09510 AT1G10210 AT1G10350 AT1G11660 AT1G16030 AT1G18890 AT1G26230 AT1G26880 AT1G35670 AT1G50700 AT1G51410 AT1G51710 AT1G55490 AT1G56410 AT1G59580 AT1G59725 AT1G61950 AT1G64200 AT1G66800 AT1G69620 AT1G74740 AT1G75950 AT1G76040 AT1G79920 AT1G79930 AT2G17290 AT2G18170 AT2G20560 AT2G25140 AT2G28000 AT2G31500 AT2G33210 AT2G36170 AT2G38910 AT2G40510 AT2G40590…
1	P	GO:0044260	cellular macromolecule metabolic process	2.614288365e-38	4.518	81	107	0	AT1G09080 AT1G09480 AT1G09490 AT1G09500 AT1G09510 AT1G10210 AT1G10350 AT1G11660 AT1G16030 AT1G18890 AT1G26230 AT1G26880 AT1G35670 AT1G50700 AT1G51410 AT1G51710 AT1G55490 AT1G56410 AT1G59580 AT1G59725 AT1G61950 AT1G64200 AT1G66800 AT1G69620 AT1G74740 AT1G75950 AT1G76040 AT1G79920 AT1G79930 AT2G17290 AT2G18170 AT2G20560 AT2G25140 AT2G28000 AT2G31500 AT2G33210 AT2G36170 AT2G38910 AT2G40510 AT2G40590…
1	P	GO:0044267	cellular protein metabolic process	2.518034541e-39	4.658	81	107	0	AT1G09080 AT1G09480 AT1G09490 AT1G09500 AT1G09510 AT1G10210 AT1G10350 AT1G11660 AT1G16030 AT1G18890 AT1G26230 AT1G26880 AT1G35670 AT1G50700 AT1G51410 AT1G51710 AT1G55490 AT1G56410 AT1G59580 AT1G59725 AT1G61950 AT1G64200 AT1G66800 AT1G69620 AT1G74740 AT1G75950 AT1G76040 AT1G79920 AT1G79930 AT2G17290 AT2G18170 AT2G20560 AT2G25140 AT2G28000 AT2G31500 AT2G33210 AT2G36170 AT2G38910 AT2G40510 AT2G40590…
1	P	GO:0050896	response to stimulus	9.19203256e-06	2.861	33	107	0	AT1G09080 AT1G09480 AT1G09490 AT1G09500 AT1G09510 AT1G10210 AT1G10350 AT1G11660 AT1G16030 AT1G18890 AT1G26230 AT1G26880 AT1G35670 AT1G50700 AT1G51410 AT1G51710 AT1G55490 AT1G56410 AT1G59580 AT1G59725 AT1G61950 AT1G64200 AT1G66800 AT1G69620 AT1G74740 AT1G75950 AT1G76040 AT1G79920 AT1G79930 AT2G17290 AT2G18170 AT2G20560 AT2G25140 AT2G28000 AT2G31500 AT2G33210 AT2G36170 AT2G38910 AT2G40510 AT2G40590…
202	P	GO:0006082	organic acid metabolic process	0.01284230557	37.550	3	3	0	AT1G03090 AT1G30120 AT5G35360
202	P	GO:0006633	fatty acid biosynthetic process	0.03734053205	155.206	2	3	0	AT1G03090 AT1G30120 AT5G35360
202	P	GO:0019752	carboxylic acid metabolic process	0.01272412608	37.666	3	3	0	AT1G03090 AT1G30120 AT5G35360
204	P	GO:0006259	DNA metabolic process	1.458763011e-05	82.306	4	4	0	AT1G03190 AT2G18760 AT2G31450 AT3G28030
204	P	GO:0006281	DNA repair	6.076189292e-07	181.074	4	4	0	AT1G03190 AT2G18760 AT2G31450 AT3G28030
204	P	GO:0006950	response to stress	0.002124231767	23.779	4	4	0	AT1G03190 AT2G18760 AT2G31450 AT3G28030
204	P	GO:0006974	response to DNA damage stimulus	7.88811043e-07	169.757	4	4	0	AT1G03190 AT2G18760 AT2G31450 AT3G28030
204	P	GO:0009314	response to radiation	0.00841798866	51.212	3	4	0	AT1G03190 AT2G18760 AT2G31450 AT3G28030
204	P	GO:0009411	response to UV	0.01744168221	239.657	2	4	0	AT1G03190 AT2G18760 AT2G31450 AT3G28030
204	P	GO:0009719	response to endogenous stimulus	0.00146534918	26.089	4	4	0	AT1G03190 AT2G18760 AT2G31450 AT3G28030
205	F	GO:0004672	protein kinase activity	0.0027599052	48.158	3	3	0	AT1G67890 AT3G06630 AT5G11850
205	F	GO:0004712	protein serine/threonine/tyrosine kinase activity	0.0050868396	282.418	2	3	0	AT1G67890 AT3G06630 AT5G11850
205	F	GO:0016301	kinase activity	0.0477772	18.638	3	3	0	AT1G67890 AT3G06630 AT5G11850
205	F	GO:0016773	phosphotransferase activity, alcohol group as acceptor	0.0049887711	39.547	3	3	0	AT1G67890 AT3G06630 AT5G11850
209	C	GO:0009536	plastid	0.0236873616	9.172	4	4	0	AT2G30390 AT5G26030 AT5G50370 AT5G63400
209	F	GO:0019205	nucleobase, nucleoside, nucleotide kinase activity	0.00208745196	462.852	2	4	0	AT2G30390 AT5G26030 AT5G50370 AT5G63400
209	P	GO:0006778	porphyrin metabolic process	0.02755879729	190.977	2	4	0	AT2G30390 AT5G26030 AT5G50370 AT5G63400
209	P	GO:0006779	porphyrin biosynthetic process	0.01608914414	249.439	2	4	0	AT2G30390 AT5G26030 AT5G50370 AT5G63400
209	P	GO:0033013	tetrapyrrole metabolic process	0.02755879729	190.977	2	4	0	AT2G30390 AT5G26030 AT5G50370 AT5G63400
209	P	GO:0033014	tetrapyrrole biosynthetic process	0.01608914414	249.439	2	4	0	AT2G30390 AT5G26030 AT5G50370 AT5G63400
209	P	GO:0045333	cellular respiration	0.01543328656	254.635	2	4	0	AT2G30390 AT5G26030 AT5G50370 AT5G63400
209	P	GO:0046148	pigment biosynthetic process	0.04315956911	152.781	2	4	0	AT2G30390 AT5G26030 AT5G50370 AT5G63400
210	F	GO:0016491	oxidoreductase activity	0.00192435166	20.011	4	4	0	AT1G51720 AT3G03910 AT5G07440 AT5G18170
210	P	GO:0006082	organic acid metabolic process	0.0003404718118	37.550	4	4	0	AT1G51720 AT3G03910 AT5G07440 AT5G18170
210	P	GO:0006519	amino acid and derivative metabolic process	0.0001210170818	48.598	4	4	0	AT1G51720 AT3G03910 AT5G07440 AT5G18170
210	P	GO:0006520	amino acid metabolic process	2.511842463e-05	71.897	4	4	0	AT1G51720 AT3G03910 AT5G07440 AT5G18170
210	P	GO:0006807	nitrogen compound metabolic process	8.23598282e-05	53.490	4	4	0	AT1G51720 AT3G03910 AT5G07440 AT5G18170
210	P	GO:0009308	amine metabolic process	5.021390046e-05	60.507	4	4	0	AT1G51720 AT3G03910 AT5G07440 AT5G18170
210	P	GO:0019752	carboxylic acid metabolic process	0.0003362975207	37.666	4	4	0	AT1G51720 AT3G03910 AT5G07440 AT5G18170
211	C	GO:0009507	chloroplast	0.0175538328	9.885	4	4	0	AT2G40300 AT3G11050 AT3G56090 AT5G01600
211	C	GO:0009536	plastid	0.0236873616	9.172	4	4	0	AT2G40300 AT3G11050 AT3G56090 AT5G01600
211	F	GO:0005506	iron ion binding	1.25943018e-09	675.514	4	4	0	AT2G40300 AT3G11050 AT3G56090 AT5G01600
211	F	GO:0043167	ion binding	0.0035074795	17.225	4	4	0	AT2G40300 AT3G11050 AT3G56090 AT5G01600
211	F	GO:0043169	cation binding	0.00258864787	18.583	4	4	0	AT2G40300 AT3G11050 AT3G56090 AT5G01600
211	F	GO:0046872	metal ion binding	0.0034881634	17.249	4	4	0	AT2G40300 AT3G11050 AT3G56090 AT5G01600
211	F	GO:0046914	transition metal ion binding	0.0014711639	21.399	4	4	0	AT2G40300 AT3G11050 AT3G56090 AT5G01600
211	P	GO:0000041	transition metal ion transport	8.93463035e-09	509.271	4	4	0	AT2G40300 AT3G11050 AT3G56090 AT5G01600
211	P	GO:0006810	transport	0.01657026983	14.237	4	4	0	AT2G40300 AT3G11050 AT3G56090 AT5G01600
211	P	GO:0006811	ion transport	4.540657081e-05	62.043	4	4	0	AT2G40300 AT3G11050 AT3G56090 AT5G01600
211	P	GO:0006812	cation transport	2.227914582e-05	74.076	4	4	0	AT2G40300 AT3G11050 AT3G56090 AT5G01600
211	P	GO:0006873	cellular ion homeostasis	2.917488457e-08	381.953	4	4	0	AT2G40300 AT3G11050 AT3G56090 AT5G01600
211	P	GO:0010035	response to inorganic substance	0.0001921162207	179.743	3	4	0	AT2G40300 AT3G11050 AT3G56090 AT5G01600
211	P	GO:0010038	response to metal ion	9.19916308e-05	229.172	3	4	0	AT2G40300 AT3G11050 AT3G56090 AT5G01600
211	P	GO:0015674	di-, tri-valent inorganic cation transport	3.776761878e-09	626.795	4	4	0	AT2G40300 AT3G11050 AT3G56090 AT5G01600
211	P	GO:0019725	cellular homeostasis	5.720148905e-07	183.797	4	4	0	AT2G40300 AT3G11050 AT3G56090 AT5G01600
211	P	GO:0030001	metal ion transport	3.546617515e-06	116.962	4	4	0	AT2G40300 AT3G11050 AT3G56090 AT5G01600
211	P	GO:0030003	cellular cation homeostasis	1.68650458e-08	436.518	4	4	0	AT2G40300 AT3G11050 AT3G56090 AT5G01600
211	P	GO:0030005	cellular di-, tri-valent inorganic cation homeostasis	5.13954768e-09	582.024	4	4	0	AT2G40300 AT3G11050 AT3G56090 AT5G01600
211	P	GO:0042221	response to chemical stimulus	0.003987140221	20.320	4	4	0	AT2G40300 AT3G11050 AT3G56090 AT5G01600
211	P	GO:0042592	homeostatic process	8.11188855e-07	168.586	4	4	0	AT2G40300 AT3G11050 AT3G56090 AT5G01600
211	P	GO:0048878	chemical homeostasis	6.213902582e-08	317.468	4	4	0	AT2G40300 AT3G11050 AT3G56090 AT5G01600
211	P	GO:0050801	ion homeostasis	3.969574144e-08	354.275	4	4	0	AT2G40300 AT3G11050 AT3G56090 AT5G01600
211	P	GO:0051179	localization	0.01788254505	13.969	4	4	0	AT2G40300 AT3G11050 AT3G56090 AT5G01600
211	P	GO:0051234	establishment of localization	0.01723692564	14.097	4	4	0	AT2G40300 AT3G11050 AT3G56090 AT5G01600
211	P	GO:0055066	di-, tri-valent inorganic cation homeostasis	5.13954768e-09	582.024	4	4	0	AT2G40300 AT3G11050 AT3G56090 AT5G01600
211	P	GO:0055080	cation homeostasis	2.239098707e-08	407.417	4	4	0	AT2G40300 AT3G11050 AT3G56090 AT5G01600
211	P	GO:0055082	cellular chemical homeostasis	2.917488457e-08	381.953	4	4	0	AT2G40300 AT3G11050 AT3G56090 AT5G01600
211	P	GO:0065008	regulation of biological quality	2.423971781e-05	72.537	4	4	0	AT2G40300 AT3G11050 AT3G56090 AT5G01600
212	C	GO:0005829	cytosol	0.00237047496	48.939	3	4	0	AT2G38230 AT5G01410 AT5G37850 AT5G60540
212	F	GO:0046982	protein heterodimerization activity	3.1160921e-06	535.586	3	4	0	AT2G38230 AT5G01410 AT5G37850 AT5G60540
212	F	GO:0046983	protein dimerization activity	4.8649695e-05	217.971	3	4	0	AT2G38230 AT5G01410 AT5G37850 AT5G60540
212	P	GO:0006766	vitamin metabolic process	1.340669579e-07	262.849	4	4	0	AT2G38230 AT5G01410 AT5G37850 AT5G60540
212	P	GO:0006767	water-soluble vitamin metabolic process	6.89911277e-08	309.430	4	4	0	AT2G38230 AT5G01410 AT5G37850 AT5G60540
212	P	GO:0006972	hyperosmotic response	0.01014333545	313.397	2	4	0	AT2G38230 AT5G01410 AT5G37850 AT5G60540
212	P	GO:0009110	vitamin biosynthetic process	1.948142756e-08	421.466	4	4	0	AT2G38230 AT5G01410 AT5G37850 AT5G60540
212	P	GO:0009642	response to light intensity	0.01957251244	226.343	2	4	0	AT2G38230 AT5G01410 AT5G37850 AT5G60540
212	P	GO:0042364	water-soluble vitamin biosynthetic process	6.233348958e-09	555.568	4	4	0	AT2G38230 AT5G01410 AT5G37850 AT5G60540
212	P	GO:0042538	hyperosmotic salinity response	0.00862530648	339.514	2	4	0	AT2G38230 AT5G01410 AT5G37850 AT5G60540
212	P	GO:0044249	cellular biosynthetic process	0.03767148653	11.596	4	4	0	AT2G38230 AT5G01410 AT5G37850 AT5G60540
213	P	GO:0006811	ion transport	0.002838433256	62.043	3	3	0	AT1G01910 AT3G10350 AT4G35440
213	P	GO:0006820	anion transport	8.65754408e-06	421.466	3	3	0	AT1G01910 AT3G10350 AT4G35440
214	C	GO:0005834	heterotrimeric G-protein complex	4.18751592e-06	337.136	3	3	0	AT4G22910 AT5G13840 AT5G27080
214	C	GO:0005886	plasma membrane	0.000939956472	56.189	3	3	0	AT4G22910 AT5G13840 AT5G27080
214	C	GO:0019897	extrinsic to plasma membrane	4.38380544e-06	332.104	3	3	0	AT4G22910 AT5G13840 AT5G27080
214	C	GO:0019898	extrinsic to membrane	7.80766728e-06	274.704	3	3	0	AT4G22910 AT5G13840 AT5G27080
214	C	GO:0043234	protein complex	0.024053484	19.100	3	3	0	AT4G22910 AT5G13840 AT5G27080
214	C	GO:0044425	membrane part	0.0301474152	17.716	3	3	0	AT4G22910 AT5G13840 AT5G27080
214	C	GO:0044459	plasma membrane part	3.92155008e-05	161.239	3	3	0	AT4G22910 AT5G13840 AT5G27080
214	F	GO:0004871	signal transducer activity	0.00093416764	69.044	3	3	0	AT4G22910 AT5G13840 AT5G27080
214	F	GO:0060089	molecular transducer activity	0.00093416764	69.044	3	3	0	AT4G22910 AT5G13840 AT5G27080
214	P	GO:0007165	signal transduction	0.03822418379	26.116	3	3	0	AT4G22910 AT5G13840 AT5G27080
216	F	GO:0008483	transaminase activity	0.0058820299	277.711	2	4	0	AT1G10070 AT3G05190 AT5G27410 AT5G65780
216	F	GO:0016769	transferase activity, transferring nitrogenous groups	0.0058820299	277.711	2	4	0	AT1G10070 AT3G05190 AT5G27410 AT5G65780
216	P	GO:0009081	branched chain family amino acid metabolic process	0.004451990704	470.096	2	4	0	AT1G10070 AT3G05190 AT5G27410 AT5G65780
217	F	GO:0004659	prenyltransferase activity	0.00177008171	476.076	2	3	0	AT1G17050 AT1G78510 AT3G21070
217	F	GO:0016765	transferase activity, transferring alkyl or aryl (other than methyl) groups	0.0211927749	138.856	2	3	0	AT1G17050 AT1G78510 AT3G21070
217	P	GO:0006732	coenzyme metabolic process	0.0001003799636	188.038	3	3	0	AT1G17050 AT1G78510 AT3G21070
217	P	GO:0006733	oxidoreduction coenzyme metabolic process	4.549587989e-06	520.106	3	3	0	AT1G17050 AT1G78510 AT3G21070
217	P	GO:0009108	coenzyme biosynthetic process	7.36099152e-06	444.455	3	3	0	AT1G17050 AT1G78510 AT3G21070
217	P	GO:0051186	cofactor metabolic process	0.0004712548374	112.650	3	3	0	AT1G17050 AT1G78510 AT3G21070
217	P	GO:0051188	cofactor biosynthetic process	5.569072037e-05	228.458	3	3	0	AT1G17050 AT1G78510 AT3G21070
218	F	GO:0016491	oxidoreductase activity	0.00192435166	20.011	4	4	0	AT3G10920 AT3G56350 AT4G25100 AT5G23310
218	P	GO:0006800	oxygen and reactive oxygen species metabolic process	3.03262245e-09	660.676	4	4	0	AT3G10920 AT3G56350 AT4G25100 AT5G23310
219	C	GO:0005783	endoplasmic reticulum	0.00174703368	54.183	3	4	0	AT1G22200 AT1G72280 AT2G38960 AT3G62560
219	F	GO:0016667	oxidoreductase activity, acting on sulfur group of donors	0.0058820299	277.711	2	4	0	AT1G22200 AT1G72280 AT2G38960 AT3G62560
219	F	GO:0016671	oxidoreductase activity, acting on sulfur group of donors, disulfide as acceptor	0.00178433737	499.880	2	4	0	AT1G22200 AT1G72280 AT2G38960 AT3G62560
219	F	GO:0048037	cofactor binding	0.0264577622	131.547	2	4	0	AT1G22200 AT1G72280 AT2G38960 AT3G62560
219	F	GO:0050660	FAD binding	0.00294900241	390.531	2	4	0	AT1G22200 AT1G72280 AT2G38960 AT3G62560
219	F	GO:0050662	coenzyme binding	0.0192132854	154.284	2	4	0	AT1G22200 AT1G72280 AT2G38960 AT3G62560
21	P	GO:0032268	regulation of cellular protein metabolic process	0.03362611168	185.189	2	8	0	AT1G64630 AT2G35210 AT2G37550 AT3G08720 AT3G08730 AT3G13060 AT3G53710 AT5G05750
21	P	GO:0032318	regulation of Ras GTPase activity	0.04238698683	165.169	2	8	0	AT1G64630 AT2G35210 AT2G37550 AT3G08720 AT3G08730 AT3G13060 AT3G53710 AT5G05750
21	P	GO:0043087	regulation of GTPase activity	0.04238698683	165.169	2	8	0	AT1G64630 AT2G35210 AT2G37550 AT3G08720 AT3G08730 AT3G13060 AT3G53710 AT5G05750
21	P	GO:0051336	regulation of hydrolase activity	0.04473449198	160.822	2	8	0	AT1G64630 AT2G35210 AT2G37550 AT3G08720 AT3G08730 AT3G13060 AT3G53710 AT5G05750
220	C	GO:0005739	mitochondrion	0.0175048776	21.232	3	3	0	AT1G51390 AT3G01020 AT5G65720
220	P	GO:0051186	cofactor metabolic process	0.0004712548374	112.650	3	3	0	AT1G51390 AT3G01020 AT5G65720
222	F	GO:0016491	oxidoreductase activity	0.00192435166	20.011	4	4	0	AT1G20270 AT2G17720 AT4G35810 AT5G66060
222	F	GO:0016705	oxidoreductase activity, acting on paired donors, with incorporation or reduction of molecular oxygen	2.83972493e-07	179.813	4	4	0	AT1G20270 AT2G17720 AT4G35810 AT5G66060
222	F	GO:0016706	oxidoreductase activity, acting on paired donors, with incorporation or reduction of molecular oxygen, 2-oxoglutarate as one donor, and incorporation of one atom each of oxygen into both donors	2.7200888e-08	320.436	4	4	0	AT1G20270 AT2G17720 AT4G35810 AT5G66060
222	P	GO:0006464	protein modification process	0.01599827782	14.363	4	4	0	AT1G20270 AT2G17720 AT4G35810 AT5G66060
222	P	GO:0006519	amino acid and derivative metabolic process	0.0001210170818	48.598	4	4	0	AT1G20270 AT2G17720 AT4G35810 AT5G66060
222	P	GO:0006575	amino acid derivative metabolic process	4.522506356e-06	110.113	4	4	0	AT1G20270 AT2G17720 AT4G35810 AT5G66060
222	P	GO:0006807	nitrogen compound metabolic process	8.23598282e-05	53.490	4	4	0	AT1G20270 AT2G17720 AT4G35810 AT5G66060
222	P	GO:0009308	amine metabolic process	5.021390046e-05	60.507	4	4	0	AT1G20270 AT2G17720 AT4G35810 AT5G66060
222	P	GO:0018193	peptidyl-amino acid modification	8.02113834e-05	53.844	4	4	0	AT1G20270 AT2G17720 AT4G35810 AT5G66060
222	P	GO:0043412	biopolymer modification	0.0215275453	13.336	4	4	0	AT1G20270 AT2G17720 AT4G35810 AT5G66060
222	P	GO:0046483	heterocycle metabolic process	2.467026052e-06	127.984	4	4	0	AT1G20270 AT2G17720 AT4G35810 AT5G66060
223	C	GO:0005739	mitochondrion	0.0175048776	21.232	3	3	0	AT1G21760 AT2G17130 AT4G35650
223	F	GO:0016614	oxidoreductase activity, acting on CH-OH group of donors	0.0208401189	140.022	2	3	0	AT1G21760 AT2G17130 AT4G35650
223	F	GO:0016616	oxidoreductase activity, acting on the CH-OH group of donors, NAD or NADP as acceptor	0.0135435745	173.569	2	3	0	AT1G21760 AT2G17130 AT4G35650
224	F	GO:0031072	heat shock protein binding	0.0272361877	122.520	2	3	0	AT1G21080 AT1G27320 AT1G77020
224	F	GO:0051082	unfolded protein binding	0.021548379	137.708	2	3	0	AT1G21080 AT1G27320 AT1G77020
225	C	GO:0005694	chromosome	0.0260989344	92.137	2	3	0	AT3G47460 AT3G57060 AT5G37630
225	P	GO:0006323	DNA packaging	0.02055246035	208.932	2	3	0	AT3G47460 AT3G57060 AT5G37630
225	P	GO:0006996	organelle organization and biogenesis	0.02168333077	31.542	3	3	0	AT3G47460 AT3G57060 AT5G37630
225	P	GO:0051276	chromosome organization and biogenesis	0.0002506131217	138.892	3	3	0	AT3G47460 AT3G57060 AT5G37630
226	F	GO:0016740	transferase activity	0.035836651	9.639	4	4	0	AT1G23820 AT1G70310 AT5G19530 AT5G53120
226	F	GO:0016765	transferase activity, transferring alkyl or aryl (other than methyl) groups	1.56645883e-07	208.283	4	4	0	AT1G23820 AT1G70310 AT5G19530 AT5G53120
226	P	GO:0006519	amino acid and derivative metabolic process	0.02330014203	36.449	3	4	0	AT1G23820 AT1G70310 AT5G19530 AT5G53120
226	P	GO:0006575	amino acid derivative metabolic process	0.002005411623	82.584	3	4	0	AT1G23820 AT1G70310 AT5G19530 AT5G53120
226	P	GO:0006576	biogenic amine metabolic process	2.476588735e-05	352.572	3	4	0	AT1G23820 AT1G70310 AT5G19530 AT5G53120
226	P	GO:0006807	nitrogen compound metabolic process	0.01748894581	40.118	3	4	0	AT1G23820 AT1G70310 AT5G19530 AT5G53120
226	P	GO:0009308	amine metabolic process	0.0120920369	45.381	3	4	0	AT1G23820 AT1G70310 AT5G19530 AT5G53120
226	P	GO:0009309	amine biosynthetic process	0.000914220771	107.215	3	4	0	AT1G23820 AT1G70310 AT5G19530 AT5G53120
226	P	GO:0042398	amino acid derivative biosynthetic process	0.001158703353	99.101	3	4	0	AT1G23820 AT1G70310 AT5G19530 AT5G53120
226	P	GO:0042401	biogenic amine biosynthetic process	1.701427447e-05	398.560	3	4	0	AT1G23820 AT1G70310 AT5G19530 AT5G53120
226	P	GO:0044271	nitrogen compound biosynthetic process	0.001216196927	97.520	3	4	0	AT1G23820 AT1G70310 AT5G19530 AT5G53120
227	C	GO:0000325	vacuole, cell cycle independent morphology	2.03043792e-09	517.465	4	4	0	AT1G77140 AT2G05170 AT2G38020 AT3G54860
227	C	GO:0005773	vacuole	6.71755056e-08	220.307	4	4	0	AT1G77140 AT2G05170 AT2G38020 AT3G54860
227	C	GO:0005774	vacuolar membrane	1.42234512e-08	322.478	4	4	0	AT1G77140 AT2G05170 AT2G38020 AT3G54860
227	C	GO:0009705	membrane of vacuole with cell cycle-independent morphology	7.63014504e-10	654.441	4	4	0	AT1G77140 AT2G05170 AT2G38020 AT3G54860
227	C	GO:0031090	organelle membrane	0.000184740528	30.819	4	4	0	AT1G77140 AT2G05170 AT2G38020 AT3G54860
227	C	GO:0044422	organelle part	0.00728480424	12.314	4	4	0	AT1G77140 AT2G05170 AT2G38020 AT3G54860
227	C	GO:0044437	vacuolar part	1.69264704e-08	309.042	4	4	0	AT1G77140 AT2G05170 AT2G38020 AT3G54860
227	C	GO:0044446	intracellular organelle part	0.00726867792	12.321	4	4	0	AT1G77140 AT2G05170 AT2G38020 AT3G54860
227	P	GO:0016043	cellular component organization and biogenesis	0.01077490555	15.853	4	4	0	AT1G77140 AT2G05170 AT2G38020 AT3G54860
228	F	GO:0004175	endopeptidase activity	2.16594241e-06	108.670	4	4	0	AT1G62710 AT2G25940 AT3G20210 AT4G32940
228	F	GO:0004197	cysteine-type endopeptidase activity	1.141296e-10	1190.190	4	4	0	AT1G62710 AT2G25940 AT3G20210 AT4G32940
228	F	GO:0008233	peptidase activity	9.0225345e-05	42.945	4	4	0	AT1G62710 AT2G25940 AT3G20210 AT4G32940
228	F	GO:0008234	cysteine-type peptidase activity	7.1992075e-07	142.823	4	4	0	AT1G62710 AT2G25940 AT3G20210 AT4G32940
228	F	GO:0016787	hydrolase activity	0.036448994	9.598	4	4	0	AT1G62710 AT2G25940 AT3G20210 AT4G32940
228	P	GO:0006464	protein modification process	0.01599827782	14.363	4	4	0	AT1G62710 AT2G25940 AT3G20210 AT4G32940
228	P	GO:0006508	proteolysis	0.0004580530621	34.872	4	4	0	AT1G62710 AT2G25940 AT3G20210 AT4G32940
228	P	GO:0016485	protein processing	9.40161111e-10	873.036	4	4	0	AT1G62710 AT2G25940 AT3G20210 AT4G32940
228	P	GO:0043412	biopolymer modification	0.0215275453	13.336	4	4	0	AT1G62710 AT2G25940 AT3G20210 AT4G32940
228	P	GO:0043687	post-translational protein modification	0.004176247895	20.086	4	4	0	AT1G62710 AT2G25940 AT3G20210 AT4G32940
229	C	GO:0005739	mitochondrion	0.000822212664	21.232	4	4	0	AT3G55410 AT4G26910 AT5G51220 AT5G65750
229	F	GO:0016903	oxidoreductase activity, acting on the aldehyde or oxo group of donors	0.0101582102	211.814	2	4	0	AT3G55410 AT4G26910 AT5G51220 AT5G65750
229	P	GO:0006007	glucose catabolic process	0.04874606516	143.794	2	4	0	AT3G55410 AT4G26910 AT5G51220 AT5G65750
229	P	GO:0006096	glycolysis	0.02106106313	218.259	2	4	0	AT3G55410 AT4G26910 AT5G51220 AT5G65750
229	P	GO:0019320	hexose catabolic process	0.04990396189	142.122	2	4	0	AT3G55410 AT4G26910 AT5G51220 AT5G65750
22	C	GO:0044427	chromosomal part	0.0303313416	90.451	2	4	0	AT1G55255 AT2G27170 AT3G54670 AT5G56680
22	F	GO:0005524	ATP binding	0.0278236129	26.365	3	4	0	AT1G55255 AT2G27170 AT3G54670 AT5G56680
22	F	GO:0030554	adenyl nucleotide binding	0.033147494	24.861	3	4	0	AT1G55255 AT2G27170 AT3G54670 AT5G56680
22	F	GO:0032559	adenyl ribonucleotide binding	0.028648557	26.108	3	4	0	AT1G55255 AT2G27170 AT3G54670 AT5G56680
230	C	GO:0005783	endoplasmic reticulum	0.00174703368	54.183	3	4	0	AT1G32210 AT1G34130 AT2G35520 AT5G19690
230	P	GO:0006915	apoptosis	0.005957517359	407.417	2	4	0	AT1G32210 AT1G34130 AT2G35520 AT5G19690
230	P	GO:0012501	programmed cell death	0.03791156103	162.967	2	4	0	AT1G32210 AT1G34130 AT2G35520 AT5G19690
230	P	GO:0043067	regulation of programmed cell death	0.00316502883	555.568	2	4	0	AT1G32210 AT1G34130 AT2G35520 AT5G19690
230	P	GO:0051093	negative regulation of developmental process	0.03690260611	165.169	2	4	0	AT1G32210 AT1G34130 AT2G35520 AT5G19690
231	F	GO:0016830	carbon-carbon lyase activity	0.033582455	116.794	2	4	0	AT2G31810 AT3G48560 AT5G16290 AT5G17380
231	F	GO:0016831	carboxy-lyase activity	0.0105079336	208.283	2	4	0	AT2G31810 AT3G48560 AT5G16290 AT5G17380
231	P	GO:0006519	amino acid and derivative metabolic process	0.02330014203	36.449	3	4	0	AT2G31810 AT3G48560 AT5G16290 AT5G17380
231	P	GO:0006520	amino acid metabolic process	0.00721181749	53.923	3	4	0	AT2G31810 AT3G48560 AT5G16290 AT5G17380
231	P	GO:0006807	nitrogen compound metabolic process	0.01748894581	40.118	3	4	0	AT2G31810 AT3G48560 AT5G16290 AT5G17380
231	P	GO:0008652	amino acid biosynthetic process	0.0006538412274	119.828	3	4	0	AT2G31810 AT3G48560 AT5G16290 AT5G17380
231	P	GO:0009081	branched chain family amino acid metabolic process	2.915961952e-06	705.144	3	4	0	AT2G31810 AT3G48560 AT5G16290 AT5G17380
231	P	GO:0009308	amine metabolic process	0.0120920369	45.381	3	4	0	AT2G31810 AT3G48560 AT5G16290 AT5G17380
231	P	GO:0009309	amine biosynthetic process	0.000914220771	107.215	3	4	0	AT2G31810 AT3G48560 AT5G16290 AT5G17380
231	P	GO:0019752	carboxylic acid metabolic process	0.04988759721	28.249	3	4	0	AT2G31810 AT3G48560 AT5G16290 AT5G17380
231	P	GO:0044271	nitrogen compound biosynthetic process	0.001216196927	97.520	3	4	0	AT2G31810 AT3G48560 AT5G16290 AT5G17380
232	F	GO:0003723	RNA binding	0.0270100551	22.537	3	3	0	AT3G52120 AT4G36690 AT5G55100
232	P	GO:0006396	RNA processing	0.001353051686	79.367	3	3	0	AT3G52120 AT4G36690 AT5G55100
233	P	GO:0006512	ubiquitin cycle	0.0001283115901	173.369	3	3	0	AT1G05180 AT2G17190 AT2G17200
234	F	GO:0003727	single-stranded RNA binding	0.00178433737	499.880	2	4	0	AT1G65660 AT3G51110 AT4G37120 AT5G45990
234	P	GO:0006396	RNA processing	1.688408101e-05	79.367	4	4	0	AT1G65660 AT3G51110 AT4G37120 AT5G45990
234	P	GO:0008283	cell proliferation	0.01122352044	298.110	2	4	0	AT1G65660 AT3G51110 AT4G37120 AT5G45990
234	P	GO:0008380	RNA splicing	0.03113354416	179.743	2	4	0	AT1G65660 AT3G51110 AT4G37120 AT5G45990
234	P	GO:0016070	RNA metabolic process	0.00774611473	17.215	4	4	0	AT1G65660 AT3G51110 AT4G37120 AT5G45990
234	P	GO:0048522	positive regulation of cellular process	0.04647086922	147.259	2	4	0	AT1G65660 AT3G51110 AT4G37120 AT5G45990
235	F	GO:0016787	hydrolase activity	0.036448994	9.598	4	4	0	AT1G06130 AT2G31350 AT2G43430 AT3G10850
235	F	GO:0016788	hydrolase activity, acting on ester bonds	0.00039276566	29.755	4	4	0	AT1G06130 AT2G31350 AT2G43430 AT3G10850
235	F	GO:0016790	thiolester hydrolase activity	9.9513968e-09	409.738	4	4	0	AT1G06130 AT2G31350 AT2G43430 AT3G10850
235	P	GO:0006082	organic acid metabolic process	0.0003404718118	37.550	4	4	0	AT1G06130 AT2G31350 AT2G43430 AT3G10850
235	P	GO:0009056	catabolic process	0.0003707903184	36.759	4	4	0	AT1G06130 AT2G31350 AT2G43430 AT3G10850
235	P	GO:0009636	response to toxin	3.108799489e-08	376.077	4	4	0	AT1G06130 AT2G31350 AT2G43430 AT3G10850
235	P	GO:0019752	carboxylic acid metabolic process	0.0003362975207	37.666	4	4	0	AT1G06130 AT2G31350 AT2G43430 AT3G10850
235	P	GO:0032787	monocarboxylic acid metabolic process	1.271095784e-05	85.174	4	4	0	AT1G06130 AT2G31350 AT2G43430 AT3G10850
235	P	GO:0042221	response to chemical stimulus	0.003987140221	20.320	4	4	0	AT1G06130 AT2G31350 AT2G43430 AT3G10850
235	P	GO:0044248	cellular catabolic process	0.0003260295719	37.958	4	4	0	AT1G06130 AT2G31350 AT2G43430 AT3G10850
236	C	GO:0005739	mitochondrion	0.0175048776	21.232	3	3	0	AT1G03860 AT1G61570 AT3G63150
237	C	GO:0009543	chloroplast thylakoid lumen	0.00490695744	211.914	2	3	0	AT1G04630 AT3G27925 AT5G39830
237	C	GO:0031977	thylakoid lumen	0.00490695744	211.914	2	3	0	AT1G04630 AT3G27925 AT5G39830
237	C	GO:0031978	plastid thylakoid lumen	0.00490695744	211.914	2	3	0	AT1G04630 AT3G27925 AT5G39830
237	F	GO:0004252	serine-type endopeptidase activity	0.0124340938	181.116	2	3	0	AT1G04630 AT3G27925 AT5G39830
237	F	GO:0008236	serine-type peptidase activity	0.042580794	98.016	2	3	0	AT1G04630 AT3G27925 AT5G39830
237	F	GO:0017171	serine hydrolase activity	0.042580794	98.016	2	3	0	AT1G04630 AT3G27925 AT5G39830
237	P	GO:0019684	photosynthesis, light reaction	0.01701053163	229.531	2	3	0	AT1G04630 AT3G27925 AT5G39830
23	C	GO:0005783	endoplasmic reticulum	1.369276272e-08	30.418	8	19	0	AT1G09580 AT1G11680 AT1G14010 AT1G21900 AT1G26690 AT1G47290 AT1G57620 AT1G69460 AT1G72960 AT1G76090 AT2G26260 AT2G29390 AT3G10780 AT3G13870 AT4G21150 AT4G34640 AT4G34650 AT5G13710 AT5G45160
23	F	GO:0005215	transporter activity	0.0066393971	7.438	7	19	0	AT1G09580 AT1G11680 AT1G14010 AT1G21900 AT1G26690 AT1G47290 AT1G57620 AT1G69460 AT1G72960 AT1G76090 AT2G26260 AT2G29390 AT3G10780 AT3G13870 AT4G21150 AT4G34640 AT4G34650 AT5G13710 AT5G45160
23	F	GO:0008320	protein transmembrane transporter activity	5.514745e-12	150.956	7	19	0	AT1G09580 AT1G11680 AT1G14010 AT1G21900 AT1G26690 AT1G47290 AT1G57620 AT1G69460 AT1G72960 AT1G76090 AT2G26260 AT2G29390 AT3G10780 AT3G13870 AT4G21150 AT4G34640 AT4G34650 AT5G13710 AT5G45160
23	F	GO:0008565	protein transporter activity	2.08692279e-09	66.247	7	19	0	AT1G09580 AT1G11680 AT1G14010 AT1G21900 AT1G26690 AT1G47290 AT1G57620 AT1G69460 AT1G72960 AT1G76090 AT2G26260 AT2G29390 AT3G10780 AT3G13870 AT4G21150 AT4G34640 AT4G34650 AT5G13710 AT5G45160
23	F	GO:0022857	transmembrane transporter activity	0.00098994966	9.944	7	19	0	AT1G09580 AT1G11680 AT1G14010 AT1G21900 AT1G26690 AT1G47290 AT1G57620 AT1G69460 AT1G72960 AT1G76090 AT2G26260 AT2G29390 AT3G10780 AT3G13870 AT4G21150 AT4G34640 AT4G34650 AT5G13710 AT5G45160
23	F	GO:0022891	substrate-specific transmembrane transporter activity	0.000163352206	13.024	7	19	0	AT1G09580 AT1G11680 AT1G14010 AT1G21900 AT1G26690 AT1G47290 AT1G57620 AT1G69460 AT1G72960 AT1G76090 AT2G26260 AT2G29390 AT3G10780 AT3G13870 AT4G21150 AT4G34640 AT4G34650 AT5G13710 AT5G45160
23	F	GO:0022892	substrate-specific transporter activity	0.00064938304	10.596	7	19	0	AT1G09580 AT1G11680 AT1G14010 AT1G21900 AT1G26690 AT1G47290 AT1G57620 AT1G69460 AT1G72960 AT1G76090 AT2G26260 AT2G29390 AT3G10780 AT3G13870 AT4G21150 AT4G34640 AT4G34650 AT5G13710 AT5G45160
23	P	GO:0006066	alcohol metabolic process	1.059418375e-05	33.709	6	19	0	AT1G09580 AT1G11680 AT1G14010 AT1G21900 AT1G26690 AT1G47290 AT1G57620 AT1G69460 AT1G72960 AT1G76090 AT2G26260 AT2G29390 AT3G10780 AT3G13870 AT4G21150 AT4G34640 AT4G34650 AT5G13710 AT5G45160
23	P	GO:0006629	lipid metabolic process	9.3153687e-06	15.884	8	19	0	AT1G09580 AT1G11680 AT1G14010 AT1G21900 AT1G26690 AT1G47290 AT1G57620 AT1G69460 AT1G72960 AT1G76090 AT2G26260 AT2G29390 AT3G10780 AT3G13870 AT4G21150 AT4G34640 AT4G34650 AT5G13710 AT5G45160
23	P	GO:0006694	steroid biosynthetic process	6.236942221e-16	278.179	8	19	0	AT1G09580 AT1G11680 AT1G14010 AT1G21900 AT1G26690 AT1G47290 AT1G57620 AT1G69460 AT1G72960 AT1G76090 AT2G26260 AT2G29390 AT3G10780 AT3G13870 AT4G21150 AT4G34640 AT4G34650 AT5G13710 AT5G45160
23	P	GO:0006810	transport	0.01491340062	5.995	8	19	0	AT1G09580 AT1G11680 AT1G14010 AT1G21900 AT1G26690 AT1G47290 AT1G57620 AT1G69460 AT1G72960 AT1G76090 AT2G26260 AT2G29390 AT3G10780 AT3G13870 AT4G21150 AT4G34640 AT4G34650 AT5G13710 AT5G45160
23	P	GO:0006886	intracellular protein transport	2.896133096e-07	36.759	7	19	0	AT1G09580 AT1G11680 AT1G14010 AT1G21900 AT1G26690 AT1G47290 AT1G57620 AT1G69460 AT1G72960 AT1G76090 AT2G26260 AT2G29390 AT3G10780 AT3G13870 AT4G21150 AT4G34640 AT4G34650 AT5G13710 AT5G45160
23	P	GO:0008104	protein localization	4.968074383e-06	24.407	7	19	0	AT1G09580 AT1G11680 AT1G14010 AT1G21900 AT1G26690 AT1G47290 AT1G57620 AT1G69460 AT1G72960 AT1G76090 AT2G26260 AT2G29390 AT3G10780 AT3G13870 AT4G21150 AT4G34640 AT4G34650 AT5G13710 AT5G45160
23	P	GO:0008202	steroid metabolic process	1.422662363e-14	194.201	8	19	0	AT1G09580 AT1G11680 AT1G14010 AT1G21900 AT1G26690 AT1G47290 AT1G57620 AT1G69460 AT1G72960 AT1G76090 AT2G26260 AT2G29390 AT3G10780 AT3G13870 AT4G21150 AT4G34640 AT4G34650 AT5G13710 AT5G45160
23	P	GO:0008610	lipid biosynthetic process	3.018129873e-08	32.884	8	19	0	AT1G09580 AT1G11680 AT1G14010 AT1G21900 AT1G26690 AT1G47290 AT1G57620 AT1G69460 AT1G72960 AT1G76090 AT2G26260 AT2G29390 AT3G10780 AT3G13870 AT4G21150 AT4G34640 AT4G34650 AT5G13710 AT5G45160
23	P	GO:0009987	cellular process	0.0141730013	2.152	17	19	0	AT1G09580 AT1G11680 AT1G14010 AT1G21900 AT1G26690 AT1G47290 AT1G57620 AT1G69460 AT1G72960 AT1G76090 AT2G26260 AT2G29390 AT3G10780 AT3G13870 AT4G21150 AT4G34640 AT4G34650 AT5G13710 AT5G45160
23	P	GO:0015031	protein transport	3.449093311e-06	25.732	7	19	0	AT1G09580 AT1G11680 AT1G14010 AT1G21900 AT1G26690 AT1G47290 AT1G57620 AT1G69460 AT1G72960 AT1G76090 AT2G26260 AT2G29390 AT3G10780 AT3G13870 AT4G21150 AT4G34640 AT4G34650 AT5G13710 AT5G45160
23	P	GO:0016043	cellular component organization and biogenesis	0.006781468752	6.675	8	19	0	AT1G09580 AT1G11680 AT1G14010 AT1G21900 AT1G26690 AT1G47290 AT1G57620 AT1G69460 AT1G72960 AT1G76090 AT2G26260 AT2G29390 AT3G10780 AT3G13870 AT4G21150 AT4G34640 AT4G34650 AT5G13710 AT5G45160
23	P	GO:0033036	macromolecule localization	5.759891309e-06	23.889	7	19	0	AT1G09580 AT1G11680 AT1G14010 AT1G21900 AT1G26690 AT1G47290 AT1G57620 AT1G69460 AT1G72960 AT1G76090 AT2G26260 AT2G29390 AT3G10780 AT3G13870 AT4G21150 AT4G34640 AT4G34650 AT5G13710 AT5G45160
23	P	GO:0044255	cellular lipid metabolic process	5.5482139e-07	22.771	8	19	0	AT1G09580 AT1G11680 AT1G14010 AT1G21900 AT1G26690 AT1G47290 AT1G57620 AT1G69460 AT1G72960 AT1G76090 AT2G26260 AT2G29390 AT3G10780 AT3G13870 AT4G21150 AT4G34640 AT4G34650 AT5G13710 AT5G45160
23	P	GO:0045184	establishment of protein localization	4.353115526e-06	24.879	7	19	0	AT1G09580 AT1G11680 AT1G14010 AT1G21900 AT1G26690 AT1G47290 AT1G57620 AT1G69460 AT1G72960 AT1G76090 AT2G26260 AT2G29390 AT3G10780 AT3G13870 AT4G21150 AT4G34640 AT4G34650 AT5G13710 AT5G45160
23	P	GO:0046907	intracellular transport	3.350496114e-07	24.275	8	19	0	AT1G09580 AT1G11680 AT1G14010 AT1G21900 AT1G26690 AT1G47290 AT1G57620 AT1G69460 AT1G72960 AT1G76090 AT2G26260 AT2G29390 AT3G10780 AT3G13870 AT4G21150 AT4G34640 AT4G34650 AT5G13710 AT5G45160
23	P	GO:0051179	localization	0.01713129969	5.882	8	19	0	AT1G09580 AT1G11680 AT1G14010 AT1G21900 AT1G26690 AT1G47290 AT1G57620 AT1G69460 AT1G72960 AT1G76090 AT2G26260 AT2G29390 AT3G10780 AT3G13870 AT4G21150 AT4G34640 AT4G34650 AT5G13710 AT5G45160
23	P	GO:0051234	establishment of localization	0.01602339173	5.936	8	19	0	AT1G09580 AT1G11680 AT1G14010 AT1G21900 AT1G26690 AT1G47290 AT1G57620 AT1G69460 AT1G72960 AT1G76090 AT2G26260 AT2G29390 AT3G10780 AT3G13870 AT4G21150 AT4G34640 AT4G34650 AT5G13710 AT5G45160
23	P	GO:0051641	cellular localization	9.50522904e-07	21.266	8	19	0	AT1G09580 AT1G11680 AT1G14010 AT1G21900 AT1G26690 AT1G47290 AT1G57620 AT1G69460 AT1G72960 AT1G76090 AT2G26260 AT2G29390 AT3G10780 AT3G13870 AT4G21150 AT4G34640 AT4G34650 AT5G13710 AT5G45160
23	P	GO:0051649	establishment of cellular localization	7.93303134e-07	21.760	8	19	0	AT1G09580 AT1G11680 AT1G14010 AT1G21900 AT1G26690 AT1G47290 AT1G57620 AT1G69460 AT1G72960 AT1G76090 AT2G26260 AT2G29390 AT3G10780 AT3G13870 AT4G21150 AT4G34640 AT4G34650 AT5G13710 AT5G45160
240	C	GO:0030529	ribonucleoprotein complex	0.00297578736	38.298	3	3	0	AT1G15250 AT1G52300 AT5G08600
240	C	GO:0043228	non-membrane-bound organelle	0.01187632824	24.160	3	3	0	AT1G15250 AT1G52300 AT5G08600
240	C	GO:0043232	intracellular non-membrane-bound organelle	0.01187632824	24.160	3	3	0	AT1G15250 AT1G52300 AT5G08600
240	P	GO:0006996	organelle organization and biogenesis	0.02168333077	31.542	3	3	0	AT1G15250 AT1G52300 AT5G08600
240	P	GO:0022613	ribonucleoprotein complex biogenesis and assembly	0.001093948123	85.174	3	3	0	AT1G15250 AT1G52300 AT5G08600
240	P	GO:0042254	ribosome biogenesis and assembly	0.0003740959701	121.617	3	3	0	AT1G15250 AT1G52300 AT5G08600
242	C	GO:0005794	Golgi apparatus	0.045250968	69.972	2	3	0	AT1G54320 AT1G76970 AT3G08790
242	C	GO:0044431	Golgi apparatus part	0.00691174344	178.723	2	3	0	AT1G54320 AT1G76970 AT3G08790
242	F	GO:0008565	protein transporter activity	0.0284533004	119.875	2	3	0	AT1G54320 AT1G76970 AT3G08790
242	P	GO:0032940	secretion by cell	0.03318106888	164.613	2	3	0	AT1G54320 AT1G76970 AT3G08790
242	P	GO:0045045	secretory pathway	0.02442832143	191.725	2	3	0	AT1G54320 AT1G76970 AT3G08790
242	P	GO:0046903	secretion	0.03318106888	164.613	2	3	0	AT1G54320 AT1G76970 AT3G08790
242	P	GO:0048193	Golgi vesicle transport	0.01016969242	296.303	2	3	0	AT1G54320 AT1G76970 AT3G08790
244	F	GO:0004812	aminoacyl-tRNA ligase activity	5.4518491e-06	378.697	3	3	0	AT1G25350 AT1G66530 AT4G13780
244	F	GO:0016874	ligase activity	0.00122375662	63.116	3	3	0	AT1G25350 AT1G66530 AT4G13780
244	F	GO:0016875	ligase activity, forming carbon-oxygen bonds	5.4518491e-06	378.697	3	3	0	AT1G25350 AT1G66530 AT4G13780
244	F	GO:0016876	ligase activity, forming aminoacyl-tRNA and related compounds	5.4518491e-06	378.697	3	3	0	AT1G25350 AT1G66530 AT4G13780
244	P	GO:0006082	organic acid metabolic process	0.01284230557	37.550	3	3	0	AT1G25350 AT1G66530 AT4G13780
244	P	GO:0006399	tRNA metabolic process	4.267493963e-05	249.439	3	3	0	AT1G25350 AT1G66530 AT4G13780
244	P	GO:0006418	tRNA aminoacylation for protein translation	1.344113265e-05	364.851	3	3	0	AT1G25350 AT1G66530 AT4G13780
244	P	GO:0006519	amino acid and derivative metabolic process	0.00591579767	48.598	3	3	0	AT1G25350 AT1G66530 AT4G13780
244	P	GO:0006520	amino acid metabolic process	0.001821793903	71.897	3	3	0	AT1G25350 AT1G66530 AT4G13780
244	P	GO:0006807	nitrogen compound metabolic process	0.004434006631	53.490	3	3	0	AT1G25350 AT1G66530 AT4G13780
244	P	GO:0009308	amine metabolic process	0.003060669162	60.507	3	3	0	AT1G25350 AT1G66530 AT4G13780
244	P	GO:0019752	carboxylic acid metabolic process	0.01272412608	37.666	3	3	0	AT1G25350 AT1G66530 AT4G13780
244	P	GO:0043038	amino acid activation	1.344113265e-05	364.851	3	3	0	AT1G25350 AT1G66530 AT4G13780
244	P	GO:0043039	tRNA aminoacylation	1.344113265e-05	364.851	3	3	0	AT1G25350 AT1G66530 AT4G13780
245	F	GO:0042802	identical protein binding	0.00209120606	438.491	2	3	0	AT1G08370 AT1G65440 AT5G13570
245	F	GO:0042803	protein homodimerization activity	0.00147568215	520.708	2	3	0	AT1G08370 AT1G65440 AT5G13570
245	F	GO:0046983	protein dimerization activity	0.0108585529	193.752	2	3	0	AT1G08370 AT1G65440 AT5G13570
245	P	GO:0016071	mRNA metabolic process	0.04880989834	135.806	2	3	0	AT1G08370 AT1G65440 AT5G13570
246	F	GO:0004527	exonuclease activity	0.0064220158	265.894	2	4	0	AT1G59760 AT2G06990 AT3G12990 AT3G60500
246	F	GO:0004540	ribonuclease activity	0.0143294369	178.529	2	4	0	AT1G59760 AT2G06990 AT3G12990 AT3G60500
246	F	GO:0008026	ATP-dependent helicase activity	0.0248085002	135.837	2	4	0	AT1G59760 AT2G06990 AT3G12990 AT3G60500
246	F	GO:0008408	3'-5' exonuclease activity	0.00193292905	480.654	2	4	0	AT1G59760 AT2G06990 AT3G12990 AT3G60500
246	F	GO:0016787	hydrolase activity	0.036448994	9.598	4	4	0	AT1G59760 AT2G06990 AT3G12990 AT3G60500
247	F	GO:0008233	peptidase activity	0.0038943378	42.945	3	3	0	AT1G09730 AT3G06910 AT4G00690
247	F	GO:0008234	cysteine-type peptidase activity	0.000104601998	142.823	3	3	0	AT1G09730 AT3G06910 AT4G00690
247	P	GO:0006508	proteolysis	0.01603972909	34.872	3	3	0	AT1G09730 AT3G06910 AT4G00690
248	F	GO:0016563	transcription activator activity	0.0152964385	163.359	2	3	0	AT1G20090 AT2G35110 AT5G18410
248	P	GO:0000902	cell morphogenesis	4.259188683e-06	531.413	3	3	0	AT1G20090 AT2G35110 AT5G18410
248	P	GO:0000904	cellular morphogenesis during differentiation	0.004076951306	465.619	2	3	0	AT1G20090 AT2G35110 AT5G18410
248	P	GO:0006996	organelle organization and biogenesis	0.02168333077	31.542	3	3	0	AT1G20090 AT2G35110 AT5G18410
248	P	GO:0007010	cytoskeleton organization and biogenesis	0.0002913027101	132.135	3	3	0	AT1G20090 AT2G35110 AT5G18410
248	P	GO:0007398	ectoderm development	0.02559701639	187.318	2	3	0	AT1G20090 AT2G35110 AT5G18410
248	P	GO:0008544	epidermis development	0.02559701639	187.318	2	3	0	AT1G20090 AT2G35110 AT5G18410
248	P	GO:0009653	anatomical structure morphogenesis	0.00099388794	87.932	3	3	0	AT1G20090 AT2G35110 AT5G18410
248	P	GO:0009913	epidermal cell differentiation	0.02559701639	187.318	2	3	0	AT1G20090 AT2G35110 AT5G18410
248	P	GO:0009965	leaf morphogenesis	0.02055246035	208.932	2	3	0	AT1G20090 AT2G35110 AT5G18410
248	P	GO:0010016	shoot morphogenesis	0.04326725089	144.218	2	3	0	AT1G20090 AT2G35110 AT5G18410
248	P	GO:0010026	trichome differentiation	0.006781647015	362.148	2	3	0	AT1G20090 AT2G35110 AT5G18410
248	P	GO:0010090	trichome morphogenesis	0.003618063413	493.838	2	3	0	AT1G20090 AT2G35110 AT5G18410
248	P	GO:0030029	actin filament-based process	0.0174960695	226.343	2	3	0	AT1G20090 AT2G35110 AT5G18410
248	P	GO:0030036	actin cytoskeleton organization and biogenesis	0.00908156414	313.397	2	3	0	AT1G20090 AT2G35110 AT5G18410
248	P	GO:0030154	cell differentiation	0.001262591068	81.213	3	3	0	AT1G20090 AT2G35110 AT5G18410
248	P	GO:0032989	cellular structure morphogenesis	4.259188683e-06	531.413	3	3	0	AT1G20090 AT2G35110 AT5G18410
248	P	GO:0035315	hair cell differentiation	0.006781647015	362.148	2	3	0	AT1G20090 AT2G35110 AT5G18410
248	P	GO:0048468	cell development	0.0003797355694	121.015	3	3	0	AT1G20090 AT2G35110 AT5G18410
248	P	GO:0048729	tissue morphogenesis	0.02559701639	187.318	2	3	0	AT1G20090 AT2G35110 AT5G18410
248	P	GO:0048730	epidermis morphogenesis	0.02559701639	187.318	2	3	0	AT1G20090 AT2G35110 AT5G18410
248	P	GO:0048856	anatomical structure development	0.04662296649	24.445	3	3	0	AT1G20090 AT2G35110 AT5G18410
248	P	GO:0048869	cellular developmental process	0.001561231452	75.681	3	3	0	AT1G20090 AT2G35110 AT5G18410
249	C	GO:0005635	nuclear envelope	0.0028013412	279.887	2	3	0	AT1G10390 AT1G19080 AT3G08960
249	C	GO:0005643	nuclear pore	0.00076901412	529.786	2	3	0	AT1G10390 AT1G19080 AT3G08960
249	C	GO:0031965	nuclear membrane	0.001074017448	449.515	2	3	0	AT1G10390 AT1G19080 AT3G08960
249	C	GO:0043234	protein complex	0.024053484	19.100	3	3	0	AT1G10390 AT1G19080 AT3G08960
249	C	GO:0044428	nuclear part	0.000954306696	55.907	3	3	0	AT1G10390 AT1G19080 AT3G08960
249	C	GO:0044453	nuclear membrane part	0.000884923536	494.467	2	3	0	AT1G10390 AT1G19080 AT3G08960
249	C	GO:0046930	pore complex	0.00076901412	529.786	2	3	0	AT1G10390 AT1G19080 AT3G08960
24	C	GO:0005737	cytoplasm	0.000445968432	3.029	16	23	0	AT1G32440 AT1G53240 AT1G65930 AT2G22780 AT2G39790 AT2G44350 AT3G04050 AT3G09810 AT3G15020 AT3G47520 AT3G55650 AT3G55810 AT3G60100 AT4G26390 AT5G03290 AT5G08300 AT5G08570 AT5G09660 AT5G14590 AT5G52920 AT5G55070 AT5G56350 AT5G63680
24	C	GO:0005739	mitochondrion	6.46079112e-10	12.001	13	23	0	AT1G32440 AT1G53240 AT1G65930 AT2G22780 AT2G39790 AT2G44350 AT3G04050 AT3G09810 AT3G15020 AT3G47520 AT3G55650 AT3G55810 AT3G60100 AT4G26390 AT5G03290 AT5G08300 AT5G08570 AT5G09660 AT5G14590 AT5G52920 AT5G55070 AT5G56350 AT5G63680
24	C	GO:0043226	organelle	0.01443202152	2.352	16	23	0	AT1G32440 AT1G53240 AT1G65930 AT2G22780 AT2G39790 AT2G44350 AT3G04050 AT3G09810 AT3G15020 AT3G47520 AT3G55650 AT3G55810 AT3G60100 AT4G26390 AT5G03290 AT5G08300 AT5G08570 AT5G09660 AT5G14590 AT5G52920 AT5G55070 AT5G56350 AT5G63680
24	C	GO:0043227	membrane-bound organelle	0.00481733448	2.551	16	23	0	AT1G32440 AT1G53240 AT1G65930 AT2G22780 AT2G39790 AT2G44350 AT3G04050 AT3G09810 AT3G15020 AT3G47520 AT3G55650 AT3G55810 AT3G60100 AT4G26390 AT5G03290 AT5G08300 AT5G08570 AT5G09660 AT5G14590 AT5G52920 AT5G55070 AT5G56350 AT5G63680
24	C	GO:0043229	intracellular organelle	0.01440277104	2.352	16	23	0	AT1G32440 AT1G53240 AT1G65930 AT2G22780 AT2G39790 AT2G44350 AT3G04050 AT3G09810 AT3G15020 AT3G47520 AT3G55650 AT3G55810 AT3G60100 AT4G26390 AT5G03290 AT5G08300 AT5G08570 AT5G09660 AT5G14590 AT5G52920 AT5G55070 AT5G56350 AT5G63680
24	C	GO:0043231	intracellular membrane-bound organelle	0.00480652368	2.552	16	23	0	AT1G32440 AT1G53240 AT1G65930 AT2G22780 AT2G39790 AT2G44350 AT3G04050 AT3G09810 AT3G15020 AT3G47520 AT3G55650 AT3G55810 AT3G60100 AT4G26390 AT5G03290 AT5G08300 AT5G08570 AT5G09660 AT5G14590 AT5G52920 AT5G55070 AT5G56350 AT5G63680
24	C	GO:0044444	cytoplasmic part	0.000137626356	3.290	16	23	0	AT1G32440 AT1G53240 AT1G65930 AT2G22780 AT2G39790 AT2G44350 AT3G04050 AT3G09810 AT3G15020 AT3G47520 AT3G55650 AT3G55810 AT3G60100 AT4G26390 AT5G03290 AT5G08300 AT5G08570 AT5G09660 AT5G14590 AT5G52920 AT5G55070 AT5G56350 AT5G63680
24	F	GO:0003824	catalytic activity	2.42392441e-08	3.124	22	23	0	AT1G32440 AT1G53240 AT1G65930 AT2G22780 AT2G39790 AT2G44350 AT3G04050 AT3G09810 AT3G15020 AT3G47520 AT3G55650 AT3G55810 AT3G60100 AT4G26390 AT5G03290 AT5G08300 AT5G08570 AT5G09660 AT5G14590 AT5G52920 AT5G55070 AT5G56350 AT5G63680
24	F	GO:0016301	kinase activity	0.000458118	7.293	9	23	0	AT1G32440 AT1G53240 AT1G65930 AT2G22780 AT2G39790 AT2G44350 AT3G04050 AT3G09810 AT3G15020 AT3G47520 AT3G55650 AT3G55810 AT3G60100 AT4G26390 AT5G03290 AT5G08300 AT5G08570 AT5G09660 AT5G14590 AT5G52920 AT5G55070 AT5G56350 AT5G63680
24	F	GO:0016491	oxidoreductase activity	0.000253106537	7.830	9	23	0	AT1G32440 AT1G53240 AT1G65930 AT2G22780 AT2G39790 AT2G44350 AT3G04050 AT3G09810 AT3G15020 AT3G47520 AT3G55650 AT3G55810 AT3G60100 AT4G26390 AT5G03290 AT5G08300 AT5G08570 AT5G09660 AT5G14590 AT5G52920 AT5G55070 AT5G56350 AT5G63680
24	F	GO:0016614	oxidoreductase activity, acting on CH-OH group of donors	2.21281162e-13	82.187	9	23	0	AT1G32440 AT1G53240 AT1G65930 AT2G22780 AT2G39790 AT2G44350 AT3G04050 AT3G09810 AT3G15020 AT3G47520 AT3G55650 AT3G55810 AT3G60100 AT4G26390 AT5G03290 AT5G08300 AT5G08570 AT5G09660 AT5G14590 AT5G52920 AT5G55070 AT5G56350 AT5G63680
24	F	GO:0016616	oxidoreductase activity, acting on the CH-OH group of donors, NAD or NADP as acceptor	0.00053039419	45.279	4	23	0	AT1G32440 AT1G53240 AT1G65930 AT2G22780 AT2G39790 AT2G44350 AT3G04050 AT3G09810 AT3G15020 AT3G47520 AT3G55650 AT3G55810 AT3G60100 AT4G26390 AT5G03290 AT5G08300 AT5G08570 AT5G09660 AT5G14590 AT5G52920 AT5G55070 AT5G56350 AT5G63680
24	F	GO:0016740	transferase activity	0.000212220544	5.029	12	23	0	AT1G32440 AT1G53240 AT1G65930 AT2G22780 AT2G39790 AT2G44350 AT3G04050 AT3G09810 AT3G15020 AT3G47520 AT3G55650 AT3G55810 AT3G60100 AT4G26390 AT5G03290 AT5G08300 AT5G08570 AT5G09660 AT5G14590 AT5G52920 AT5G55070 AT5G56350 AT5G63680
24	F	GO:0016772	transferase activity, transferring phosphorus-containing groups	0.00121659314	6.481	9	23	0	AT1G32440 AT1G53240 AT1G65930 AT2G22780 AT2G39790 AT2G44350 AT3G04050 AT3G09810 AT3G15020 AT3G47520 AT3G55650 AT3G55810 AT3G60100 AT4G26390 AT5G03290 AT5G08300 AT5G08570 AT5G09660 AT5G14590 AT5G52920 AT5G55070 AT5G56350 AT5G63680
24	F	GO:0016773	phosphotransferase activity, alcohol group as acceptor	7.3717659e-07	15.475	9	23	0	AT1G32440 AT1G53240 AT1G65930 AT2G22780 AT2G39790 AT2G44350 AT3G04050 AT3G09810 AT3G15020 AT3G47520 AT3G55650 AT3G55810 AT3G60100 AT4G26390 AT5G03290 AT5G08300 AT5G08570 AT5G09660 AT5G14590 AT5G52920 AT5G55070 AT5G56350 AT5G63680
24	P	GO:0005975	carbohydrate metabolic process	4.953521019e-07	13.785	10	23	0	AT1G32440 AT1G53240 AT1G65930 AT2G22780 AT2G39790 AT2G44350 AT3G04050 AT3G09810 AT3G15020 AT3G47520 AT3G55650 AT3G55810 AT3G60100 AT4G26390 AT5G03290 AT5G08300 AT5G08570 AT5G09660 AT5G14590 AT5G52920 AT5G55070 AT5G56350 AT5G63680
24	P	GO:0005996	monosaccharide metabolic process	6.08649303e-14	68.130	10	23	0	AT1G32440 AT1G53240 AT1G65930 AT2G22780 AT2G39790 AT2G44350 AT3G04050 AT3G09810 AT3G15020 AT3G47520 AT3G55650 AT3G55810 AT3G60100 AT4G26390 AT5G03290 AT5G08300 AT5G08570 AT5G09660 AT5G14590 AT5G52920 AT5G55070 AT5G56350 AT5G63680
24	P	GO:0006006	glucose metabolic process	1.620520633e-16	120.776	10	23	0	AT1G32440 AT1G53240 AT1G65930 AT2G22780 AT2G39790 AT2G44350 AT3G04050 AT3G09810 AT3G15020 AT3G47520 AT3G55650 AT3G55810 AT3G60100 AT4G26390 AT5G03290 AT5G08300 AT5G08570 AT5G09660 AT5G14590 AT5G52920 AT5G55070 AT5G56350 AT5G63680
24	P	GO:0006007	glucose catabolic process	1.125084044e-16	125.038	10	23	0	AT1G32440 AT1G53240 AT1G65930 AT2G22780 AT2G39790 AT2G44350 AT3G04050 AT3G09810 AT3G15020 AT3G47520 AT3G55650 AT3G55810 AT3G60100 AT4G26390 AT5G03290 AT5G08300 AT5G08570 AT5G09660 AT5G14590 AT5G52920 AT5G55070 AT5G56350 AT5G63680
24	P	GO:0006066	alcohol metabolic process	3.001914087e-12	46.412	10	23	0	AT1G32440 AT1G53240 AT1G65930 AT2G22780 AT2G39790 AT2G44350 AT3G04050 AT3G09810 AT3G15020 AT3G47520 AT3G55650 AT3G55810 AT3G60100 AT4G26390 AT5G03290 AT5G08300 AT5G08570 AT5G09660 AT5G14590 AT5G52920 AT5G55070 AT5G56350 AT5G63680
24	P	GO:0006096	glycolysis	1.298368657e-18	189.790	10	23	0	AT1G32440 AT1G53240 AT1G65930 AT2G22780 AT2G39790 AT2G44350 AT3G04050 AT3G09810 AT3G15020 AT3G47520 AT3G55650 AT3G55810 AT3G60100 AT4G26390 AT5G03290 AT5G08300 AT5G08570 AT5G09660 AT5G14590 AT5G52920 AT5G55070 AT5G56350 AT5G63680
24	P	GO:0006631	fatty acid metabolic process	0.01018825636	26.243	4	23	0	AT1G32440 AT1G53240 AT1G65930 AT2G22780 AT2G39790 AT2G44350 AT3G04050 AT3G09810 AT3G15020 AT3G47520 AT3G55650 AT3G55810 AT3G60100 AT4G26390 AT5G03290 AT5G08300 AT5G08570 AT5G09660 AT5G14590 AT5G52920 AT5G55070 AT5G56350 AT5G63680
24	P	GO:0008152	metabolic process	0.00634303466	2.091	20	23	0	AT1G32440 AT1G53240 AT1G65930 AT2G22780 AT2G39790 AT2G44350 AT3G04050 AT3G09810 AT3G15020 AT3G47520 AT3G55650 AT3G55810 AT3G60100 AT4G26390 AT5G03290 AT5G08300 AT5G08570 AT5G09660 AT5G14590 AT5G52920 AT5G55070 AT5G56350 AT5G63680
24	P	GO:0009056	catabolic process	4.731078164e-14	22.375	14	23	0	AT1G32440 AT1G53240 AT1G65930 AT2G22780 AT2G39790 AT2G44350 AT3G04050 AT3G09810 AT3G15020 AT3G47520 AT3G55650 AT3G55810 AT3G60100 AT4G26390 AT5G03290 AT5G08300 AT5G08570 AT5G09660 AT5G14590 AT5G52920 AT5G55070 AT5G56350 AT5G63680
24	P	GO:0009057	macromolecule catabolic process	1.954320491e-09	24.265	10	23	0	AT1G32440 AT1G53240 AT1G65930 AT2G22780 AT2G39790 AT2G44350 AT3G04050 AT3G09810 AT3G15020 AT3G47520 AT3G55650 AT3G55810 AT3G60100 AT4G26390 AT5G03290 AT5G08300 AT5G08570 AT5G09660 AT5G14590 AT5G52920 AT5G55070 AT5G56350 AT5G63680
24	P	GO:0016052	carbohydrate catabolic process	4.666191115e-14	69.923	10	23	0	AT1G32440 AT1G53240 AT1G65930 AT2G22780 AT2G39790 AT2G44350 AT3G04050 AT3G09810 AT3G15020 AT3G47520 AT3G55650 AT3G55810 AT3G60100 AT4G26390 AT5G03290 AT5G08300 AT5G08570 AT5G09660 AT5G14590 AT5G52920 AT5G55070 AT5G56350 AT5G63680
24	P	GO:0019318	hexose metabolic process	1.096695149e-14	80.517	10	23	0	AT1G32440 AT1G53240 AT1G65930 AT2G22780 AT2G39790 AT2G44350 AT3G04050 AT3G09810 AT3G15020 AT3G47520 AT3G55650 AT3G55810 AT3G60100 AT4G26390 AT5G03290 AT5G08300 AT5G08570 AT5G09660 AT5G14590 AT5G52920 AT5G55070 AT5G56350 AT5G63680
24	P	GO:0019320	hexose catabolic process	1.27250413e-16	123.584	10	23	0	AT1G32440 AT1G53240 AT1G65930 AT2G22780 AT2G39790 AT2G44350 AT3G04050 AT3G09810 AT3G15020 AT3G47520 AT3G55650 AT3G55810 AT3G60100 AT4G26390 AT5G03290 AT5G08300 AT5G08570 AT5G09660 AT5G14590 AT5G52920 AT5G55070 AT5G56350 AT5G63680
24	P	GO:0044248	cellular catabolic process	3.027652942e-14	23.105	14	23	0	AT1G32440 AT1G53240 AT1G65930 AT2G22780 AT2G39790 AT2G44350 AT3G04050 AT3G09810 AT3G15020 AT3G47520 AT3G55650 AT3G55810 AT3G60100 AT4G26390 AT5G03290 AT5G08300 AT5G08570 AT5G09660 AT5G14590 AT5G52920 AT5G55070 AT5G56350 AT5G63680
24	P	GO:0044262	cellular carbohydrate metabolic process	6.347239891e-10	27.182	10	23	0	AT1G32440 AT1G53240 AT1G65930 AT2G22780 AT2G39790 AT2G44350 AT3G04050 AT3G09810 AT3G15020 AT3G47520 AT3G55650 AT3G55810 AT3G60100 AT4G26390 AT5G03290 AT5G08300 AT5G08570 AT5G09660 AT5G14590 AT5G52920 AT5G55070 AT5G56350 AT5G63680
24	P	GO:0044265	cellular macromolecule catabolic process	1.066369266e-09	25.797	10	23	0	AT1G32440 AT1G53240 AT1G65930 AT2G22780 AT2G39790 AT2G44350 AT3G04050 AT3G09810 AT3G15020 AT3G47520 AT3G55650 AT3G55810 AT3G60100 AT4G26390 AT5G03290 AT5G08300 AT5G08570 AT5G09660 AT5G14590 AT5G52920 AT5G55070 AT5G56350 AT5G63680
24	P	GO:0044275	cellular carbohydrate catabolic process	4.361324503e-14	70.386	10	23	0	AT1G32440 AT1G53240 AT1G65930 AT2G22780 AT2G39790 AT2G44350 AT3G04050 AT3G09810 AT3G15020 AT3G47520 AT3G55650 AT3G55810 AT3G60100 AT4G26390 AT5G03290 AT5G08300 AT5G08570 AT5G09660 AT5G14590 AT5G52920 AT5G55070 AT5G56350 AT5G63680
24	P	GO:0046164	alcohol catabolic process	4.034092373e-16	110.711	10	23	0	AT1G32440 AT1G53240 AT1G65930 AT2G22780 AT2G39790 AT2G44350 AT3G04050 AT3G09810 AT3G15020 AT3G47520 AT3G55650 AT3G55810 AT3G60100 AT4G26390 AT5G03290 AT5G08300 AT5G08570 AT5G09660 AT5G14590 AT5G52920 AT5G55070 AT5G56350 AT5G63680
24	P	GO:0046365	monosaccharide catabolic process	2.304062935e-16	116.794	10	23	0	AT1G32440 AT1G53240 AT1G65930 AT2G22780 AT2G39790 AT2G44350 AT3G04050 AT3G09810 AT3G15020 AT3G47520 AT3G55650 AT3G55810 AT3G60100 AT4G26390 AT5G03290 AT5G08300 AT5G08570 AT5G09660 AT5G14590 AT5G52920 AT5G55070 AT5G56350 AT5G63680
25	C	GO:0005634	nucleus	5.0307264e-05	8.218	8	10	0	AT1G19120 AT1G50500 AT1G80780 AT2G32070 AT2G44950 AT2G47580 AT3G14080 AT3G33520 AT5G10260 AT5G10960
25	C	GO:0005730	nucleolus	0.00819774984	39.734	3	10	0	AT1G19120 AT1G50500 AT1G80780 AT2G32070 AT2G44950 AT2G47580 AT3G14080 AT3G33520 AT5G10260 AT5G10960
25	C	GO:0031974	membrane-enclosed lumen	0.00346422048	22.031	4	10	0	AT1G19120 AT1G50500 AT1G80780 AT2G32070 AT2G44950 AT2G47580 AT3G14080 AT3G33520 AT5G10260 AT5G10960
25	C	GO:0031981	nuclear lumen	0.000727262088	32.722	4	10	0	AT1G19120 AT1G50500 AT1G80780 AT2G32070 AT2G44950 AT2G47580 AT3G14080 AT3G33520 AT5G10260 AT5G10960
25	C	GO:0043226	organelle	0.02127426	3.043	9	10	0	AT1G19120 AT1G50500 AT1G80780 AT2G32070 AT2G44950 AT2G47580 AT3G14080 AT3G33520 AT5G10260 AT5G10960
25	C	GO:0043227	membrane-bound organelle	0.01051781808	3.301	9	10	0	AT1G19120 AT1G50500 AT1G80780 AT2G32070 AT2G44950 AT2G47580 AT3G14080 AT3G33520 AT5G10260 AT5G10960
25	C	GO:0043229	intracellular organelle	0.0212463384	3.043	9	10	0	AT1G19120 AT1G50500 AT1G80780 AT2G32070 AT2G44950 AT2G47580 AT3G14080 AT3G33520 AT5G10260 AT5G10960
25	C	GO:0043231	intracellular membrane-bound organelle	0.01050277872	3.301	9	10	0	AT1G19120 AT1G50500 AT1G80780 AT2G32070 AT2G44950 AT2G47580 AT3G14080 AT3G33520 AT5G10260 AT5G10960
25	C	GO:0043233	organelle lumen	0.00346422048	22.031	4	10	0	AT1G19120 AT1G50500 AT1G80780 AT2G32070 AT2G44950 AT2G47580 AT3G14080 AT3G33520 AT5G10260 AT5G10960
25	C	GO:0044428	nuclear part	0.00326650296	22.363	4	10	0	AT1G19120 AT1G50500 AT1G80780 AT2G32070 AT2G44950 AT2G47580 AT3G14080 AT3G33520 AT5G10260 AT5G10960
25	F	GO:0004518	nuclease activity	0.0079503468	49.330	3	10	0	AT1G19120 AT1G50500 AT1G80780 AT2G32070 AT2G44950 AT2G47580 AT3G14080 AT3G33520 AT5G10260 AT5G10960
25	F	GO:0004540	ribonuclease activity	0.00077166161	107.117	3	10	0	AT1G19120 AT1G50500 AT1G80780 AT2G32070 AT2G44950 AT2G47580 AT3G14080 AT3G33520 AT5G10260 AT5G10960
25	P	GO:0009451	RNA modification	0.00672037167	67.903	3	10	0	AT1G19120 AT1G50500 AT1G80780 AT2G32070 AT2G44950 AT2G47580 AT3G14080 AT3G33520 AT5G10260 AT5G10960
25	P	GO:0016070	RNA metabolic process	0.004453336214	10.329	6	10	0	AT1G19120 AT1G50500 AT1G80780 AT2G32070 AT2G44950 AT2G47580 AT3G14080 AT3G33520 AT5G10260 AT5G10960
25	P	GO:0016071	mRNA metabolic process	0.00922079369	61.113	3	10	0	AT1G19120 AT1G50500 AT1G80780 AT2G32070 AT2G44950 AT2G47580 AT3G14080 AT3G33520 AT5G10260 AT5G10960
25	P	GO:0043283	biopolymer metabolic process	0.02624725971	4.388	8	10	0	AT1G19120 AT1G50500 AT1G80780 AT2G32070 AT2G44950 AT2G47580 AT3G14080 AT3G33520 AT5G10260 AT5G10960
26	F	GO:0005516	calmodulin binding	0.042580794	98.016	2	3	0	AT1G10130 AT3G25190 AT3G63380
26	F	GO:0015082	di-, tri-valent inorganic cation transmembrane transporter activity	0.0036428255	333.253	2	3	0	AT1G10130 AT3G25190 AT3G63380
26	F	GO:0015662	ATPase activity, coupled to transmembrane movement of ions, phosphorylative mechanism	0.00281360464	378.697	2	3	0	AT1G10130 AT3G25190 AT3G63380
26	F	GO:0016820	hydrolase activity, acting on acid anhydrides, catalyzing transmembrane movement of substances	0.045641424	94.674	2	3	0	AT1G10130 AT3G25190 AT3G63380
26	F	GO:0019829	cation-transporting ATPase activity	0.00268578544	387.504	2	3	0	AT1G10130 AT3G25190 AT3G63380
26	F	GO:0042625	ATPase activity, coupled to transmembrane movement of ions	0.0071777338	238.038	2	3	0	AT1G10130 AT3G25190 AT3G63380
26	F	GO:0042626	ATPase activity, coupled to transmembrane movement of substances	0.044609465	95.762	2	3	0	AT1G10130 AT3G25190 AT3G63380
26	F	GO:0043492	ATPase activity, coupled to movement of substances	0.044609465	95.762	2	3	0	AT1G10130 AT3G25190 AT3G63380
26	F	GO:0046873	metal ion transmembrane transporter activity	0.0252665779	127.196	2	3	0	AT1G10130 AT3G25190 AT3G63380
26	P	GO:0015674	di-, tri-valent inorganic cation transport	0.005076791591	417.863	2	3	0	AT1G10130 AT3G25190 AT3G63380
27	C	GO:0005622	intracellular	9.21024216e-09	2.770	25	26	0	AT1G03330 AT1G09760 AT1G20580 AT1G21190 AT1G76300 AT2G13540 AT2G18740 AT2G23930 AT2G32600 AT2G47640 AT3G07590 AT3G11500 AT3G16650 AT3G50670 AT3G55200 AT3G55220 AT3G62840 AT4G02840 AT4G03430 AT4G15900 AT4G20440 AT4G30220 AT4G30330 AT5G08290 AT5G27720 AT5G44500
27	C	GO:0005623	cell	0.01136698584	1.550	25	26	0	AT1G03330 AT1G09760 AT1G20580 AT1G21190 AT1G76300 AT2G13540 AT2G18740 AT2G23930 AT2G32600 AT2G47640 AT3G07590 AT3G11500 AT3G16650 AT3G50670 AT3G55200 AT3G55220 AT3G62840 AT4G02840 AT4G03430 AT4G15900 AT4G20440 AT4G30220 AT4G30330 AT5G08290 AT5G27720 AT5G44500
27	C	GO:0005634	nucleus	1.78349136e-22	9.878	25	26	0	AT1G03330 AT1G09760 AT1G20580 AT1G21190 AT1G76300 AT2G13540 AT2G18740 AT2G23930 AT2G32600 AT2G47640 AT3G07590 AT3G11500 AT3G16650 AT3G50670 AT3G55200 AT3G55220 AT3G62840 AT4G02840 AT4G03430 AT4G15900 AT4G20440 AT4G30220 AT4G30330 AT5G08290 AT5G27720 AT5G44500
27	C	GO:0005730	nucleolus	4.48738416e-26	81.505	16	26	0	AT1G03330 AT1G09760 AT1G20580 AT1G21190 AT1G76300 AT2G13540 AT2G18740 AT2G23930 AT2G32600 AT2G47640 AT3G07590 AT3G11500 AT3G16650 AT3G50670 AT3G55200 AT3G55220 AT3G62840 AT4G02840 AT4G03430 AT4G15900 AT4G20440 AT4G30220 AT4G30330 AT5G08290 AT5G27720 AT5G44500
27	C	GO:0005732	small nucleolar ribonucleoprotein complex	3.32816904e-30	142.635	16	26	0	AT1G03330 AT1G09760 AT1G20580 AT1G21190 AT1G76300 AT2G13540 AT2G18740 AT2G23930 AT2G32600 AT2G47640 AT3G07590 AT3G11500 AT3G16650 AT3G50670 AT3G55200 AT3G55220 AT3G62840 AT4G02840 AT4G03430 AT4G15900 AT4G20440 AT4G30220 AT4G30330 AT5G08290 AT5G27720 AT5G44500
27	C	GO:0016604	nuclear body	0.001046510136	82.820	3	26	0	AT1G03330 AT1G09760 AT1G20580 AT1G21190 AT1G76300 AT2G13540 AT2G18740 AT2G23930 AT2G32600 AT2G47640 AT3G07590 AT3G11500 AT3G16650 AT3G50670 AT3G55200 AT3G55220 AT3G62840 AT4G02840 AT4G03430 AT4G15900 AT4G20440 AT4G30220 AT4G30330 AT5G08290 AT5G27720 AT5G44500
27	C	GO:0030529	ribonucleoprotein complex	5.30935944e-21	26.514	18	26	0	AT1G03330 AT1G09760 AT1G20580 AT1G21190 AT1G76300 AT2G13540 AT2G18740 AT2G23930 AT2G32600 AT2G47640 AT3G07590 AT3G11500 AT3G16650 AT3G50670 AT3G55200 AT3G55220 AT3G62840 AT4G02840 AT4G03430 AT4G15900 AT4G20440 AT4G30220 AT4G30330 AT5G08290 AT5G27720 AT5G44500
27	C	GO:0031974	membrane-enclosed lumen	8.18988744e-22	36.012	17	26	0	AT1G03330 AT1G09760 AT1G20580 AT1G21190 AT1G76300 AT2G13540 AT2G18740 AT2G23930 AT2G32600 AT2G47640 AT3G07590 AT3G11500 AT3G16650 AT3G50670 AT3G55200 AT3G55220 AT3G62840 AT4G02840 AT4G03430 AT4G15900 AT4G20440 AT4G30220 AT4G30330 AT5G08290 AT5G27720 AT5G44500
27	C	GO:0031981	nuclear lumen	8.7344376e-25	53.488	17	26	0	AT1G03330 AT1G09760 AT1G20580 AT1G21190 AT1G76300 AT2G13540 AT2G18740 AT2G23930 AT2G32600 AT2G47640 AT3G07590 AT3G11500 AT3G16650 AT3G50670 AT3G55200 AT3G55220 AT3G62840 AT4G02840 AT4G03430 AT4G15900 AT4G20440 AT4G30220 AT4G30330 AT5G08290 AT5G27720 AT5G44500
27	C	GO:0032991	macromolecular complex	6.21999e-13	9.336	18	26	0	AT1G03330 AT1G09760 AT1G20580 AT1G21190 AT1G76300 AT2G13540 AT2G18740 AT2G23930 AT2G32600 AT2G47640 AT3G07590 AT3G11500 AT3G16650 AT3G50670 AT3G55200 AT3G55220 AT3G62840 AT4G02840 AT4G03430 AT4G15900 AT4G20440 AT4G30220 AT4G30330 AT5G08290 AT5G27720 AT5G44500
27	C	GO:0043226	organelle	1.79894232e-10	3.251	25	26	0	AT1G03330 AT1G09760 AT1G20580 AT1G21190 AT1G76300 AT2G13540 AT2G18740 AT2G23930 AT2G32600 AT2G47640 AT3G07590 AT3G11500 AT3G16650 AT3G50670 AT3G55200 AT3G55220 AT3G62840 AT4G02840 AT4G03430 AT4G15900 AT4G20440 AT4G30220 AT4G30330 AT5G08290 AT5G27720 AT5G44500
27	C	GO:0043227	membrane-bound organelle	2.41915632e-11	3.526	25	26	0	AT1G03330 AT1G09760 AT1G20580 AT1G21190 AT1G76300 AT2G13540 AT2G18740 AT2G23930 AT2G32600 AT2G47640 AT3G07590 AT3G11500 AT3G16650 AT3G50670 AT3G55200 AT3G55220 AT3G62840 AT4G02840 AT4G03430 AT4G15900 AT4G20440 AT4G30220 AT4G30330 AT5G08290 AT5G27720 AT5G44500
27	C	GO:0043228	non-membrane-bound organelle	3.9535104e-14	14.867	16	26	0	AT1G03330 AT1G09760 AT1G20580 AT1G21190 AT1G76300 AT2G13540 AT2G18740 AT2G23930 AT2G32600 AT2G47640 AT3G07590 AT3G11500 AT3G16650 AT3G50670 AT3G55200 AT3G55220 AT3G62840 AT4G02840 AT4G03430 AT4G15900 AT4G20440 AT4G30220 AT4G30330 AT5G08290 AT5G27720 AT5G44500
27	C	GO:0043229	intracellular organelle	1.79221728e-10	3.252	25	26	0	AT1G03330 AT1G09760 AT1G20580 AT1G21190 AT1G76300 AT2G13540 AT2G18740 AT2G23930 AT2G32600 AT2G47640 AT3G07590 AT3G11500 AT3G16650 AT3G50670 AT3G55200 AT3G55220 AT3G62840 AT4G02840 AT4G03430 AT4G15900 AT4G20440 AT4G30220 AT4G30330 AT5G08290 AT5G27720 AT5G44500
27	C	GO:0043231	intracellular membrane-bound organelle	2.40933e-11	3.527	25	26	0	AT1G03330 AT1G09760 AT1G20580 AT1G21190 AT1G76300 AT2G13540 AT2G18740 AT2G23930 AT2G32600 AT2G47640 AT3G07590 AT3G11500 AT3G16650 AT3G50670 AT3G55200 AT3G55220 AT3G62840 AT4G02840 AT4G03430 AT4G15900 AT4G20440 AT4G30220 AT4G30330 AT5G08290 AT5G27720 AT5G44500
27	C	GO:0043232	intracellular non-membrane-bound organelle	3.9535104e-14	14.867	16	26	0	AT1G03330 AT1G09760 AT1G20580 AT1G21190 AT1G76300 AT2G13540 AT2G18740 AT2G23930 AT2G32600 AT2G47640 AT3G07590 AT3G11500 AT3G16650 AT3G50670 AT3G55200 AT3G55220 AT3G62840 AT4G02840 AT4G03430 AT4G15900 AT4G20440 AT4G30220 AT4G30330 AT5G08290 AT5G27720 AT5G44500
27	C	GO:0043233	organelle lumen	8.18988744e-22	36.012	17	26	0	AT1G03330 AT1G09760 AT1G20580 AT1G21190 AT1G76300 AT2G13540 AT2G18740 AT2G23930 AT2G32600 AT2G47640 AT3G07590 AT3G11500 AT3G16650 AT3G50670 AT3G55200 AT3G55220 AT3G62840 AT4G02840 AT4G03430 AT4G15900 AT4G20440 AT4G30220 AT4G30330 AT5G08290 AT5G27720 AT5G44500
27	C	GO:0044422	organelle part	1.113188664e-13	8.999	19	26	0	AT1G03330 AT1G09760 AT1G20580 AT1G21190 AT1G76300 AT2G13540 AT2G18740 AT2G23930 AT2G32600 AT2G47640 AT3G07590 AT3G11500 AT3G16650 AT3G50670 AT3G55200 AT3G55220 AT3G62840 AT4G02840 AT4G03430 AT4G15900 AT4G20440 AT4G30220 AT4G30330 AT5G08290 AT5G27720 AT5G44500
27	C	GO:0044424	intracellular part	2.08691112e-09	2.943	25	26	0	AT1G03330 AT1G09760 AT1G20580 AT1G21190 AT1G76300 AT2G13540 AT2G18740 AT2G23930 AT2G32600 AT2G47640 AT3G07590 AT3G11500 AT3G16650 AT3G50670 AT3G55200 AT3G55220 AT3G62840 AT4G02840 AT4G03430 AT4G15900 AT4G20440 AT4G30220 AT4G30330 AT5G08290 AT5G27720 AT5G44500
27	C	GO:0044428	nuclear part	4.03354896e-26	40.855	19	26	0	AT1G03330 AT1G09760 AT1G20580 AT1G21190 AT1G76300 AT2G13540 AT2G18740 AT2G23930 AT2G32600 AT2G47640 AT3G07590 AT3G11500 AT3G16650 AT3G50670 AT3G55200 AT3G55220 AT3G62840 AT4G02840 AT4G03430 AT4G15900 AT4G20440 AT4G30220 AT4G30330 AT5G08290 AT5G27720 AT5G44500
27	C	GO:0044446	intracellular organelle part	1.101840264e-13	9.004	19	26	0	AT1G03330 AT1G09760 AT1G20580 AT1G21190 AT1G76300 AT2G13540 AT2G18740 AT2G23930 AT2G32600 AT2G47640 AT3G07590 AT3G11500 AT3G16650 AT3G50670 AT3G55200 AT3G55220 AT3G62840 AT4G02840 AT4G03430 AT4G15900 AT4G20440 AT4G30220 AT4G30330 AT5G08290 AT5G27720 AT5G44500
27	C	GO:0044451	nucleoplasm part	0.0460097568	23.554	3	26	0	AT1G03330 AT1G09760 AT1G20580 AT1G21190 AT1G76300 AT2G13540 AT2G18740 AT2G23930 AT2G32600 AT2G47640 AT3G07590 AT3G11500 AT3G16650 AT3G50670 AT3G55200 AT3G55220 AT3G62840 AT4G02840 AT4G03430 AT4G15900 AT4G20440 AT4G30220 AT4G30330 AT5G08290 AT5G27720 AT5G44500
27	C	GO:0044452	nucleolar part	1.84532376e-29	129.179	16	26	0	AT1G03330 AT1G09760 AT1G20580 AT1G21190 AT1G76300 AT2G13540 AT2G18740 AT2G23930 AT2G32600 AT2G47640 AT3G07590 AT3G11500 AT3G16650 AT3G50670 AT3G55200 AT3G55220 AT3G62840 AT4G02840 AT4G03430 AT4G15900 AT4G20440 AT4G30220 AT4G30330 AT5G08290 AT5G27720 AT5G44500
27	C	GO:0044464	cell part	0.01136698584	1.550	25	26	0	AT1G03330 AT1G09760 AT1G20580 AT1G21190 AT1G76300 AT2G13540 AT2G18740 AT2G23930 AT2G32600 AT2G47640 AT3G07590 AT3G11500 AT3G16650 AT3G50670 AT3G55200 AT3G55220 AT3G62840 AT4G02840 AT4G03430 AT4G15900 AT4G20440 AT4G30220 AT4G30330 AT5G08290 AT5G27720 AT5G44500
27	P	GO:0000375	RNA splicing, via transesterification reactions	0.0093859909	64.104	3	26	0	AT1G03330 AT1G09760 AT1G20580 AT1G21190 AT1G76300 AT2G13540 AT2G18740 AT2G23930 AT2G32600 AT2G47640 AT3G07590 AT3G11500 AT3G16650 AT3G50670 AT3G55200 AT3G55220 AT3G62840 AT4G02840 AT4G03430 AT4G15900 AT4G20440 AT4G30220 AT4G30330 AT5G08290 AT5G27720 AT5G44500
27	P	GO:0000377	RNA splicing, via transesterification reactions with bulged adenosine as nucleophile	0.0093859909	64.104	3	26	0	AT1G03330 AT1G09760 AT1G20580 AT1G21190 AT1G76300 AT2G13540 AT2G18740 AT2G23930 AT2G32600 AT2G47640 AT3G07590 AT3G11500 AT3G16650 AT3G50670 AT3G55200 AT3G55220 AT3G62840 AT4G02840 AT4G03430 AT4G15900 AT4G20440 AT4G30220 AT4G30330 AT5G08290 AT5G27720 AT5G44500
27	P	GO:0000398	nuclear mRNA splicing, via spliceosome	0.00875221471	65.595	3	26	0	AT1G03330 AT1G09760 AT1G20580 AT1G21190 AT1G76300 AT2G13540 AT2G18740 AT2G23930 AT2G32600 AT2G47640 AT3G07590 AT3G11500 AT3G16650 AT3G50670 AT3G55200 AT3G55220 AT3G62840 AT4G02840 AT4G03430 AT4G15900 AT4G20440 AT4G30220 AT4G30330 AT5G08290 AT5G27720 AT5G44500
27	P	GO:0006139	nucleobase, nucleoside, nucleotide and nucleic acid metabolic process	2.638887293e-09	6.252	18	26	0	AT1G03330 AT1G09760 AT1G20580 AT1G21190 AT1G76300 AT2G13540 AT2G18740 AT2G23930 AT2G32600 AT2G47640 AT3G07590 AT3G11500 AT3G16650 AT3G50670 AT3G55200 AT3G55220 AT3G62840 AT4G02840 AT4G03430 AT4G15900 AT4G20440 AT4G30220 AT4G30330 AT5G08290 AT5G27720 AT5G44500
27	P	GO:0008380	RNA splicing	0.03492082014	41.479	3	26	0	AT1G03330 AT1G09760 AT1G20580 AT1G21190 AT1G76300 AT2G13540 AT2G18740 AT2G23930 AT2G32600 AT2G47640 AT3G07590 AT3G11500 AT3G16650 AT3G50670 AT3G55200 AT3G55220 AT3G62840 AT4G02840 AT4G03430 AT4G15900 AT4G20440 AT4G30220 AT4G30330 AT5G08290 AT5G27720 AT5G44500
27	P	GO:0016070	RNA metabolic process	1.152606895e-12	11.256	17	26	0	AT1G03330 AT1G09760 AT1G20580 AT1G21190 AT1G76300 AT2G13540 AT2G18740 AT2G23930 AT2G32600 AT2G47640 AT3G07590 AT3G11500 AT3G16650 AT3G50670 AT3G55200 AT3G55220 AT3G62840 AT4G02840 AT4G03430 AT4G15900 AT4G20440 AT4G30220 AT4G30330 AT5G08290 AT5G27720 AT5G44500
27	P	GO:0016071	mRNA metabolic process	3.519069393e-31	133.194	17	26	0	AT1G03330 AT1G09760 AT1G20580 AT1G21190 AT1G76300 AT2G13540 AT2G18740 AT2G23930 AT2G32600 AT2G47640 AT3G07590 AT3G11500 AT3G16650 AT3G50670 AT3G55200 AT3G55220 AT3G62840 AT4G02840 AT4G03430 AT4G15900 AT4G20440 AT4G30220 AT4G30330 AT5G08290 AT5G27720 AT5G44500
27	P	GO:0043170	macromolecule metabolic process	0.0001477448525	3.010	19	26	0	AT1G03330 AT1G09760 AT1G20580 AT1G21190 AT1G76300 AT2G13540 AT2G18740 AT2G23930 AT2G32600 AT2G47640 AT3G07590 AT3G11500 AT3G16650 AT3G50670 AT3G55200 AT3G55220 AT3G62840 AT4G02840 AT4G03430 AT4G15900 AT4G20440 AT4G30220 AT4G30330 AT5G08290 AT5G27720 AT5G44500
27	P	GO:0043283	biopolymer metabolic process	0.0001044181328	3.586	17	26	0	AT1G03330 AT1G09760 AT1G20580 AT1G21190 AT1G76300 AT2G13540 AT2G18740 AT2G23930 AT2G32600 AT2G47640 AT3G07590 AT3G11500 AT3G16650 AT3G50670 AT3G55200 AT3G55220 AT3G62840 AT4G02840 AT4G03430 AT4G15900 AT4G20440 AT4G30220 AT4G30330 AT5G08290 AT5G27720 AT5G44500
27	P	GO:0044237	cellular metabolic process	0.03002692707	2.177	19	26	0	AT1G03330 AT1G09760 AT1G20580 AT1G21190 AT1G76300 AT2G13540 AT2G18740 AT2G23930 AT2G32600 AT2G47640 AT3G07590 AT3G11500 AT3G16650 AT3G50670 AT3G55200 AT3G55220 AT3G62840 AT4G02840 AT4G03430 AT4G15900 AT4G20440 AT4G30220 AT4G30330 AT5G08290 AT5G27720 AT5G44500
27	P	GO:0044238	primary metabolic process	0.03355384345	2.162	19	26	0	AT1G03330 AT1G09760 AT1G20580 AT1G21190 AT1G76300 AT2G13540 AT2G18740 AT2G23930 AT2G32600 AT2G47640 AT3G07590 AT3G11500 AT3G16650 AT3G50670 AT3G55200 AT3G55220 AT3G62840 AT4G02840 AT4G03430 AT4G15900 AT4G20440 AT4G30220 AT4G30330 AT5G08290 AT5G27720 AT5G44500
28	F	GO:0015082	di-, tri-valent inorganic cation transmembrane transporter activity	0.0036428255	333.253	2	3	0	AT1G07670 AT1G27770 AT3G42640
28	F	GO:0015662	ATPase activity, coupled to transmembrane movement of ions, phosphorylative mechanism	0.00281360464	378.697	2	3	0	AT1G07670 AT1G27770 AT3G42640
28	F	GO:0016462	pyrophosphatase activity	0.00304064957	46.631	3	3	0	AT1G07670 AT1G27770 AT3G42640
28	F	GO:0016817	hydrolase activity, acting on acid anhydrides	0.003109362	46.285	3	3	0	AT1G07670 AT1G27770 AT3G42640
28	F	GO:0016818	hydrolase activity, acting on acid anhydrides, in phosphorus-containing anhydrides	0.00307487791	46.457	3	3	0	AT1G07670 AT1G27770 AT3G42640
28	F	GO:0016820	hydrolase activity, acting on acid anhydrides, catalyzing transmembrane movement of substances	0.045641424	94.674	2	3	0	AT1G07670 AT1G27770 AT3G42640
28	F	GO:0016887	ATPase activity	0.00130932654	61.714	3	3	0	AT1G07670 AT1G27770 AT3G42640
28	F	GO:0017111	nucleoside-triphosphatase activity	0.00268075414	48.626	3	3	0	AT1G07670 AT1G27770 AT3G42640
28	F	GO:0019829	cation-transporting ATPase activity	0.00268578544	387.504	2	3	0	AT1G07670 AT1G27770 AT3G42640
28	F	GO:0042625	ATPase activity, coupled to transmembrane movement of ions	0.0071777338	238.038	2	3	0	AT1G07670 AT1G27770 AT3G42640
28	F	GO:0042626	ATPase activity, coupled to transmembrane movement of substances	0.044609465	95.762	2	3	0	AT1G07670 AT1G27770 AT3G42640
28	F	GO:0043492	ATPase activity, coupled to movement of substances	0.044609465	95.762	2	3	0	AT1G07670 AT1G27770 AT3G42640
28	F	GO:0046873	metal ion transmembrane transporter activity	0.0252665779	127.196	2	3	0	AT1G07670 AT1G27770 AT3G42640
28	P	GO:0006811	ion transport	0.002838433256	62.043	3	3	0	AT1G07670 AT1G27770 AT3G42640
28	P	GO:0006812	cation transport	0.001665281038	74.076	3	3	0	AT1G07670 AT1G27770 AT3G42640
28	P	GO:0006818	hydrogen transport	0.01605991857	236.184	2	3	0	AT1G07670 AT1G27770 AT3G42640
28	P	GO:0015674	di-, tri-valent inorganic cation transport	0.005076791591	417.863	2	3	0	AT1G07670 AT1G27770 AT3G42640
28	P	GO:0015992	proton transport	0.01605991857	236.184	2	3	0	AT1G07670 AT1G27770 AT3G42640
2	C	GO:0005622	intracellular	2.46957312e-16	2.588	53	59	0	AT1G03680 AT1G07940 AT1G08360 AT1G12900 AT1G13440 AT1G16300 AT1G18540 AT1G19730 AT1G22300 AT1G26480 AT1G34760 AT1G35160 AT1G42970 AT1G48830 AT1G56190 AT1G64040 AT1G74050 AT1G74060 AT1G78300 AT1G79530 AT1G79550 AT2G18020 AT2G27530 AT2G27710 AT2G27720 AT2G31610 AT2G36530 AT2G39840 AT2G42590 AT3G02520 AT3G02560 AT3G04120 AT3G11250 AT3G12780 AT3G18610 AT3G26650 AT3G28500 AT3G44590 AT3G46820 AT3G51030…
2	C	GO:0005737	cytoplasm	4.8085548e-24	3.837	52	59	0	AT1G03680 AT1G07940 AT1G08360 AT1G12900 AT1G13440 AT1G16300 AT1G18540 AT1G19730 AT1G22300 AT1G26480 AT1G34760 AT1G35160 AT1G42970 AT1G48830 AT1G56190 AT1G64040 AT1G74050 AT1G74060 AT1G78300 AT1G79530 AT1G79550 AT2G18020 AT2G27530 AT2G27710 AT2G27720 AT2G31610 AT2G36530 AT2G39840 AT2G42590 AT3G02520 AT3G02560 AT3G04120 AT3G11250 AT3G12780 AT3G18610 AT3G26650 AT3G28500 AT3G44590 AT3G46820 AT3G51030…
2	C	GO:0005829	cytosol	5.47639344e-23	24.331	22	59	0	AT1G03680 AT1G07940 AT1G08360 AT1G12900 AT1G13440 AT1G16300 AT1G18540 AT1G19730 AT1G22300 AT1G26480 AT1G34760 AT1G35160 AT1G42970 AT1G48830 AT1G56190 AT1G64040 AT1G74050 AT1G74060 AT1G78300 AT1G79530 AT1G79550 AT2G18020 AT2G27530 AT2G27710 AT2G27720 AT2G31610 AT2G36530 AT2G39840 AT2G42590 AT3G02520 AT3G02560 AT3G04120 AT3G11250 AT3G12780 AT3G18610 AT3G26650 AT3G28500 AT3G44590 AT3G46820 AT3G51030…
2	C	GO:0005840	ribosome	1.33087248e-19	19.084	21	59	0	AT1G03680 AT1G07940 AT1G08360 AT1G12900 AT1G13440 AT1G16300 AT1G18540 AT1G19730 AT1G22300 AT1G26480 AT1G34760 AT1G35160 AT1G42970 AT1G48830 AT1G56190 AT1G64040 AT1G74050 AT1G74060 AT1G78300 AT1G79530 AT1G79550 AT2G18020 AT2G27530 AT2G27710 AT2G27720 AT2G31610 AT2G36530 AT2G39840 AT2G42590 AT3G02520 AT3G02560 AT3G04120 AT3G11250 AT3G12780 AT3G18610 AT3G26650 AT3G28500 AT3G44590 AT3G46820 AT3G51030…
2	C	GO:0008287	protein serine/threonine phosphatase complex	0.001335597648	31.428	4	59	0	AT1G03680 AT1G07940 AT1G08360 AT1G12900 AT1G13440 AT1G16300 AT1G18540 AT1G19730 AT1G22300 AT1G26480 AT1G34760 AT1G35160 AT1G42970 AT1G48830 AT1G56190 AT1G64040 AT1G74050 AT1G74060 AT1G78300 AT1G79530 AT1G79550 AT2G18020 AT2G27530 AT2G27710 AT2G27720 AT2G31610 AT2G36530 AT2G39840 AT2G42590 AT3G02520 AT3G02560 AT3G04120 AT3G11250 AT3G12780 AT3G18610 AT3G26650 AT3G28500 AT3G44590 AT3G46820 AT3G51030…
2	C	GO:0009526	plastid envelope	0.00396514608	14.618	5	59	0	AT1G03680 AT1G07940 AT1G08360 AT1G12900 AT1G13440 AT1G16300 AT1G18540 AT1G19730 AT1G22300 AT1G26480 AT1G34760 AT1G35160 AT1G42970 AT1G48830 AT1G56190 AT1G64040 AT1G74050 AT1G74060 AT1G78300 AT1G79530 AT1G79550 AT2G18020 AT2G27530 AT2G27710 AT2G27720 AT2G31610 AT2G36530 AT2G39840 AT2G42590 AT3G02520 AT3G02560 AT3G04120 AT3G11250 AT3G12780 AT3G18610 AT3G26650 AT3G28500 AT3G44590 AT3G46820 AT3G51030…
2	C	GO:0009532	plastid stroma	0.00628788216	13.279	5	59	0	AT1G03680 AT1G07940 AT1G08360 AT1G12900 AT1G13440 AT1G16300 AT1G18540 AT1G19730 AT1G22300 AT1G26480 AT1G34760 AT1G35160 AT1G42970 AT1G48830 AT1G56190 AT1G64040 AT1G74050 AT1G74060 AT1G78300 AT1G79530 AT1G79550 AT2G18020 AT2G27530 AT2G27710 AT2G27720 AT2G31610 AT2G36530 AT2G39840 AT2G42590 AT3G02520 AT3G02560 AT3G04120 AT3G11250 AT3G12780 AT3G18610 AT3G26650 AT3G28500 AT3G44590 AT3G46820 AT3G51030…
2	C	GO:0009570	chloroplast stroma	0.00031617684	24.489	5	59	0	AT1G03680 AT1G07940 AT1G08360 AT1G12900 AT1G13440 AT1G16300 AT1G18540 AT1G19730 AT1G22300 AT1G26480 AT1G34760 AT1G35160 AT1G42970 AT1G48830 AT1G56190 AT1G64040 AT1G74050 AT1G74060 AT1G78300 AT1G79530 AT1G79550 AT2G18020 AT2G27530 AT2G27710 AT2G27720 AT2G31610 AT2G36530 AT2G39840 AT2G42590 AT3G02520 AT3G02560 AT3G04120 AT3G11250 AT3G12780 AT3G18610 AT3G26650 AT3G28500 AT3G44590 AT3G46820 AT3G51030…
2	C	GO:0010319	stromule	4.8574848e-06	55.461	5	59	0	AT1G03680 AT1G07940 AT1G08360 AT1G12900 AT1G13440 AT1G16300 AT1G18540 AT1G19730 AT1G22300 AT1G26480 AT1G34760 AT1G35160 AT1G42970 AT1G48830 AT1G56190 AT1G64040 AT1G74050 AT1G74060 AT1G78300 AT1G79530 AT1G79550 AT2G18020 AT2G27530 AT2G27710 AT2G27720 AT2G31610 AT2G36530 AT2G39840 AT2G42590 AT3G02520 AT3G02560 AT3G04120 AT3G11250 AT3G12780 AT3G18610 AT3G26650 AT3G28500 AT3G44590 AT3G46820 AT3G51030…
2	C	GO:0015935	small ribosomal subunit	3.25593408e-05	23.819	6	59	0	AT1G03680 AT1G07940 AT1G08360 AT1G12900 AT1G13440 AT1G16300 AT1G18540 AT1G19730 AT1G22300 AT1G26480 AT1G34760 AT1G35160 AT1G42970 AT1G48830 AT1G56190 AT1G64040 AT1G74050 AT1G74060 AT1G78300 AT1G79530 AT1G79550 AT2G18020 AT2G27530 AT2G27710 AT2G27720 AT2G31610 AT2G36530 AT2G39840 AT2G42590 AT3G02520 AT3G02560 AT3G04120 AT3G11250 AT3G12780 AT3G18610 AT3G26650 AT3G28500 AT3G44590 AT3G46820 AT3G51030…
2	C	GO:0022626	cytosolic ribosome	4.20730296e-17	40.929	14	59	0	AT1G03680 AT1G07940 AT1G08360 AT1G12900 AT1G13440 AT1G16300 AT1G18540 AT1G19730 AT1G22300 AT1G26480 AT1G34760 AT1G35160 AT1G42970 AT1G48830 AT1G56190 AT1G64040 AT1G74050 AT1G74060 AT1G78300 AT1G79530 AT1G79550 AT2G18020 AT2G27530 AT2G27710 AT2G27720 AT2G31610 AT2G36530 AT2G39840 AT2G42590 AT3G02520 AT3G02560 AT3G04120 AT3G11250 AT3G12780 AT3G18610 AT3G26650 AT3G28500 AT3G44590 AT3G46820 AT3G51030…
2	C	GO:0022627	cytosolic small ribosomal subunit	1.635432456e-06	39.014	6	59	0	AT1G03680 AT1G07940 AT1G08360 AT1G12900 AT1G13440 AT1G16300 AT1G18540 AT1G19730 AT1G22300 AT1G26480 AT1G34760 AT1G35160 AT1G42970 AT1G48830 AT1G56190 AT1G64040 AT1G74050 AT1G74060 AT1G78300 AT1G79530 AT1G79550 AT2G18020 AT2G27530 AT2G27710 AT2G27720 AT2G31610 AT2G36530 AT2G39840 AT2G42590 AT3G02520 AT3G02560 AT3G04120 AT3G11250 AT3G12780 AT3G18610 AT3G26650 AT3G28500 AT3G44590 AT3G46820 AT3G51030…
2	C	GO:0030529	ribonucleoprotein complex	1.372325976e-16	13.631	21	59	0	AT1G03680 AT1G07940 AT1G08360 AT1G12900 AT1G13440 AT1G16300 AT1G18540 AT1G19730 AT1G22300 AT1G26480 AT1G34760 AT1G35160 AT1G42970 AT1G48830 AT1G56190 AT1G64040 AT1G74050 AT1G74060 AT1G78300 AT1G79530 AT1G79550 AT2G18020 AT2G27530 AT2G27710 AT2G27720 AT2G31610 AT2G36530 AT2G39840 AT2G42590 AT3G02520 AT3G02560 AT3G04120 AT3G11250 AT3G12780 AT3G18610 AT3G26650 AT3G28500 AT3G44590 AT3G46820 AT3G51030…
2	C	GO:0031967	organelle envelope	5.37451824e-06	10.535	10	59	0	AT1G03680 AT1G07940 AT1G08360 AT1G12900 AT1G13440 AT1G16300 AT1G18540 AT1G19730 AT1G22300 AT1G26480 AT1G34760 AT1G35160 AT1G42970 AT1G48830 AT1G56190 AT1G64040 AT1G74050 AT1G74060 AT1G78300 AT1G79530 AT1G79550 AT2G18020 AT2G27530 AT2G27710 AT2G27720 AT2G31610 AT2G36530 AT2G39840 AT2G42590 AT3G02520 AT3G02560 AT3G04120 AT3G11250 AT3G12780 AT3G18610 AT3G26650 AT3G28500 AT3G44590 AT3G46820 AT3G51030…
2	C	GO:0031975	envelope	5.37451824e-06	10.535	10	59	0	AT1G03680 AT1G07940 AT1G08360 AT1G12900 AT1G13440 AT1G16300 AT1G18540 AT1G19730 AT1G22300 AT1G26480 AT1G34760 AT1G35160 AT1G42970 AT1G48830 AT1G56190 AT1G64040 AT1G74050 AT1G74060 AT1G78300 AT1G79530 AT1G79550 AT2G18020 AT2G27530 AT2G27710 AT2G27720 AT2G31610 AT2G36530 AT2G39840 AT2G42590 AT3G02520 AT3G02560 AT3G04120 AT3G11250 AT3G12780 AT3G18610 AT3G26650 AT3G28500 AT3G44590 AT3G46820 AT3G51030…
2	C	GO:0032991	macromolecular complex	2.04845088e-11	5.714	25	59	0	AT1G03680 AT1G07940 AT1G08360 AT1G12900 AT1G13440 AT1G16300 AT1G18540 AT1G19730 AT1G22300 AT1G26480 AT1G34760 AT1G35160 AT1G42970 AT1G48830 AT1G56190 AT1G64040 AT1G74050 AT1G74060 AT1G78300 AT1G79530 AT1G79550 AT2G18020 AT2G27530 AT2G27710 AT2G27720 AT2G31610 AT2G36530 AT2G39840 AT2G42590 AT3G02520 AT3G02560 AT3G04120 AT3G11250 AT3G12780 AT3G18610 AT3G26650 AT3G28500 AT3G44590 AT3G46820 AT3G51030…
2	C	GO:0033279	ribosomal subunit	7.80857448e-05	14.748	7	59	0	AT1G03680 AT1G07940 AT1G08360 AT1G12900 AT1G13440 AT1G16300 AT1G18540 AT1G19730 AT1G22300 AT1G26480 AT1G34760 AT1G35160 AT1G42970 AT1G48830 AT1G56190 AT1G64040 AT1G74050 AT1G74060 AT1G78300 AT1G79530 AT1G79550 AT2G18020 AT2G27530 AT2G27710 AT2G27720 AT2G31610 AT2G36530 AT2G39840 AT2G42590 AT3G02520 AT3G02560 AT3G04120 AT3G11250 AT3G12780 AT3G18610 AT3G26650 AT3G28500 AT3G44590 AT3G46820 AT3G51030…
2	C	GO:0043226	organelle	2.71151496e-11	2.579	45	59	0	AT1G03680 AT1G07940 AT1G08360 AT1G12900 AT1G13440 AT1G16300 AT1G18540 AT1G19730 AT1G22300 AT1G26480 AT1G34760 AT1G35160 AT1G42970 AT1G48830 AT1G56190 AT1G64040 AT1G74050 AT1G74060 AT1G78300 AT1G79530 AT1G79550 AT2G18020 AT2G27530 AT2G27710 AT2G27720 AT2G31610 AT2G36530 AT2G39840 AT2G42590 AT3G02520 AT3G02560 AT3G04120 AT3G11250 AT3G12780 AT3G18610 AT3G26650 AT3G28500 AT3G44590 AT3G46820 AT3G51030…
2	C	GO:0043228	non-membrane-bound organelle	1.025750208e-13	9.009	22	59	0	AT1G03680 AT1G07940 AT1G08360 AT1G12900 AT1G13440 AT1G16300 AT1G18540 AT1G19730 AT1G22300 AT1G26480 AT1G34760 AT1G35160 AT1G42970 AT1G48830 AT1G56190 AT1G64040 AT1G74050 AT1G74060 AT1G78300 AT1G79530 AT1G79550 AT2G18020 AT2G27530 AT2G27710 AT2G27720 AT2G31610 AT2G36530 AT2G39840 AT2G42590 AT3G02520 AT3G02560 AT3G04120 AT3G11250 AT3G12780 AT3G18610 AT3G26650 AT3G28500 AT3G44590 AT3G46820 AT3G51030…
2	C	GO:0043229	intracellular organelle	2.6952996e-11	2.579	45	59	0	AT1G03680 AT1G07940 AT1G08360 AT1G12900 AT1G13440 AT1G16300 AT1G18540 AT1G19730 AT1G22300 AT1G26480 AT1G34760 AT1G35160 AT1G42970 AT1G48830 AT1G56190 AT1G64040 AT1G74050 AT1G74060 AT1G78300 AT1G79530 AT1G79550 AT2G18020 AT2G27530 AT2G27710 AT2G27720 AT2G31610 AT2G36530 AT2G39840 AT2G42590 AT3G02520 AT3G02560 AT3G04120 AT3G11250 AT3G12780 AT3G18610 AT3G26650 AT3G28500 AT3G44590 AT3G46820 AT3G51030…
2	C	GO:0043232	intracellular non-membrane-bound organelle	1.025750208e-13	9.009	22	59	0	AT1G03680 AT1G07940 AT1G08360 AT1G12900 AT1G13440 AT1G16300 AT1G18540 AT1G19730 AT1G22300 AT1G26480 AT1G34760 AT1G35160 AT1G42970 AT1G48830 AT1G56190 AT1G64040 AT1G74050 AT1G74060 AT1G78300 AT1G79530 AT1G79550 AT2G18020 AT2G27530 AT2G27710 AT2G27720 AT2G31610 AT2G36530 AT2G39840 AT2G42590 AT3G02520 AT3G02560 AT3G04120 AT3G11250 AT3G12780 AT3G18610 AT3G26650 AT3G28500 AT3G44590 AT3G46820 AT3G51030…
2	C	GO:0044422	organelle part	2.9995728e-06	4.174	20	59	0	AT1G03680 AT1G07940 AT1G08360 AT1G12900 AT1G13440 AT1G16300 AT1G18540 AT1G19730 AT1G22300 AT1G26480 AT1G34760 AT1G35160 AT1G42970 AT1G48830 AT1G56190 AT1G64040 AT1G74050 AT1G74060 AT1G78300 AT1G79530 AT1G79550 AT2G18020 AT2G27530 AT2G27710 AT2G27720 AT2G31610 AT2G36530 AT2G39840 AT2G42590 AT3G02520 AT3G02560 AT3G04120 AT3G11250 AT3G12780 AT3G18610 AT3G26650 AT3G28500 AT3G44590 AT3G46820 AT3G51030…
2	C	GO:0044424	intracellular part	1.186170216e-17	2.749	53	59	0	AT1G03680 AT1G07940 AT1G08360 AT1G12900 AT1G13440 AT1G16300 AT1G18540 AT1G19730 AT1G22300 AT1G26480 AT1G34760 AT1G35160 AT1G42970 AT1G48830 AT1G56190 AT1G64040 AT1G74050 AT1G74060 AT1G78300 AT1G79530 AT1G79550 AT2G18020 AT2G27530 AT2G27710 AT2G27720 AT2G31610 AT2G36530 AT2G39840 AT2G42590 AT3G02520 AT3G02560 AT3G04120 AT3G11250 AT3G12780 AT3G18610 AT3G26650 AT3G28500 AT3G44590 AT3G46820 AT3G51030…
2	C	GO:0044435	plastid part	0.00243590256	6.116	9	59	0	AT1G03680 AT1G07940 AT1G08360 AT1G12900 AT1G13440 AT1G16300 AT1G18540 AT1G19730 AT1G22300 AT1G26480 AT1G34760 AT1G35160 AT1G42970 AT1G48830 AT1G56190 AT1G64040 AT1G74050 AT1G74060 AT1G78300 AT1G79530 AT1G79550 AT2G18020 AT2G27530 AT2G27710 AT2G27720 AT2G31610 AT2G36530 AT2G39840 AT2G42590 AT3G02520 AT3G02560 AT3G04120 AT3G11250 AT3G12780 AT3G18610 AT3G26650 AT3G28500 AT3G44590 AT3G46820 AT3G51030…
2	C	GO:0044444	cytoplasmic part	3.94656696e-23	4.008	50	59	0	AT1G03680 AT1G07940 AT1G08360 AT1G12900 AT1G13440 AT1G16300 AT1G18540 AT1G19730 AT1G22300 AT1G26480 AT1G34760 AT1G35160 AT1G42970 AT1G48830 AT1G56190 AT1G64040 AT1G74050 AT1G74060 AT1G78300 AT1G79530 AT1G79550 AT2G18020 AT2G27530 AT2G27710 AT2G27720 AT2G31610 AT2G36530 AT2G39840 AT2G42590 AT3G02520 AT3G02560 AT3G04120 AT3G11250 AT3G12780 AT3G18610 AT3G26650 AT3G28500 AT3G44590 AT3G46820 AT3G51030…
2	C	GO:0044445	cytosolic part	3.6415008e-15	29.999	14	59	0	AT1G03680 AT1G07940 AT1G08360 AT1G12900 AT1G13440 AT1G16300 AT1G18540 AT1G19730 AT1G22300 AT1G26480 AT1G34760 AT1G35160 AT1G42970 AT1G48830 AT1G56190 AT1G64040 AT1G74050 AT1G74060 AT1G78300 AT1G79530 AT1G79550 AT2G18020 AT2G27530 AT2G27710 AT2G27720 AT2G31610 AT2G36530 AT2G39840 AT2G42590 AT3G02520 AT3G02560 AT3G04120 AT3G11250 AT3G12780 AT3G18610 AT3G26650 AT3G28500 AT3G44590 AT3G46820 AT3G51030…
2	C	GO:0044446	intracellular organelle part	2.9717016e-06	4.176	20	59	0	AT1G03680 AT1G07940 AT1G08360 AT1G12900 AT1G13440 AT1G16300 AT1G18540 AT1G19730 AT1G22300 AT1G26480 AT1G34760 AT1G35160 AT1G42970 AT1G48830 AT1G56190 AT1G64040 AT1G74050 AT1G74060 AT1G78300 AT1G79530 AT1G79550 AT2G18020 AT2G27530 AT2G27710 AT2G27720 AT2G31610 AT2G36530 AT2G39840 AT2G42590 AT3G02520 AT3G02560 AT3G04120 AT3G11250 AT3G12780 AT3G18610 AT3G26650 AT3G28500 AT3G44590 AT3G46820 AT3G51030…
2	F	GO:0003735	structural constituent of ribosome	8.6006989e-21	22.465	21	59	0	AT1G03680 AT1G07940 AT1G08360 AT1G12900 AT1G13440 AT1G16300 AT1G18540 AT1G19730 AT1G22300 AT1G26480 AT1G34760 AT1G35160 AT1G42970 AT1G48830 AT1G56190 AT1G64040 AT1G74050 AT1G74060 AT1G78300 AT1G79530 AT1G79550 AT2G18020 AT2G27530 AT2G27710 AT2G27720 AT2G31610 AT2G36530 AT2G39840 AT2G42590 AT3G02520 AT3G02560 AT3G04120 AT3G11250 AT3G12780 AT3G18610 AT3G26650 AT3G28500 AT3G44590 AT3G46820 AT3G51030…
2	F	GO:0004721	phosphoprotein phosphatase activity	0.0261362922	11.207	5	59	0	AT1G03680 AT1G07940 AT1G08360 AT1G12900 AT1G13440 AT1G16300 AT1G18540 AT1G19730 AT1G22300 AT1G26480 AT1G34760 AT1G35160 AT1G42970 AT1G48830 AT1G56190 AT1G64040 AT1G74050 AT1G74060 AT1G78300 AT1G79530 AT1G79550 AT2G18020 AT2G27530 AT2G27710 AT2G27720 AT2G31610 AT2G36530 AT2G39840 AT2G42590 AT3G02520 AT3G02560 AT3G04120 AT3G11250 AT3G12780 AT3G18610 AT3G26650 AT3G28500 AT3G44590 AT3G46820 AT3G51030…
2	F	GO:0004722	protein serine/threonine phosphatase activity	0.0095714329	13.844	5	59	0	AT1G03680 AT1G07940 AT1G08360 AT1G12900 AT1G13440 AT1G16300 AT1G18540 AT1G19730 AT1G22300 AT1G26480 AT1G34760 AT1G35160 AT1G42970 AT1G48830 AT1G56190 AT1G64040 AT1G74050 AT1G74060 AT1G78300 AT1G79530 AT1G79550 AT2G18020 AT2G27530 AT2G27710 AT2G27720 AT2G31610 AT2G36530 AT2G39840 AT2G42590 AT3G02520 AT3G02560 AT3G04120 AT3G11250 AT3G12780 AT3G18610 AT3G26650 AT3G28500 AT3G44590 AT3G46820 AT3G51030…
2	F	GO:0005198	structural molecule activity	4.1437607e-18	16.691	21	59	0	AT1G03680 AT1G07940 AT1G08360 AT1G12900 AT1G13440 AT1G16300 AT1G18540 AT1G19730 AT1G22300 AT1G26480 AT1G34760 AT1G35160 AT1G42970 AT1G48830 AT1G56190 AT1G64040 AT1G74050 AT1G74060 AT1G78300 AT1G79530 AT1G79550 AT2G18020 AT2G27530 AT2G27710 AT2G27720 AT2G31610 AT2G36530 AT2G39840 AT2G42590 AT3G02520 AT3G02560 AT3G04120 AT3G11250 AT3G12780 AT3G18610 AT3G26650 AT3G28500 AT3G44590 AT3G46820 AT3G51030…
2	F	GO:0005515	protein binding	0.045019781	2.869	15	59	0	AT1G03680 AT1G07940 AT1G08360 AT1G12900 AT1G13440 AT1G16300 AT1G18540 AT1G19730 AT1G22300 AT1G26480 AT1G34760 AT1G35160 AT1G42970 AT1G48830 AT1G56190 AT1G64040 AT1G74050 AT1G74060 AT1G78300 AT1G79530 AT1G79550 AT2G18020 AT2G27530 AT2G27710 AT2G27720 AT2G31610 AT2G36530 AT2G39840 AT2G42590 AT3G02520 AT3G02560 AT3G04120 AT3G11250 AT3G12780 AT3G18610 AT3G26650 AT3G28500 AT3G44590 AT3G46820 AT3G51030…
2	F	GO:0015036	disulfide oxidoreductase activity	4.947104e-05	24.677	6	59	0	AT1G03680 AT1G07940 AT1G08360 AT1G12900 AT1G13440 AT1G16300 AT1G18540 AT1G19730 AT1G22300 AT1G26480 AT1G34760 AT1G35160 AT1G42970 AT1G48830 AT1G56190 AT1G64040 AT1G74050 AT1G74060 AT1G78300 AT1G79530 AT1G79550 AT2G18020 AT2G27530 AT2G27710 AT2G27720 AT2G31610 AT2G36530 AT2G39840 AT2G42590 AT3G02520 AT3G02560 AT3G04120 AT3G11250 AT3G12780 AT3G18610 AT3G26650 AT3G28500 AT3G44590 AT3G46820 AT3G51030…
2	F	GO:0016491	oxidoreductase activity	0.000280537817	4.748	14	59	0	AT1G03680 AT1G07940 AT1G08360 AT1G12900 AT1G13440 AT1G16300 AT1G18540 AT1G19730 AT1G22300 AT1G26480 AT1G34760 AT1G35160 AT1G42970 AT1G48830 AT1G56190 AT1G64040 AT1G74050 AT1G74060 AT1G78300 AT1G79530 AT1G79550 AT2G18020 AT2G27530 AT2G27710 AT2G27720 AT2G31610 AT2G36530 AT2G39840 AT2G42590 AT3G02520 AT3G02560 AT3G04120 AT3G11250 AT3G12780 AT3G18610 AT3G26650 AT3G28500 AT3G44590 AT3G46820 AT3G51030…
2	F	GO:0016620	oxidoreductase activity, acting on the aldehyde or oxo group of donors, NAD or NADP as acceptor	1.27028793e-09	76.036	7	59	0	AT1G03680 AT1G07940 AT1G08360 AT1G12900 AT1G13440 AT1G16300 AT1G18540 AT1G19730 AT1G22300 AT1G26480 AT1G34760 AT1G35160 AT1G42970 AT1G48830 AT1G56190 AT1G64040 AT1G74050 AT1G74060 AT1G78300 AT1G79530 AT1G79550 AT2G18020 AT2G27530 AT2G27710 AT2G27720 AT2G31610 AT2G36530 AT2G39840 AT2G42590 AT3G02520 AT3G02560 AT3G04120 AT3G11250 AT3G12780 AT3G18610 AT3G26650 AT3G28500 AT3G44590 AT3G46820 AT3G51030…
2	F	GO:0016667	oxidoreductase activity, acting on sulfur group of donors	0.00120305141	37.656	4	59	0	AT1G03680 AT1G07940 AT1G08360 AT1G12900 AT1G13440 AT1G16300 AT1G18540 AT1G19730 AT1G22300 AT1G26480 AT1G34760 AT1G35160 AT1G42970 AT1G48830 AT1G56190 AT1G64040 AT1G74050 AT1G74060 AT1G78300 AT1G79530 AT1G79550 AT2G18020 AT2G27530 AT2G27710 AT2G27720 AT2G31610 AT2G36530 AT2G39840 AT2G42590 AT3G02520 AT3G02560 AT3G04120 AT3G11250 AT3G12780 AT3G18610 AT3G26650 AT3G28500 AT3G44590 AT3G46820 AT3G51030…
2	F	GO:0016671	oxidoreductase activity, acting on sulfur group of donors, disulfide as acceptor	0.000105801233	67.780	4	59	0	AT1G03680 AT1G07940 AT1G08360 AT1G12900 AT1G13440 AT1G16300 AT1G18540 AT1G19730 AT1G22300 AT1G26480 AT1G34760 AT1G35160 AT1G42970 AT1G48830 AT1G56190 AT1G64040 AT1G74050 AT1G74060 AT1G78300 AT1G79530 AT1G79550 AT2G18020 AT2G27530 AT2G27710 AT2G27720 AT2G31610 AT2G36530 AT2G39840 AT2G42590 AT3G02520 AT3G02560 AT3G04120 AT3G11250 AT3G12780 AT3G18610 AT3G26650 AT3G28500 AT3G44590 AT3G46820 AT3G51030…
2	F	GO:0016903	oxidoreductase activity, acting on the aldehyde or oxo group of donors	2.71662021e-08	50.261	7	59	0	AT1G03680 AT1G07940 AT1G08360 AT1G12900 AT1G13440 AT1G16300 AT1G18540 AT1G19730 AT1G22300 AT1G26480 AT1G34760 AT1G35160 AT1G42970 AT1G48830 AT1G56190 AT1G64040 AT1G74050 AT1G74060 AT1G78300 AT1G79530 AT1G79550 AT2G18020 AT2G27530 AT2G27710 AT2G27720 AT2G31610 AT2G36530 AT2G39840 AT2G42590 AT3G02520 AT3G02560 AT3G04120 AT3G11250 AT3G12780 AT3G18610 AT3G26650 AT3G28500 AT3G44590 AT3G46820 AT3G51030…
2	F	GO:0030508	thiol-disulfide exchange intermediate activity	1.08412363e-05	31.772	6	59	0	AT1G03680 AT1G07940 AT1G08360 AT1G12900 AT1G13440 AT1G16300 AT1G18540 AT1G19730 AT1G22300 AT1G26480 AT1G34760 AT1G35160 AT1G42970 AT1G48830 AT1G56190 AT1G64040 AT1G74050 AT1G74060 AT1G78300 AT1G79530 AT1G79550 AT2G18020 AT2G27530 AT2G27710 AT2G27720 AT2G31610 AT2G36530 AT2G39840 AT2G42590 AT3G02520 AT3G02560 AT3G04120 AT3G11250 AT3G12780 AT3G18610 AT3G26650 AT3G28500 AT3G44590 AT3G46820 AT3G51030…
2	P	GO:0005975	carbohydrate metabolic process	0.00974268082	5.374	10	59	0	AT1G03680 AT1G07940 AT1G08360 AT1G12900 AT1G13440 AT1G16300 AT1G18540 AT1G19730 AT1G22300 AT1G26480 AT1G34760 AT1G35160 AT1G42970 AT1G48830 AT1G56190 AT1G64040 AT1G74050 AT1G74060 AT1G78300 AT1G79530 AT1G79550 AT2G18020 AT2G27530 AT2G27710 AT2G27720 AT2G31610 AT2G36530 AT2G39840 AT2G42590 AT3G02520 AT3G02560 AT3G04120 AT3G11250 AT3G12780 AT3G18610 AT3G26650 AT3G28500 AT3G44590 AT3G46820 AT3G51030…
2	P	GO:0005996	monosaccharide metabolic process	2.747502734e-09	26.559	10	59	0	AT1G03680 AT1G07940 AT1G08360 AT1G12900 AT1G13440 AT1G16300 AT1G18540 AT1G19730 AT1G22300 AT1G26480 AT1G34760 AT1G35160 AT1G42970 AT1G48830 AT1G56190 AT1G64040 AT1G74050 AT1G74060 AT1G78300 AT1G79530 AT1G79550 AT2G18020 AT2G27530 AT2G27710 AT2G27720 AT2G31610 AT2G36530 AT2G39840 AT2G42590 AT3G02520 AT3G02560 AT3G04120 AT3G11250 AT3G12780 AT3G18610 AT3G26650 AT3G28500 AT3G44590 AT3G46820 AT3G51030…
2	P	GO:0006006	glucose metabolic process	8.01501183e-12	47.082	10	59	0	AT1G03680 AT1G07940 AT1G08360 AT1G12900 AT1G13440 AT1G16300 AT1G18540 AT1G19730 AT1G22300 AT1G26480 AT1G34760 AT1G35160 AT1G42970 AT1G48830 AT1G56190 AT1G64040 AT1G74050 AT1G74060 AT1G78300 AT1G79530 AT1G79550 AT2G18020 AT2G27530 AT2G27710 AT2G27720 AT2G31610 AT2G36530 AT2G39840 AT2G42590 AT3G02520 AT3G02560 AT3G04120 AT3G11250 AT3G12780 AT3G18610 AT3G26650 AT3G28500 AT3G44590 AT3G46820 AT3G51030…
2	P	GO:0006007	glucose catabolic process	5.587071136e-12	48.744	10	59	0	AT1G03680 AT1G07940 AT1G08360 AT1G12900 AT1G13440 AT1G16300 AT1G18540 AT1G19730 AT1G22300 AT1G26480 AT1G34760 AT1G35160 AT1G42970 AT1G48830 AT1G56190 AT1G64040 AT1G74050 AT1G74060 AT1G78300 AT1G79530 AT1G79550 AT2G18020 AT2G27530 AT2G27710 AT2G27720 AT2G31610 AT2G36530 AT2G39840 AT2G42590 AT3G02520 AT3G02560 AT3G04120 AT3G11250 AT3G12780 AT3G18610 AT3G26650 AT3G28500 AT3G44590 AT3G46820 AT3G51030…
2	P	GO:0006066	alcohol metabolic process	1.228346814e-07	18.093	10	59	0	AT1G03680 AT1G07940 AT1G08360 AT1G12900 AT1G13440 AT1G16300 AT1G18540 AT1G19730 AT1G22300 AT1G26480 AT1G34760 AT1G35160 AT1G42970 AT1G48830 AT1G56190 AT1G64040 AT1G74050 AT1G74060 AT1G78300 AT1G79530 AT1G79550 AT2G18020 AT2G27530 AT2G27710 AT2G27720 AT2G31610 AT2G36530 AT2G39840 AT2G42590 AT3G02520 AT3G02560 AT3G04120 AT3G11250 AT3G12780 AT3G18610 AT3G26650 AT3G28500 AT3G44590 AT3G46820 AT3G51030…
2	P	GO:0006096	glycolysis	6.703532305e-14	73.986	10	59	0	AT1G03680 AT1G07940 AT1G08360 AT1G12900 AT1G13440 AT1G16300 AT1G18540 AT1G19730 AT1G22300 AT1G26480 AT1G34760 AT1G35160 AT1G42970 AT1G48830 AT1G56190 AT1G64040 AT1G74050 AT1G74060 AT1G78300 AT1G79530 AT1G79550 AT2G18020 AT2G27530 AT2G27710 AT2G27720 AT2G31610 AT2G36530 AT2G39840 AT2G42590 AT3G02520 AT3G02560 AT3G04120 AT3G11250 AT3G12780 AT3G18610 AT3G26650 AT3G28500 AT3G44590 AT3G46820 AT3G51030…
2	P	GO:0006412	translation	5.3817668e-12	7.387	23	59	0	AT1G03680 AT1G07940 AT1G08360 AT1G12900 AT1G13440 AT1G16300 AT1G18540 AT1G19730 AT1G22300 AT1G26480 AT1G34760 AT1G35160 AT1G42970 AT1G48830 AT1G56190 AT1G64040 AT1G74050 AT1G74060 AT1G78300 AT1G79530 AT1G79550 AT2G18020 AT2G27530 AT2G27710 AT2G27720 AT2G31610 AT2G36530 AT2G39840 AT2G42590 AT3G02520 AT3G02560 AT3G04120 AT3G11250 AT3G12780 AT3G18610 AT3G26650 AT3G28500 AT3G44590 AT3G46820 AT3G51030…
2	P	GO:0006470	protein amino acid dephosphorylation	0.002892171696	36.829	4	59	0	AT1G03680 AT1G07940 AT1G08360 AT1G12900 AT1G13440 AT1G16300 AT1G18540 AT1G19730 AT1G22300 AT1G26480 AT1G34760 AT1G35160 AT1G42970 AT1G48830 AT1G56190 AT1G64040 AT1G74050 AT1G74060 AT1G78300 AT1G79530 AT1G79550 AT2G18020 AT2G27530 AT2G27710 AT2G27720 AT2G31610 AT2G36530 AT2G39840 AT2G42590 AT3G02520 AT3G02560 AT3G04120 AT3G11250 AT3G12780 AT3G18610 AT3G26650 AT3G28500 AT3G44590 AT3G46820 AT3G51030…
2	P	GO:0006950	response to stress	0.02065755356	4.433	11	59	0	AT1G03680 AT1G07940 AT1G08360 AT1G12900 AT1G13440 AT1G16300 AT1G18540 AT1G19730 AT1G22300 AT1G26480 AT1G34760 AT1G35160 AT1G42970 AT1G48830 AT1G56190 AT1G64040 AT1G74050 AT1G74060 AT1G78300 AT1G79530 AT1G79550 AT2G18020 AT2G27530 AT2G27710 AT2G27720 AT2G31610 AT2G36530 AT2G39840 AT2G42590 AT3G02520 AT3G02560 AT3G04120 AT3G11250 AT3G12780 AT3G18610 AT3G26650 AT3G28500 AT3G44590 AT3G46820 AT3G51030…
2	P	GO:0008152	metabolic process	0.02883655369	1.630	40	59	0	AT1G03680 AT1G07940 AT1G08360 AT1G12900 AT1G13440 AT1G16300 AT1G18540 AT1G19730 AT1G22300 AT1G26480 AT1G34760 AT1G35160 AT1G42970 AT1G48830 AT1G56190 AT1G64040 AT1G74050 AT1G74060 AT1G78300 AT1G79530 AT1G79550 AT2G18020 AT2G27530 AT2G27710 AT2G27720 AT2G31610 AT2G36530 AT2G39840 AT2G42590 AT3G02520 AT3G02560 AT3G04120 AT3G11250 AT3G12780 AT3G18610 AT3G26650 AT3G28500 AT3G44590 AT3G46820 AT3G51030…
2	P	GO:0009056	catabolic process	0.002676058202	6.230	10	59	0	AT1G03680 AT1G07940 AT1G08360 AT1G12900 AT1G13440 AT1G16300 AT1G18540 AT1G19730 AT1G22300 AT1G26480 AT1G34760 AT1G35160 AT1G42970 AT1G48830 AT1G56190 AT1G64040 AT1G74050 AT1G74060 AT1G78300 AT1G79530 AT1G79550 AT2G18020 AT2G27530 AT2G27710 AT2G27720 AT2G31610 AT2G36530 AT2G39840 AT2G42590 AT3G02520 AT3G02560 AT3G04120 AT3G11250 AT3G12780 AT3G18610 AT3G26650 AT3G28500 AT3G44590 AT3G46820 AT3G51030…
2	P	GO:0009057	macromolecule catabolic process	6.0330073e-05	9.459	10	59	0	AT1G03680 AT1G07940 AT1G08360 AT1G12900 AT1G13440 AT1G16300 AT1G18540 AT1G19730 AT1G22300 AT1G26480 AT1G34760 AT1G35160 AT1G42970 AT1G48830 AT1G56190 AT1G64040 AT1G74050 AT1G74060 AT1G78300 AT1G79530 AT1G79550 AT2G18020 AT2G27530 AT2G27710 AT2G27720 AT2G31610 AT2G36530 AT2G39840 AT2G42590 AT3G02520 AT3G02560 AT3G04120 AT3G11250 AT3G12780 AT3G18610 AT3G26650 AT3G28500 AT3G44590 AT3G46820 AT3G51030…
2	P	GO:0009058	biosynthetic process	3.627656148e-07	3.730	26	59	0	AT1G03680 AT1G07940 AT1G08360 AT1G12900 AT1G13440 AT1G16300 AT1G18540 AT1G19730 AT1G22300 AT1G26480 AT1G34760 AT1G35160 AT1G42970 AT1G48830 AT1G56190 AT1G64040 AT1G74050 AT1G74060 AT1G78300 AT1G79530 AT1G79550 AT2G18020 AT2G27530 AT2G27710 AT2G27720 AT2G31610 AT2G36530 AT2G39840 AT2G42590 AT3G02520 AT3G02560 AT3G04120 AT3G11250 AT3G12780 AT3G18610 AT3G26650 AT3G28500 AT3G44590 AT3G46820 AT3G51030…
2	P	GO:0009059	macromolecule biosynthetic process	1.655996336e-09	5.292	24	59	0	AT1G03680 AT1G07940 AT1G08360 AT1G12900 AT1G13440 AT1G16300 AT1G18540 AT1G19730 AT1G22300 AT1G26480 AT1G34760 AT1G35160 AT1G42970 AT1G48830 AT1G56190 AT1G64040 AT1G74050 AT1G74060 AT1G78300 AT1G79530 AT1G79550 AT2G18020 AT2G27530 AT2G27710 AT2G27720 AT2G31610 AT2G36530 AT2G39840 AT2G42590 AT3G02520 AT3G02560 AT3G04120 AT3G11250 AT3G12780 AT3G18610 AT3G26650 AT3G28500 AT3G44590 AT3G46820 AT3G51030…
2	P	GO:0009266	response to temperature stimulus	3.927745858e-05	11.952	9	59	0	AT1G03680 AT1G07940 AT1G08360 AT1G12900 AT1G13440 AT1G16300 AT1G18540 AT1G19730 AT1G22300 AT1G26480 AT1G34760 AT1G35160 AT1G42970 AT1G48830 AT1G56190 AT1G64040 AT1G74050 AT1G74060 AT1G78300 AT1G79530 AT1G79550 AT2G18020 AT2G27530 AT2G27710 AT2G27720 AT2G31610 AT2G36530 AT2G39840 AT2G42590 AT3G02520 AT3G02560 AT3G04120 AT3G11250 AT3G12780 AT3G18610 AT3G26650 AT3G28500 AT3G44590 AT3G46820 AT3G51030…
2	P	GO:0009409	response to cold	2.414728059e-05	16.012	8	59	0	AT1G03680 AT1G07940 AT1G08360 AT1G12900 AT1G13440 AT1G16300 AT1G18540 AT1G19730 AT1G22300 AT1G26480 AT1G34760 AT1G35160 AT1G42970 AT1G48830 AT1G56190 AT1G64040 AT1G74050 AT1G74060 AT1G78300 AT1G79530 AT1G79550 AT2G18020 AT2G27530 AT2G27710 AT2G27720 AT2G31610 AT2G36530 AT2G39840 AT2G42590 AT3G02520 AT3G02560 AT3G04120 AT3G11250 AT3G12780 AT3G18610 AT3G26650 AT3G28500 AT3G44590 AT3G46820 AT3G51030…
2	P	GO:0009741	response to brassinosteroid stimulus	5.343188228e-06	71.435	5	59	0	AT1G03680 AT1G07940 AT1G08360 AT1G12900 AT1G13440 AT1G16300 AT1G18540 AT1G19730 AT1G22300 AT1G26480 AT1G34760 AT1G35160 AT1G42970 AT1G48830 AT1G56190 AT1G64040 AT1G74050 AT1G74060 AT1G78300 AT1G79530 AT1G79550 AT2G18020 AT2G27530 AT2G27710 AT2G27720 AT2G31610 AT2G36530 AT2G39840 AT2G42590 AT3G02520 AT3G02560 AT3G04120 AT3G11250 AT3G12780 AT3G18610 AT3G26650 AT3G28500 AT3G44590 AT3G46820 AT3G51030…
2	P	GO:0009987	cellular process	8.87720371e-06	1.875	46	59	0	AT1G03680 AT1G07940 AT1G08360 AT1G12900 AT1G13440 AT1G16300 AT1G18540 AT1G19730 AT1G22300 AT1G26480 AT1G34760 AT1G35160 AT1G42970 AT1G48830 AT1G56190 AT1G64040 AT1G74050 AT1G74060 AT1G78300 AT1G79530 AT1G79550 AT2G18020 AT2G27530 AT2G27710 AT2G27720 AT2G31610 AT2G36530 AT2G39840 AT2G42590 AT3G02520 AT3G02560 AT3G04120 AT3G11250 AT3G12780 AT3G18610 AT3G26650 AT3G28500 AT3G44590 AT3G46820 AT3G51030…
2	P	GO:0010467	gene expression	0.001000001473	2.821	23	59	0	AT1G03680 AT1G07940 AT1G08360 AT1G12900 AT1G13440 AT1G16300 AT1G18540 AT1G19730 AT1G22300 AT1G26480 AT1G34760 AT1G35160 AT1G42970 AT1G48830 AT1G56190 AT1G64040 AT1G74050 AT1G74060 AT1G78300 AT1G79530 AT1G79550 AT2G18020 AT2G27530 AT2G27710 AT2G27720 AT2G31610 AT2G36530 AT2G39840 AT2G42590 AT3G02520 AT3G02560 AT3G04120 AT3G11250 AT3G12780 AT3G18610 AT3G26650 AT3G28500 AT3G44590 AT3G46820 AT3G51030…
2	P	GO:0016052	carbohydrate catabolic process	2.117721411e-09	27.258	10	59	0	AT1G03680 AT1G07940 AT1G08360 AT1G12900 AT1G13440 AT1G16300 AT1G18540 AT1G19730 AT1G22300 AT1G26480 AT1G34760 AT1G35160 AT1G42970 AT1G48830 AT1G56190 AT1G64040 AT1G74050 AT1G74060 AT1G78300 AT1G79530 AT1G79550 AT2G18020 AT2G27530 AT2G27710 AT2G27720 AT2G31610 AT2G36530 AT2G39840 AT2G42590 AT3G02520 AT3G02560 AT3G04120 AT3G11250 AT3G12780 AT3G18610 AT3G26650 AT3G28500 AT3G44590 AT3G46820 AT3G51030…
2	P	GO:0016311	dephosphorylation	0.004430377169	33.146	4	59	0	AT1G03680 AT1G07940 AT1G08360 AT1G12900 AT1G13440 AT1G16300 AT1G18540 AT1G19730 AT1G22300 AT1G26480 AT1G34760 AT1G35160 AT1G42970 AT1G48830 AT1G56190 AT1G64040 AT1G74050 AT1G74060 AT1G78300 AT1G79530 AT1G79550 AT2G18020 AT2G27530 AT2G27710 AT2G27720 AT2G31610 AT2G36530 AT2G39840 AT2G42590 AT3G02520 AT3G02560 AT3G04120 AT3G11250 AT3G12780 AT3G18610 AT3G26650 AT3G28500 AT3G44590 AT3G46820 AT3G51030…
2	P	GO:0019318	hexose metabolic process	5.112891556e-10	31.388	10	59	0	AT1G03680 AT1G07940 AT1G08360 AT1G12900 AT1G13440 AT1G16300 AT1G18540 AT1G19730 AT1G22300 AT1G26480 AT1G34760 AT1G35160 AT1G42970 AT1G48830 AT1G56190 AT1G64040 AT1G74050 AT1G74060 AT1G78300 AT1G79530 AT1G79550 AT2G18020 AT2G27530 AT2G27710 AT2G27720 AT2G31610 AT2G36530 AT2G39840 AT2G42590 AT3G02520 AT3G02560 AT3G04120 AT3G11250 AT3G12780 AT3G18610 AT3G26650 AT3G28500 AT3G44590 AT3G46820 AT3G51030…
2	P	GO:0019320	hexose catabolic process	6.31066729e-12	48.177	10	59	0	AT1G03680 AT1G07940 AT1G08360 AT1G12900 AT1G13440 AT1G16300 AT1G18540 AT1G19730 AT1G22300 AT1G26480 AT1G34760 AT1G35160 AT1G42970 AT1G48830 AT1G56190 AT1G64040 AT1G74050 AT1G74060 AT1G78300 AT1G79530 AT1G79550 AT2G18020 AT2G27530 AT2G27710 AT2G27720 AT2G31610 AT2G36530 AT2G39840 AT2G42590 AT3G02520 AT3G02560 AT3G04120 AT3G11250 AT3G12780 AT3G18610 AT3G26650 AT3G28500 AT3G44590 AT3G46820 AT3G51030…
2	P	GO:0019538	protein metabolic process	2.03591372e-05	2.879	28	59	0	AT1G03680 AT1G07940 AT1G08360 AT1G12900 AT1G13440 AT1G16300 AT1G18540 AT1G19730 AT1G22300 AT1G26480 AT1G34760 AT1G35160 AT1G42970 AT1G48830 AT1G56190 AT1G64040 AT1G74050 AT1G74060 AT1G78300 AT1G79530 AT1G79550 AT2G18020 AT2G27530 AT2G27710 AT2G27720 AT2G31610 AT2G36530 AT2G39840 AT2G42590 AT3G02520 AT3G02560 AT3G04120 AT3G11250 AT3G12780 AT3G18610 AT3G26650 AT3G28500 AT3G44590 AT3G46820 AT3G51030…
2	P	GO:0043170	macromolecule metabolic process	5.086058535e-08	2.653	38	59	0	AT1G03680 AT1G07940 AT1G08360 AT1G12900 AT1G13440 AT1G16300 AT1G18540 AT1G19730 AT1G22300 AT1G26480 AT1G34760 AT1G35160 AT1G42970 AT1G48830 AT1G56190 AT1G64040 AT1G74050 AT1G74060 AT1G78300 AT1G79530 AT1G79550 AT2G18020 AT2G27530 AT2G27710 AT2G27720 AT2G31610 AT2G36530 AT2G39840 AT2G42590 AT3G02520 AT3G02560 AT3G04120 AT3G11250 AT3G12780 AT3G18610 AT3G26650 AT3G28500 AT3G44590 AT3G46820 AT3G51030…
2	P	GO:0044237	cellular metabolic process	5.446919536e-05	2.020	40	59	0	AT1G03680 AT1G07940 AT1G08360 AT1G12900 AT1G13440 AT1G16300 AT1G18540 AT1G19730 AT1G22300 AT1G26480 AT1G34760 AT1G35160 AT1G42970 AT1G48830 AT1G56190 AT1G64040 AT1G74050 AT1G74060 AT1G78300 AT1G79530 AT1G79550 AT2G18020 AT2G27530 AT2G27710 AT2G27720 AT2G31610 AT2G36530 AT2G39840 AT2G42590 AT3G02520 AT3G02560 AT3G04120 AT3G11250 AT3G12780 AT3G18610 AT3G26650 AT3G28500 AT3G44590 AT3G46820 AT3G51030…
2	P	GO:0044238	primary metabolic process	0.001020022252	1.906	38	59	0	AT1G03680 AT1G07940 AT1G08360 AT1G12900 AT1G13440 AT1G16300 AT1G18540 AT1G19730 AT1G22300 AT1G26480 AT1G34760 AT1G35160 AT1G42970 AT1G48830 AT1G56190 AT1G64040 AT1G74050 AT1G74060 AT1G78300 AT1G79530 AT1G79550 AT2G18020 AT2G27530 AT2G27710 AT2G27720 AT2G31610 AT2G36530 AT2G39840 AT2G42590 AT3G02520 AT3G02560 AT3G04120 AT3G11250 AT3G12780 AT3G18610 AT3G26650 AT3G28500 AT3G44590 AT3G46820 AT3G51030…
2	P	GO:0044248	cellular catabolic process	0.002013880823	6.434	10	59	0	AT1G03680 AT1G07940 AT1G08360 AT1G12900 AT1G13440 AT1G16300 AT1G18540 AT1G19730 AT1G22300 AT1G26480 AT1G34760 AT1G35160 AT1G42970 AT1G48830 AT1G56190 AT1G64040 AT1G74050 AT1G74060 AT1G78300 AT1G79530 AT1G79550 AT2G18020 AT2G27530 AT2G27710 AT2G27720 AT2G31610 AT2G36530 AT2G39840 AT2G42590 AT3G02520 AT3G02560 AT3G04120 AT3G11250 AT3G12780 AT3G18610 AT3G26650 AT3G28500 AT3G44590 AT3G46820 AT3G51030…
2	P	GO:0044249	cellular biosynthetic process	2.452021908e-09	4.914	25	59	0	AT1G03680 AT1G07940 AT1G08360 AT1G12900 AT1G13440 AT1G16300 AT1G18540 AT1G19730 AT1G22300 AT1G26480 AT1G34760 AT1G35160 AT1G42970 AT1G48830 AT1G56190 AT1G64040 AT1G74050 AT1G74060 AT1G78300 AT1G79530 AT1G79550 AT2G18020 AT2G27530 AT2G27710 AT2G27720 AT2G31610 AT2G36530 AT2G39840 AT2G42590 AT3G02520 AT3G02560 AT3G04120 AT3G11250 AT3G12780 AT3G18610 AT3G26650 AT3G28500 AT3G44590 AT3G46820 AT3G51030…
2	P	GO:0044260	cellular macromolecule metabolic process	2.937149978e-05	2.832	28	59	0	AT1G03680 AT1G07940 AT1G08360 AT1G12900 AT1G13440 AT1G16300 AT1G18540 AT1G19730 AT1G22300 AT1G26480 AT1G34760 AT1G35160 AT1G42970 AT1G48830 AT1G56190 AT1G64040 AT1G74050 AT1G74060 AT1G78300 AT1G79530 AT1G79550 AT2G18020 AT2G27530 AT2G27710 AT2G27720 AT2G31610 AT2G36530 AT2G39840 AT2G42590 AT3G02520 AT3G02560 AT3G04120 AT3G11250 AT3G12780 AT3G18610 AT3G26650 AT3G28500 AT3G44590 AT3G46820 AT3G51030…
2	P	GO:0044262	cellular carbohydrate metabolic process	2.087757518e-05	10.596	10	59	0	AT1G03680 AT1G07940 AT1G08360 AT1G12900 AT1G13440 AT1G16300 AT1G18540 AT1G19730 AT1G22300 AT1G26480 AT1G34760 AT1G35160 AT1G42970 AT1G48830 AT1G56190 AT1G64040 AT1G74050 AT1G74060 AT1G78300 AT1G79530 AT1G79550 AT2G18020 AT2G27530 AT2G27710 AT2G27720 AT2G31610 AT2G36530 AT2G39840 AT2G42590 AT3G02520 AT3G02560 AT3G04120 AT3G11250 AT3G12780 AT3G18610 AT3G26650 AT3G28500 AT3G44590 AT3G46820 AT3G51030…
2	P	GO:0044265	cellular macromolecule catabolic process	3.409514144e-05	10.056	10	59	0	AT1G03680 AT1G07940 AT1G08360 AT1G12900 AT1G13440 AT1G16300 AT1G18540 AT1G19730 AT1G22300 AT1G26480 AT1G34760 AT1G35160 AT1G42970 AT1G48830 AT1G56190 AT1G64040 AT1G74050 AT1G74060 AT1G78300 AT1G79530 AT1G79550 AT2G18020 AT2G27530 AT2G27710 AT2G27720 AT2G31610 AT2G36530 AT2G39840 AT2G42590 AT3G02520 AT3G02560 AT3G04120 AT3G11250 AT3G12780 AT3G18610 AT3G26650 AT3G28500 AT3G44590 AT3G46820 AT3G51030…
2	P	GO:0044267	cellular protein metabolic process	1.489492547e-05	2.920	28	59	0	AT1G03680 AT1G07940 AT1G08360 AT1G12900 AT1G13440 AT1G16300 AT1G18540 AT1G19730 AT1G22300 AT1G26480 AT1G34760 AT1G35160 AT1G42970 AT1G48830 AT1G56190 AT1G64040 AT1G74050 AT1G74060 AT1G78300 AT1G79530 AT1G79550 AT2G18020 AT2G27530 AT2G27710 AT2G27720 AT2G31610 AT2G36530 AT2G39840 AT2G42590 AT3G02520 AT3G02560 AT3G04120 AT3G11250 AT3G12780 AT3G18610 AT3G26650 AT3G28500 AT3G44590 AT3G46820 AT3G51030…
2	P	GO:0044275	cellular carbohydrate catabolic process	1.982022288e-09	27.439	10	59	0	AT1G03680 AT1G07940 AT1G08360 AT1G12900 AT1G13440 AT1G16300 AT1G18540 AT1G19730 AT1G22300 AT1G26480 AT1G34760 AT1G35160 AT1G42970 AT1G48830 AT1G56190 AT1G64040 AT1G74050 AT1G74060 AT1G78300 AT1G79530 AT1G79550 AT2G18020 AT2G27530 AT2G27710 AT2G27720 AT2G31610 AT2G36530 AT2G39840 AT2G42590 AT3G02520 AT3G02560 AT3G04120 AT3G11250 AT3G12780 AT3G18610 AT3G26650 AT3G28500 AT3G44590 AT3G46820 AT3G51030…
2	P	GO:0046164	alcohol catabolic process	1.973921908e-11	43.159	10	59	0	AT1G03680 AT1G07940 AT1G08360 AT1G12900 AT1G13440 AT1G16300 AT1G18540 AT1G19730 AT1G22300 AT1G26480 AT1G34760 AT1G35160 AT1G42970 AT1G48830 AT1G56190 AT1G64040 AT1G74050 AT1G74060 AT1G78300 AT1G79530 AT1G79550 AT2G18020 AT2G27530 AT2G27710 AT2G27720 AT2G31610 AT2G36530 AT2G39840 AT2G42590 AT3G02520 AT3G02560 AT3G04120 AT3G11250 AT3G12780 AT3G18610 AT3G26650 AT3G28500 AT3G44590 AT3G46820 AT3G51030…
2	P	GO:0046365	monosaccharide catabolic process	1.134996423e-11	45.530	10	59	0	AT1G03680 AT1G07940 AT1G08360 AT1G12900 AT1G13440 AT1G16300 AT1G18540 AT1G19730 AT1G22300 AT1G26480 AT1G34760 AT1G35160 AT1G42970 AT1G48830 AT1G56190 AT1G64040 AT1G74050 AT1G74060 AT1G78300 AT1G79530 AT1G79550 AT2G18020 AT2G27530 AT2G27710 AT2G27720 AT2G31610 AT2G36530 AT2G39840 AT2G42590 AT3G02520 AT3G02560 AT3G04120 AT3G11250 AT3G12780 AT3G18610 AT3G26650 AT3G28500 AT3G44590 AT3G46820 AT3G51030…
30	C	GO:0005635	nuclear envelope	0.0415729608	83.966	2	10	0	AT1G07140 AT2G16950 AT2G30060 AT4G26870 AT4G27640 AT4G31180 AT5G20010 AT5G20020 AT5G55190 AT5G58590
30	C	GO:0005643	nuclear pore	0.011472468	158.936	2	10	0	AT1G07140 AT2G16950 AT2G30060 AT4G26870 AT4G27640 AT4G31180 AT5G20010 AT5G20020 AT5G55190 AT5G58590
30	C	GO:0031965	nuclear membrane	0.01600583544	134.855	2	10	0	AT1G07140 AT2G16950 AT2G30060 AT4G26870 AT4G27640 AT4G31180 AT5G20010 AT5G20020 AT5G55190 AT5G58590
30	C	GO:0044453	nuclear membrane part	0.0131961144	148.340	2	10	0	AT1G07140 AT2G16950 AT2G30060 AT4G26870 AT4G27640 AT4G31180 AT5G20010 AT5G20020 AT5G55190 AT5G58590
30	C	GO:0046930	pore complex	0.011472468	158.936	2	10	0	AT1G07140 AT2G16950 AT2G30060 AT4G26870 AT4G27640 AT4G31180 AT5G20010 AT5G20020 AT5G55190 AT5G58590
30	F	GO:0003924	GTPase activity	8.4996544e-05	220.535	3	10	0	AT1G07140 AT2G16950 AT2G30060 AT4G26870 AT4G27640 AT4G31180 AT5G20010 AT5G20020 AT5G55190 AT5G58590
30	F	GO:0005515	protein binding	0.0228876255	6.770	6	10	0	AT1G07140 AT2G16950 AT2G30060 AT4G26870 AT4G27640 AT4G31180 AT5G20010 AT5G20020 AT5G55190 AT5G58590
30	F	GO:0005525	GTP binding	0.0162036876	38.851	3	10	0	AT1G07140 AT2G16950 AT2G30060 AT4G26870 AT4G27640 AT4G31180 AT5G20010 AT5G20020 AT5G55190 AT5G58590
30	F	GO:0019001	guanyl nucleotide binding	0.0162036876	38.851	3	10	0	AT1G07140 AT2G16950 AT2G30060 AT4G26870 AT4G27640 AT4G31180 AT5G20010 AT5G20020 AT5G55190 AT5G58590
30	F	GO:0019899	enzyme binding	0.0295243256	135.103	2	10	0	AT1G07140 AT2G16950 AT2G30060 AT4G26870 AT4G27640 AT4G31180 AT5G20010 AT5G20020 AT5G55190 AT5G58590
30	F	GO:0032561	guanyl ribonucleotide binding	0.0162036876	38.851	3	10	0	AT1G07140 AT2G16950 AT2G30060 AT4G26870 AT4G27640 AT4G31180 AT5G20010 AT5G20020 AT5G55190 AT5G58590
30	P	GO:0006605	protein targeting	7.06116135e-15	165.729	8	10	0	AT1G07140 AT2G16950 AT2G30060 AT4G26870 AT4G27640 AT4G31180 AT5G20010 AT5G20020 AT5G55190 AT5G58590
30	P	GO:0006606	protein import into nucleus	1.34852886e-19	592.606	8	10	0	AT1G07140 AT2G16950 AT2G30060 AT4G26870 AT4G27640 AT4G31180 AT5G20010 AT5G20020 AT5G55190 AT5G58590
30	P	GO:0006810	transport	1.577452702e-05	11.390	8	10	0	AT1G07140 AT2G16950 AT2G30060 AT4G26870 AT4G27640 AT4G31180 AT5G20010 AT5G20020 AT5G55190 AT5G58590
30	P	GO:0006886	intracellular protein transport	2.743285209e-12	79.820	8	10	0	AT1G07140 AT2G16950 AT2G30060 AT4G26870 AT4G27640 AT4G31180 AT5G20010 AT5G20020 AT5G55190 AT5G58590
30	P	GO:0006913	nucleocytoplasmic transport	2.149691275e-17	331.458	8	10	0	AT1G07140 AT2G16950 AT2G30060 AT4G26870 AT4G27640 AT4G31180 AT5G20010 AT5G20020 AT5G55190 AT5G58590
30	P	GO:0008104	protein localization	7.48446426e-11	52.997	8	10	0	AT1G07140 AT2G16950 AT2G30060 AT4G26870 AT4G27640 AT4G31180 AT5G20010 AT5G20020 AT5G55190 AT5G58590
30	P	GO:0015031	protein transport	4.889763652e-11	55.874	8	10	0	AT1G07140 AT2G16950 AT2G30060 AT4G26870 AT4G27640 AT4G31180 AT5G20010 AT5G20020 AT5G55190 AT5G58590
30	P	GO:0016043	cellular component organization and biogenesis	6.753573666e-06	12.682	8	10	0	AT1G07140 AT2G16950 AT2G30060 AT4G26870 AT4G27640 AT4G31180 AT5G20010 AT5G20020 AT5G55190 AT5G58590
30	P	GO:0017038	protein import	1.00903005e-17	362.148	8	10	0	AT1G07140 AT2G16950 AT2G30060 AT4G26870 AT4G27640 AT4G31180 AT5G20010 AT5G20020 AT5G55190 AT5G58590
30	P	GO:0033036	macromolecule localization	8.89474315e-11	51.873	8	10	0	AT1G07140 AT2G16950 AT2G30060 AT4G26870 AT4G27640 AT4G31180 AT5G20010 AT5G20020 AT5G55190 AT5G58590
30	P	GO:0045184	establishment of protein localization	6.414994174e-11	54.022	8	10	0	AT1G07140 AT2G16950 AT2G30060 AT4G26870 AT4G27640 AT4G31180 AT5G20010 AT5G20020 AT5G55190 AT5G58590
30	P	GO:0046907	intracellular transport	2.287936622e-10	46.123	8	10	0	AT1G07140 AT2G16950 AT2G30060 AT4G26870 AT4G27640 AT4G31180 AT5G20010 AT5G20020 AT5G55190 AT5G58590
30	P	GO:0051169	nuclear transport	2.149691275e-17	331.458	8	10	0	AT1G07140 AT2G16950 AT2G30060 AT4G26870 AT4G27640 AT4G31180 AT5G20010 AT5G20020 AT5G55190 AT5G58590
30	P	GO:0051170	nuclear import	1.763331835e-19	575.176	8	10	0	AT1G07140 AT2G16950 AT2G30060 AT4G26870 AT4G27640 AT4G31180 AT5G20010 AT5G20020 AT5G55190 AT5G58590
30	P	GO:0051179	localization	1.832824353e-05	11.175	8	10	0	AT1G07140 AT2G16950 AT2G30060 AT4G26870 AT4G27640 AT4G31180 AT5G20010 AT5G20020 AT5G55190 AT5G58590
30	P	GO:0051234	establishment of localization	1.704841764e-05	11.278	8	10	0	AT1G07140 AT2G16950 AT2G30060 AT4G26870 AT4G27640 AT4G31180 AT5G20010 AT5G20020 AT5G55190 AT5G58590
30	P	GO:0051641	cellular localization	6.621381748e-10	40.405	8	10	0	AT1G07140 AT2G16950 AT2G30060 AT4G26870 AT4G27640 AT4G31180 AT5G20010 AT5G20020 AT5G55190 AT5G58590
30	P	GO:0051649	establishment of cellular localization	5.506021575e-10	41.345	8	10	0	AT1G07140 AT2G16950 AT2G30060 AT4G26870 AT4G27640 AT4G31180 AT5G20010 AT5G20020 AT5G55190 AT5G58590
31	C	GO:0005783	endoplasmic reticulum	9.75698808e-11	48.162	8	12	0	AT1G11560 AT1G20575 AT1G24320 AT1G61790 AT1G67490 AT2G21600 AT3G23640 AT3G27325 AT4G00900 AT4G01320 AT5G23630 AT5G63840
31	F	GO:0004553	hydrolase activity, hydrolyzing O-glycosyl compounds	0.0068129878	22.336	4	12	0	AT1G11560 AT1G20575 AT1G24320 AT1G61790 AT1G67490 AT2G21600 AT3G23640 AT3G27325 AT4G00900 AT4G01320 AT5G23630 AT5G63840
31	F	GO:0016787	hydrolase activity	0.00143290804	6.399	8	12	0	AT1G11560 AT1G20575 AT1G24320 AT1G61790 AT1G67490 AT2G21600 AT3G23640 AT3G27325 AT4G00900 AT4G01320 AT5G23630 AT5G63840
31	F	GO:0016798	hydrolase activity, acting on glycosyl bonds	0.0116682946	19.466	4	12	0	AT1G11560 AT1G20575 AT1G24320 AT1G61790 AT1G67490 AT2G21600 AT3G23640 AT3G27325 AT4G00900 AT4G01320 AT5G23630 AT5G63840
32	P	GO:0006091	generation of precursor metabolites and energy	0.02430363978	30.366	3	3	0	AT2G23190 AT2G32720 AT4G37370
32	P	GO:0006118	electron transport	0.01248993904	37.899	3	3	0	AT2G23190 AT2G32720 AT4G37370
33	C	GO:0000313	organellar ribosome	0.00119196924	78.074	3	15	0	AT1G15810 AT1G49400 AT1G64880 AT1G65540 AT1G74970 AT1G79850 AT1G80620 AT3G03600 AT3G13120 AT3G18880 AT3G47370 AT3G49080 AT4G34620 AT5G56940 AT5G62300
33	C	GO:0000314	organellar small ribosomal subunit	0.0001350306216	158.936	3	15	0	AT1G15810 AT1G49400 AT1G64880 AT1G65540 AT1G74970 AT1G79850 AT1G80620 AT3G03600 AT3G13120 AT3G18880 AT3G47370 AT3G49080 AT4G34620 AT5G56940 AT5G62300
33	C	GO:0005622	intracellular	2.1281316e-05	2.881	15	15	0	AT1G15810 AT1G49400 AT1G64880 AT1G65540 AT1G74970 AT1G79850 AT1G80620 AT3G03600 AT3G13120 AT3G18880 AT3G47370 AT3G49080 AT4G34620 AT5G56940 AT5G62300
33	C	GO:0005737	cytoplasm	4.32288528e-08	4.354	15	15	0	AT1G15810 AT1G49400 AT1G64880 AT1G65540 AT1G74970 AT1G79850 AT1G80620 AT3G03600 AT3G13120 AT3G18880 AT3G47370 AT3G49080 AT4G34620 AT5G56940 AT5G62300
33	C	GO:0005829	cytosol	9.2788416e-06	26.101	6	15	0	AT1G15810 AT1G49400 AT1G64880 AT1G65540 AT1G74970 AT1G79850 AT1G80620 AT3G03600 AT3G13120 AT3G18880 AT3G47370 AT3G49080 AT4G34620 AT5G56940 AT5G62300
33	C	GO:0005840	ribosome	1.228300416e-21	50.042	14	15	0	AT1G15810 AT1G49400 AT1G64880 AT1G65540 AT1G74970 AT1G79850 AT1G80620 AT3G03600 AT3G13120 AT3G18880 AT3G47370 AT3G49080 AT4G34620 AT5G56940 AT5G62300
33	C	GO:0015935	small ribosomal subunit	1.067483256e-21	171.762	11	15	0	AT1G15810 AT1G49400 AT1G64880 AT1G65540 AT1G74970 AT1G79850 AT1G80620 AT3G03600 AT3G13120 AT3G18880 AT3G47370 AT3G49080 AT4G34620 AT5G56940 AT5G62300
33	C	GO:0022626	cytosolic ribosome	2.72050968e-08	68.995	6	15	0	AT1G15810 AT1G49400 AT1G64880 AT1G65540 AT1G74970 AT1G79850 AT1G80620 AT3G03600 AT3G13120 AT3G18880 AT3G47370 AT3G49080 AT4G34620 AT5G56940 AT5G62300
33	C	GO:0022627	cytosolic small ribosomal subunit	4.98803256e-08	127.879	5	15	0	AT1G15810 AT1G49400 AT1G64880 AT1G65540 AT1G74970 AT1G79850 AT1G80620 AT3G03600 AT3G13120 AT3G18880 AT3G47370 AT3G49080 AT4G34620 AT5G56940 AT5G62300
33	C	GO:0030529	ribonucleoprotein complex	1.444554552e-19	35.745	14	15	0	AT1G15810 AT1G49400 AT1G64880 AT1G65540 AT1G74970 AT1G79850 AT1G80620 AT3G03600 AT3G13120 AT3G18880 AT3G47370 AT3G49080 AT4G34620 AT5G56940 AT5G62300
33	C	GO:0032991	macromolecular complex	3.3895848e-13	12.586	14	15	0	AT1G15810 AT1G49400 AT1G64880 AT1G65540 AT1G74970 AT1G79850 AT1G80620 AT3G03600 AT3G13120 AT3G18880 AT3G47370 AT3G49080 AT4G34620 AT5G56940 AT5G62300
33	C	GO:0033279	ribosomal subunit	1.49228772e-18	91.159	11	15	0	AT1G15810 AT1G49400 AT1G64880 AT1G65540 AT1G74970 AT1G79850 AT1G80620 AT3G03600 AT3G13120 AT3G18880 AT3G47370 AT3G49080 AT4G34620 AT5G56940 AT5G62300
33	C	GO:0043226	organelle	1.925574e-06	3.381	15	15	0	AT1G15810 AT1G49400 AT1G64880 AT1G65540 AT1G74970 AT1G79850 AT1G80620 AT3G03600 AT3G13120 AT3G18880 AT3G47370 AT3G49080 AT4G34620 AT5G56940 AT5G62300
33	C	GO:0043228	non-membrane-bound organelle	9.54861768e-17	22.549	14	15	0	AT1G15810 AT1G49400 AT1G64880 AT1G65540 AT1G74970 AT1G79850 AT1G80620 AT3G03600 AT3G13120 AT3G18880 AT3G47370 AT3G49080 AT4G34620 AT5G56940 AT5G62300
33	C	GO:0043229	intracellular organelle	1.92118416e-06	3.382	15	15	0	AT1G15810 AT1G49400 AT1G64880 AT1G65540 AT1G74970 AT1G79850 AT1G80620 AT3G03600 AT3G13120 AT3G18880 AT3G47370 AT3G49080 AT4G34620 AT5G56940 AT5G62300
33	C	GO:0043232	intracellular non-membrane-bound organelle	9.54861768e-17	22.549	14	15	0	AT1G15810 AT1G49400 AT1G64880 AT1G65540 AT1G74970 AT1G79850 AT1G80620 AT3G03600 AT3G13120 AT3G18880 AT3G47370 AT3G49080 AT4G34620 AT5G56940 AT5G62300
33	C	GO:0043234	protein complex	1.462424712e-09	14.006	11	15	0	AT1G15810 AT1G49400 AT1G64880 AT1G65540 AT1G74970 AT1G79850 AT1G80620 AT3G03600 AT3G13120 AT3G18880 AT3G47370 AT3G49080 AT4G34620 AT5G56940 AT5G62300
33	C	GO:0044422	organelle part	1.661385096e-07	9.030	11	15	0	AT1G15810 AT1G49400 AT1G64880 AT1G65540 AT1G74970 AT1G79850 AT1G80620 AT3G03600 AT3G13120 AT3G18880 AT3G47370 AT3G49080 AT4G34620 AT5G56940 AT5G62300
33	C	GO:0044424	intracellular part	8.58727968e-06	3.061	15	15	0	AT1G15810 AT1G49400 AT1G64880 AT1G65540 AT1G74970 AT1G79850 AT1G80620 AT3G03600 AT3G13120 AT3G18880 AT3G47370 AT3G49080 AT4G34620 AT5G56940 AT5G62300
33	C	GO:0044444	cytoplasmic part	1.246833672e-08	4.729	15	15	0	AT1G15810 AT1G49400 AT1G64880 AT1G65540 AT1G74970 AT1G79850 AT1G80620 AT3G03600 AT3G13120 AT3G18880 AT3G47370 AT3G49080 AT4G34620 AT5G56940 AT5G62300
33	C	GO:0044445	cytosolic part	1.78197768e-07	50.570	6	15	0	AT1G15810 AT1G49400 AT1G64880 AT1G65540 AT1G74970 AT1G79850 AT1G80620 AT3G03600 AT3G13120 AT3G18880 AT3G47370 AT3G49080 AT4G34620 AT5G56940 AT5G62300
33	C	GO:0044446	intracellular organelle part	1.651564992e-07	9.035	11	15	0	AT1G15810 AT1G49400 AT1G64880 AT1G65540 AT1G74970 AT1G79850 AT1G80620 AT3G03600 AT3G13120 AT3G18880 AT3G47370 AT3G49080 AT4G34620 AT5G56940 AT5G62300
33	F	GO:0003735	structural constituent of ribosome	2.29017832e-22	58.908	14	15	0	AT1G15810 AT1G49400 AT1G64880 AT1G65540 AT1G74970 AT1G79850 AT1G80620 AT3G03600 AT3G13120 AT3G18880 AT3G47370 AT3G49080 AT4G34620 AT5G56940 AT5G62300
33	F	GO:0005198	structural molecule activity	1.54963141e-20	43.767	14	15	0	AT1G15810 AT1G49400 AT1G64880 AT1G65540 AT1G74970 AT1G79850 AT1G80620 AT3G03600 AT3G13120 AT3G18880 AT3G47370 AT3G49080 AT4G34620 AT5G56940 AT5G62300
33	P	GO:0006412	translation	1.183795407e-14	17.686	14	15	0	AT1G15810 AT1G49400 AT1G64880 AT1G65540 AT1G74970 AT1G79850 AT1G80620 AT3G03600 AT3G13120 AT3G18880 AT3G47370 AT3G49080 AT4G34620 AT5G56940 AT5G62300
33	P	GO:0008152	metabolic process	0.02887679605	2.244	14	15	0	AT1G15810 AT1G49400 AT1G64880 AT1G65540 AT1G74970 AT1G79850 AT1G80620 AT3G03600 AT3G13120 AT3G18880 AT3G47370 AT3G49080 AT4G34620 AT5G56940 AT5G62300
33	P	GO:0009058	biosynthetic process	9.15405093e-10	7.900	14	15	0	AT1G15810 AT1G49400 AT1G64880 AT1G65540 AT1G74970 AT1G79850 AT1G80620 AT3G03600 AT3G13120 AT3G18880 AT3G47370 AT3G49080 AT4G34620 AT5G56940 AT5G62300
33	P	GO:0009059	macromolecule biosynthetic process	2.286964713e-12	12.142	14	15	0	AT1G15810 AT1G49400 AT1G64880 AT1G65540 AT1G74970 AT1G79850 AT1G80620 AT3G03600 AT3G13120 AT3G18880 AT3G47370 AT3G49080 AT4G34620 AT5G56940 AT5G62300
33	P	GO:0009987	cellular process	0.02872519737	2.245	14	15	0	AT1G15810 AT1G49400 AT1G64880 AT1G65540 AT1G74970 AT1G79850 AT1G80620 AT3G03600 AT3G13120 AT3G18880 AT3G47370 AT3G49080 AT4G34620 AT5G56940 AT5G62300
33	P	GO:0010467	gene expression	8.07697359e-09	6.754	14	15	0	AT1G15810 AT1G49400 AT1G64880 AT1G65540 AT1G74970 AT1G79850 AT1G80620 AT3G03600 AT3G13120 AT3G18880 AT3G47370 AT3G49080 AT4G34620 AT5G56940 AT5G62300
33	P	GO:0019538	protein metabolic process	9.29172324e-08	5.663	14	15	0	AT1G15810 AT1G49400 AT1G64880 AT1G65540 AT1G74970 AT1G79850 AT1G80620 AT3G03600 AT3G13120 AT3G18880 AT3G47370 AT3G49080 AT4G34620 AT5G56940 AT5G62300
33	P	GO:0043170	macromolecule metabolic process	1.937866338e-05	3.844	14	15	0	AT1G15810 AT1G49400 AT1G64880 AT1G65540 AT1G74970 AT1G79850 AT1G80620 AT3G03600 AT3G13120 AT3G18880 AT3G47370 AT3G49080 AT4G34620 AT5G56940 AT5G62300
33	P	GO:0044237	cellular metabolic process	0.001607087389	2.781	14	15	0	AT1G15810 AT1G49400 AT1G64880 AT1G65540 AT1G74970 AT1G79850 AT1G80620 AT3G03600 AT3G13120 AT3G18880 AT3G47370 AT3G49080 AT4G34620 AT5G56940 AT5G62300
33	P	GO:0044238	primary metabolic process	0.00176808893	2.761	14	15	0	AT1G15810 AT1G49400 AT1G64880 AT1G65540 AT1G74970 AT1G79850 AT1G80620 AT3G03600 AT3G13120 AT3G18880 AT3G47370 AT3G49080 AT4G34620 AT5G56940 AT5G62300
33	P	GO:0044249	cellular biosynthetic process	1.139352597e-11	10.823	14	15	0	AT1G15810 AT1G49400 AT1G64880 AT1G65540 AT1G74970 AT1G79850 AT1G80620 AT3G03600 AT3G13120 AT3G18880 AT3G47370 AT3G49080 AT4G34620 AT5G56940 AT5G62300
33	P	GO:0044260	cellular macromolecule metabolic process	1.167399992e-07	5.570	14	15	0	AT1G15810 AT1G49400 AT1G64880 AT1G65540 AT1G74970 AT1G79850 AT1G80620 AT3G03600 AT3G13120 AT3G18880 AT3G47370 AT3G49080 AT4G34620 AT5G56940 AT5G62300
33	P	GO:0044267	cellular protein metabolic process	7.65511864e-08	5.743	14	15	0	AT1G15810 AT1G49400 AT1G64880 AT1G65540 AT1G74970 AT1G79850 AT1G80620 AT3G03600 AT3G13120 AT3G18880 AT3G47370 AT3G49080 AT4G34620 AT5G56940 AT5G62300
34	C	GO:0000325	vacuole, cell cycle independent morphology	6.09227472e-06	114.992	4	18	0	AT1G12840 AT1G78900 AT2G21410 AT2G28520 AT2G41560 AT3G01390 AT3G21180 AT3G25610 AT3G28710 AT3G28715 AT3G42050 AT3G58730 AT4G23710 AT4G25950 AT4G37640 AT4G39080 AT5G50160 AT5G57110
34	C	GO:0005737	cytoplasm	0.01609567176	2.902	12	18	0	AT1G12840 AT1G78900 AT2G21410 AT2G28520 AT2G41560 AT3G01390 AT3G21180 AT3G25610 AT3G28710 AT3G28715 AT3G42050 AT3G58730 AT4G23710 AT4G25950 AT4G37640 AT4G39080 AT5G50160 AT5G57110
34	C	GO:0005773	vacuole	4.48397544e-15	110.153	9	18	0	AT1G12840 AT1G78900 AT2G21410 AT2G28520 AT2G41560 AT3G01390 AT3G21180 AT3G25610 AT3G28710 AT3G28715 AT3G42050 AT3G58730 AT4G23710 AT4G25950 AT4G37640 AT4G39080 AT5G50160 AT5G57110
34	C	GO:0005774	vacuolar membrane	4.03013016e-14	143.324	8	18	0	AT1G12840 AT1G78900 AT2G21410 AT2G28520 AT2G41560 AT3G01390 AT3G21180 AT3G25610 AT3G28710 AT3G28715 AT3G42050 AT3G58730 AT4G23710 AT4G25950 AT4G37640 AT4G39080 AT5G50160 AT5G57110
34	C	GO:0016020	membrane	0.0001138299792	2.829	16	18	0	AT1G12840 AT1G78900 AT2G21410 AT2G28520 AT2G41560 AT3G01390 AT3G21180 AT3G25610 AT3G28710 AT3G28715 AT3G42050 AT3G58730 AT4G23710 AT4G25950 AT4G37640 AT4G39080 AT5G50160 AT5G57110
34	C	GO:0016469	proton-transporting two-sector ATPase complex	0.000840495432	88.298	3	18	0	AT1G12840 AT1G78900 AT2G21410 AT2G28520 AT2G41560 AT3G01390 AT3G21180 AT3G25610 AT3G28710 AT3G28715 AT3G42050 AT3G58730 AT4G23710 AT4G25950 AT4G37640 AT4G39080 AT5G50160 AT5G57110
34	C	GO:0031090	organelle membrane	7.0696416e-09	17.121	10	18	0	AT1G12840 AT1G78900 AT2G21410 AT2G28520 AT2G41560 AT3G01390 AT3G21180 AT3G25610 AT3G28710 AT3G28715 AT3G42050 AT3G58730 AT4G23710 AT4G25950 AT4G37640 AT4G39080 AT5G50160 AT5G57110
34	C	GO:0044422	organelle part	4.8758892e-05	6.841	10	18	0	AT1G12840 AT1G78900 AT2G21410 AT2G28520 AT2G41560 AT3G01390 AT3G21180 AT3G25610 AT3G28710 AT3G28715 AT3G42050 AT3G58730 AT4G23710 AT4G25950 AT4G37640 AT4G39080 AT5G50160 AT5G57110
34	C	GO:0044437	vacuolar part	5.76200688e-14	137.352	8	18	0	AT1G12840 AT1G78900 AT2G21410 AT2G28520 AT2G41560 AT3G01390 AT3G21180 AT3G25610 AT3G28710 AT3G28715 AT3G42050 AT3G58730 AT4G23710 AT4G25950 AT4G37640 AT4G39080 AT5G50160 AT5G57110
34	C	GO:0044444	cytoplasmic part	0.00675200232	3.153	12	18	0	AT1G12840 AT1G78900 AT2G21410 AT2G28520 AT2G41560 AT3G01390 AT3G21180 AT3G25610 AT3G28710 AT3G28715 AT3G42050 AT3G58730 AT4G23710 AT4G25950 AT4G37640 AT4G39080 AT5G50160 AT5G57110
34	C	GO:0044446	intracellular organelle part	4.85060856e-05	6.845	10	18	0	AT1G12840 AT1G78900 AT2G21410 AT2G28520 AT2G41560 AT3G01390 AT3G21180 AT3G25610 AT3G28710 AT3G28715 AT3G42050 AT3G58730 AT4G23710 AT4G25950 AT4G37640 AT4G39080 AT5G50160 AT5G57110
34	F	GO:0003824	catalytic activity	0.0156608125	2.540	14	18	0	AT1G12840 AT1G78900 AT2G21410 AT2G28520 AT2G41560 AT3G01390 AT3G21180 AT3G25610 AT3G28710 AT3G28715 AT3G42050 AT3G58730 AT4G23710 AT4G25950 AT4G37640 AT4G39080 AT5G50160 AT5G57110
34	F	GO:0005215	transporter activity	9.0333938e-10	13.459	12	18	0	AT1G12840 AT1G78900 AT2G21410 AT2G28520 AT2G41560 AT3G01390 AT3G21180 AT3G25610 AT3G28710 AT3G28715 AT3G42050 AT3G58730 AT4G23710 AT4G25950 AT4G37640 AT4G39080 AT5G50160 AT5G57110
34	F	GO:0005516	calmodulin binding	0.00181906915	32.672	4	18	0	AT1G12840 AT1G78900 AT2G21410 AT2G28520 AT2G41560 AT3G01390 AT3G21180 AT3G25610 AT3G28710 AT3G28715 AT3G42050 AT3G58730 AT4G23710 AT4G25950 AT4G37640 AT4G39080 AT5G50160 AT5G57110
34	F	GO:0008324	cation transmembrane transporter activity	1.03805794e-13	39.164	11	18	0	AT1G12840 AT1G78900 AT2G21410 AT2G28520 AT2G41560 AT3G01390 AT3G21180 AT3G25610 AT3G28710 AT3G28715 AT3G42050 AT3G58730 AT4G23710 AT4G25950 AT4G37640 AT4G39080 AT5G50160 AT5G57110
34	F	GO:0015075	ion transmembrane transporter activity	3.9199066e-14	31.321	12	18	0	AT1G12840 AT1G78900 AT2G21410 AT2G28520 AT2G41560 AT3G01390 AT3G21180 AT3G25610 AT3G28710 AT3G28715 AT3G42050 AT3G58730 AT4G23710 AT4G25950 AT4G37640 AT4G39080 AT5G50160 AT5G57110
34	F	GO:0015077	monovalent inorganic cation transmembrane transporter activity	1.54094335e-09	68.450	7	18	0	AT1G12840 AT1G78900 AT2G21410 AT2G28520 AT2G41560 AT3G01390 AT3G21180 AT3G25610 AT3G28710 AT3G28715 AT3G42050 AT3G58730 AT4G23710 AT4G25950 AT4G37640 AT4G39080 AT5G50160 AT5G57110
34	F	GO:0015078	hydrogen ion transmembrane transporter activity	7.3676677e-10	75.937	7	18	0	AT1G12840 AT1G78900 AT2G21410 AT2G28520 AT2G41560 AT3G01390 AT3G21180 AT3G25610 AT3G28710 AT3G28715 AT3G42050 AT3G58730 AT4G23710 AT4G25950 AT4G37640 AT4G39080 AT5G50160 AT5G57110
34	F	GO:0015082	di-, tri-valent inorganic cation transmembrane transporter activity	1.31640942e-05	111.084	4	18	0	AT1G12840 AT1G78900 AT2G21410 AT2G28520 AT2G41560 AT3G01390 AT3G21180 AT3G25610 AT3G28710 AT3G28715 AT3G42050 AT3G58730 AT4G23710 AT4G25950 AT4G37640 AT4G39080 AT5G50160 AT5G57110
34	F	GO:0015399	primary active transmembrane transporter activity	3.9832954e-14	61.170	10	18	0	AT1G12840 AT1G78900 AT2G21410 AT2G28520 AT2G41560 AT3G01390 AT3G21180 AT3G25610 AT3G28710 AT3G28715 AT3G42050 AT3G58730 AT4G23710 AT4G25950 AT4G37640 AT4G39080 AT5G50160 AT5G57110
34	F	GO:0015405	P-P-bond-hydrolysis-driven transmembrane transporter activity	3.8089359e-14	61.441	10	18	0	AT1G12840 AT1G78900 AT2G21410 AT2G28520 AT2G41560 AT3G01390 AT3G21180 AT3G25610 AT3G28710 AT3G28715 AT3G42050 AT3G58730 AT4G23710 AT4G25950 AT4G37640 AT4G39080 AT5G50160 AT5G57110
34	F	GO:0015662	ATPase activity, coupled to transmembrane movement of ions, phosphorylative mechanism	3.4906217e-08	157.790	5	18	0	AT1G12840 AT1G78900 AT2G21410 AT2G28520 AT2G41560 AT3G01390 AT3G21180 AT3G25610 AT3G28710 AT3G28715 AT3G42050 AT3G58730 AT4G23710 AT4G25950 AT4G37640 AT4G39080 AT5G50160 AT5G57110
34	F	GO:0016462	pyrophosphatase activity	4.2320673e-16	33.678	13	18	0	AT1G12840 AT1G78900 AT2G21410 AT2G28520 AT2G41560 AT3G01390 AT3G21180 AT3G25610 AT3G28710 AT3G28715 AT3G42050 AT3G58730 AT4G23710 AT4G25950 AT4G37640 AT4G39080 AT5G50160 AT5G57110
34	F	GO:0016787	hydrolase activity	2.65687019e-07	6.932	13	18	0	AT1G12840 AT1G78900 AT2G21410 AT2G28520 AT2G41560 AT3G01390 AT3G21180 AT3G25610 AT3G28710 AT3G28715 AT3G42050 AT3G58730 AT4G23710 AT4G25950 AT4G37640 AT4G39080 AT5G50160 AT5G57110
34	F	GO:0016817	hydrolase activity, acting on acid anhydrides	4.6631099e-16	33.428	13	18	0	AT1G12840 AT1G78900 AT2G21410 AT2G28520 AT2G41560 AT3G01390 AT3G21180 AT3G25610 AT3G28710 AT3G28715 AT3G42050 AT3G58730 AT4G23710 AT4G25950 AT4G37640 AT4G39080 AT5G50160 AT5G57110
34	F	GO:0016818	hydrolase activity, acting on acid anhydrides, in phosphorus-containing anhydrides	4.4427712e-16	33.552	13	18	0	AT1G12840 AT1G78900 AT2G21410 AT2G28520 AT2G41560 AT3G01390 AT3G21180 AT3G25610 AT3G28710 AT3G28715 AT3G42050 AT3G58730 AT4G23710 AT4G25950 AT4G37640 AT4G39080 AT5G50160 AT5G57110
34	F	GO:0016820	hydrolase activity, acting on acid anhydrides, catalyzing transmembrane movement of substances	2.99107313e-15	78.895	10	18	0	AT1G12840 AT1G78900 AT2G21410 AT2G28520 AT2G41560 AT3G01390 AT3G21180 AT3G25610 AT3G28710 AT3G28715 AT3G42050 AT3G58730 AT4G23710 AT4G25950 AT4G37640 AT4G39080 AT5G50160 AT5G57110
34	F	GO:0016887	ATPase activity	1.08208197e-17	44.571	13	18	0	AT1G12840 AT1G78900 AT2G21410 AT2G28520 AT2G41560 AT3G01390 AT3G21180 AT3G25610 AT3G28710 AT3G28715 AT3G42050 AT3G58730 AT4G23710 AT4G25950 AT4G37640 AT4G39080 AT5G50160 AT5G57110
34	F	GO:0017111	nucleoside-triphosphatase activity	2.44901705e-16	35.119	13	18	0	AT1G12840 AT1G78900 AT2G21410 AT2G28520 AT2G41560 AT3G01390 AT3G21180 AT3G25610 AT3G28710 AT3G28715 AT3G42050 AT3G58730 AT4G23710 AT4G25950 AT4G37640 AT4G39080 AT5G50160 AT5G57110
34	F	GO:0019829	cation-transporting ATPase activity	8.025497e-19	290.628	9	18	0	AT1G12840 AT1G78900 AT2G21410 AT2G28520 AT2G41560 AT3G01390 AT3G21180 AT3G25610 AT3G28710 AT3G28715 AT3G42050 AT3G58730 AT4G23710 AT4G25950 AT4G37640 AT4G39080 AT5G50160 AT5G57110
34	F	GO:0022804	active transmembrane transporter activity	3.00088153e-10	25.110	10	18	0	AT1G12840 AT1G78900 AT2G21410 AT2G28520 AT2G41560 AT3G01390 AT3G21180 AT3G25610 AT3G28710 AT3G28715 AT3G42050 AT3G58730 AT4G23710 AT4G25950 AT4G37640 AT4G39080 AT5G50160 AT5G57110
34	F	GO:0022857	transmembrane transporter activity	2.92359233e-11	17.994	12	18	0	AT1G12840 AT1G78900 AT2G21410 AT2G28520 AT2G41560 AT3G01390 AT3G21180 AT3G25610 AT3G28710 AT3G28715 AT3G42050 AT3G58730 AT4G23710 AT4G25950 AT4G37640 AT4G39080 AT5G50160 AT5G57110
34	F	GO:0022890	inorganic cation transmembrane transporter activity	5.4756757e-17	77.142	11	18	0	AT1G12840 AT1G78900 AT2G21410 AT2G28520 AT2G41560 AT3G01390 AT3G21180 AT3G25610 AT3G28710 AT3G28715 AT3G42050 AT3G58730 AT4G23710 AT4G25950 AT4G37640 AT4G39080 AT5G50160 AT5G57110
34	F	GO:0022891	substrate-specific transmembrane transporter activity	1.17937082e-12	23.568	12	18	0	AT1G12840 AT1G78900 AT2G21410 AT2G28520 AT2G41560 AT3G01390 AT3G21180 AT3G25610 AT3G28710 AT3G28715 AT3G42050 AT3G58730 AT4G23710 AT4G25950 AT4G37640 AT4G39080 AT5G50160 AT5G57110
34	F	GO:0022892	substrate-specific transporter activity	1.37544334e-11	19.175	12	18	0	AT1G12840 AT1G78900 AT2G21410 AT2G28520 AT2G41560 AT3G01390 AT3G21180 AT3G25610 AT3G28710 AT3G28715 AT3G42050 AT3G58730 AT4G23710 AT4G25950 AT4G37640 AT4G39080 AT5G50160 AT5G57110
34	F	GO:0042623	ATPase activity, coupled	3.5701677e-13	49.240	10	18	0	AT1G12840 AT1G78900 AT2G21410 AT2G28520 AT2G41560 AT3G01390 AT3G21180 AT3G25610 AT3G28710 AT3G28715 AT3G42050 AT3G58730 AT4G23710 AT4G25950 AT4G37640 AT4G39080 AT5G50160 AT5G57110
34	F	GO:0042625	ATPase activity, coupled to transmembrane movement of ions	2.02059674e-19	198.365	10	18	0	AT1G12840 AT1G78900 AT2G21410 AT2G28520 AT2G41560 AT3G01390 AT3G21180 AT3G25610 AT3G28710 AT3G28715 AT3G42050 AT3G58730 AT4G23710 AT4G25950 AT4G37640 AT4G39080 AT5G50160 AT5G57110
34	F	GO:0042626	ATPase activity, coupled to transmembrane movement of substances	2.66147648e-15	79.802	10	18	0	AT1G12840 AT1G78900 AT2G21410 AT2G28520 AT2G41560 AT3G01390 AT3G21180 AT3G25610 AT3G28710 AT3G28715 AT3G42050 AT3G58730 AT4G23710 AT4G25950 AT4G37640 AT4G39080 AT5G50160 AT5G57110
34	F	GO:0043492	ATPase activity, coupled to movement of substances	2.66147648e-15	79.802	10	18	0	AT1G12840 AT1G78900 AT2G21410 AT2G28520 AT2G41560 AT3G01390 AT3G21180 AT3G25610 AT3G28710 AT3G28715 AT3G42050 AT3G58730 AT4G23710 AT4G25950 AT4G37640 AT4G39080 AT5G50160 AT5G57110
34	F	GO:0046873	metal ion transmembrane transporter activity	0.00064581928	42.399	4	18	0	AT1G12840 AT1G78900 AT2G21410 AT2G28520 AT2G41560 AT3G01390 AT3G21180 AT3G25610 AT3G28710 AT3G28715 AT3G42050 AT3G58730 AT4G23710 AT4G25950 AT4G37640 AT4G39080 AT5G50160 AT5G57110
34	F	GO:0046961	hydrogen ion transporting ATPase activity, rotational mechanism	2.13086374e-09	267.030	5	18	0	AT1G12840 AT1G78900 AT2G21410 AT2G28520 AT2G41560 AT3G01390 AT3G21180 AT3G25610 AT3G28710 AT3G28715 AT3G42050 AT3G58730 AT4G23710 AT4G25950 AT4G37640 AT4G39080 AT5G50160 AT5G57110
34	P	GO:0006810	transport	0.00920130087	6.328	8	18	0	AT1G12840 AT1G78900 AT2G21410 AT2G28520 AT2G41560 AT3G01390 AT3G21180 AT3G25610 AT3G28710 AT3G28715 AT3G42050 AT3G58730 AT4G23710 AT4G25950 AT4G37640 AT4G39080 AT5G50160 AT5G57110
34	P	GO:0006811	ion transport	0.0001816678916	20.681	6	18	0	AT1G12840 AT1G78900 AT2G21410 AT2G28520 AT2G41560 AT3G01390 AT3G21180 AT3G25610 AT3G28710 AT3G28715 AT3G42050 AT3G58730 AT4G23710 AT4G25950 AT4G37640 AT4G39080 AT5G50160 AT5G57110
34	P	GO:0006812	cation transport	6.396729388e-05	24.692	6	18	0	AT1G12840 AT1G78900 AT2G21410 AT2G28520 AT2G41560 AT3G01390 AT3G21180 AT3G25610 AT3G28710 AT3G28715 AT3G42050 AT3G58730 AT4G23710 AT4G25950 AT4G37640 AT4G39080 AT5G50160 AT5G57110
34	P	GO:0006818	hydrogen transport	4.997596375e-09	118.092	6	18	0	AT1G12840 AT1G78900 AT2G21410 AT2G28520 AT2G41560 AT3G01390 AT3G21180 AT3G25610 AT3G28710 AT3G28715 AT3G42050 AT3G58730 AT4G23710 AT4G25950 AT4G37640 AT4G39080 AT5G50160 AT5G57110
34	P	GO:0015672	monovalent inorganic cation transport	2.911467129e-07	60.808	6	18	0	AT1G12840 AT1G78900 AT2G21410 AT2G28520 AT2G41560 AT3G01390 AT3G21180 AT3G25610 AT3G28710 AT3G28715 AT3G42050 AT3G58730 AT4G23710 AT4G25950 AT4G37640 AT4G39080 AT5G50160 AT5G57110
34	P	GO:0015992	proton transport	4.997596375e-09	118.092	6	18	0	AT1G12840 AT1G78900 AT2G21410 AT2G28520 AT2G41560 AT3G01390 AT3G21180 AT3G25610 AT3G28710 AT3G28715 AT3G42050 AT3G58730 AT4G23710 AT4G25950 AT4G37640 AT4G39080 AT5G50160 AT5G57110
34	P	GO:0051179	localization	0.01058299621	6.208	8	18	0	AT1G12840 AT1G78900 AT2G21410 AT2G28520 AT2G41560 AT3G01390 AT3G21180 AT3G25610 AT3G28710 AT3G28715 AT3G42050 AT3G58730 AT4G23710 AT4G25950 AT4G37640 AT4G39080 AT5G50160 AT5G57110
34	P	GO:0051234	establishment of localization	0.00989254468	6.266	8	18	0	AT1G12840 AT1G78900 AT2G21410 AT2G28520 AT2G41560 AT3G01390 AT3G21180 AT3G25610 AT3G28710 AT3G28715 AT3G42050 AT3G58730 AT4G23710 AT4G25950 AT4G37640 AT4G39080 AT5G50160 AT5G57110
36	C	GO:0012505	endomembrane system	5.39516544e-06	3.729	17	23	0	AT1G09850 AT1G20850 AT1G29080 AT1G29090 AT1G29110 AT1G47128 AT2G21430 AT2G27420 AT2G34080 AT3G19390 AT3G19400 AT3G43960 AT3G48340 AT3G48350 AT3G49340 AT3G54940 AT3G59540 AT4G16190 AT4G35350 AT4G39090 AT5G43060 AT5G44320 AT5G50260
36	C	GO:0016020	membrane	0.00085451436	2.491	18	23	0	AT1G09850 AT1G20850 AT1G29080 AT1G29090 AT1G29110 AT1G47128 AT2G21430 AT2G27420 AT2G34080 AT3G19390 AT3G19400 AT3G43960 AT3G48340 AT3G48350 AT3G49340 AT3G54940 AT3G59540 AT4G16190 AT4G35350 AT4G39090 AT5G43060 AT5G44320 AT5G50260
36	F	GO:0003824	catalytic activity	6.1877116e-07	2.982	21	23	0	AT1G09850 AT1G20850 AT1G29080 AT1G29090 AT1G29110 AT1G47128 AT2G21430 AT2G27420 AT2G34080 AT3G19390 AT3G19400 AT3G43960 AT3G48340 AT3G48350 AT3G49340 AT3G54940 AT3G59540 AT4G16190 AT4G35350 AT4G39090 AT5G43060 AT5G44320 AT5G50260
36	F	GO:0008233	peptidase activity	2.68880174e-30	39.211	21	23	0	AT1G09850 AT1G20850 AT1G29080 AT1G29090 AT1G29110 AT1G47128 AT2G21430 AT2G27420 AT2G34080 AT3G19390 AT3G19400 AT3G43960 AT3G48340 AT3G48350 AT3G49340 AT3G54940 AT3G59540 AT4G16190 AT4G35350 AT4G39090 AT5G43060 AT5G44320 AT5G50260
36	F	GO:0008234	cysteine-type peptidase activity	1.25738108e-41	130.403	21	23	0	AT1G09850 AT1G20850 AT1G29080 AT1G29090 AT1G29110 AT1G47128 AT2G21430 AT2G27420 AT2G34080 AT3G19390 AT3G19400 AT3G43960 AT3G48340 AT3G48350 AT3G49340 AT3G54940 AT3G59540 AT4G16190 AT4G35350 AT4G39090 AT5G43060 AT5G44320 AT5G50260
36	F	GO:0016787	hydrolase activity	1.401665e-16	8.764	21	23	0	AT1G09850 AT1G20850 AT1G29080 AT1G29090 AT1G29110 AT1G47128 AT2G21430 AT2G27420 AT2G34080 AT3G19390 AT3G19400 AT3G43960 AT3G48340 AT3G48350 AT3G49340 AT3G54940 AT3G59540 AT4G16190 AT4G35350 AT4G39090 AT5G43060 AT5G44320 AT5G50260
36	P	GO:0006508	proteolysis	1.209743943e-25	30.323	20	23	0	AT1G09850 AT1G20850 AT1G29080 AT1G29090 AT1G29110 AT1G47128 AT2G21430 AT2G27420 AT2G34080 AT3G19390 AT3G19400 AT3G43960 AT3G48340 AT3G48350 AT3G49340 AT3G54940 AT3G59540 AT4G16190 AT4G35350 AT4G39090 AT5G43060 AT5G44320 AT5G50260
36	P	GO:0008152	metabolic process	3.86909938e-05	2.300	22	23	0	AT1G09850 AT1G20850 AT1G29080 AT1G29090 AT1G29110 AT1G47128 AT2G21430 AT2G27420 AT2G34080 AT3G19390 AT3G19400 AT3G43960 AT3G48340 AT3G48350 AT3G49340 AT3G54940 AT3G59540 AT4G16190 AT4G35350 AT4G39090 AT5G43060 AT5G44320 AT5G50260
36	P	GO:0009987	cellular process	3.836708105e-05	2.301	22	23	0	AT1G09850 AT1G20850 AT1G29080 AT1G29090 AT1G29110 AT1G47128 AT2G21430 AT2G27420 AT2G34080 AT3G19390 AT3G19400 AT3G43960 AT3G48340 AT3G48350 AT3G49340 AT3G54940 AT3G59540 AT4G16190 AT4G35350 AT4G39090 AT5G43060 AT5G44320 AT5G50260
36	P	GO:0019538	protein metabolic process	7.50464691e-14	5.803	22	23	0	AT1G09850 AT1G20850 AT1G29080 AT1G29090 AT1G29110 AT1G47128 AT2G21430 AT2G27420 AT2G34080 AT3G19390 AT3G19400 AT3G43960 AT3G48340 AT3G48350 AT3G49340 AT3G54940 AT3G59540 AT4G16190 AT4G35350 AT4G39090 AT5G43060 AT5G44320 AT5G50260
36	P	GO:0043170	macromolecule metabolic process	3.49947344e-10	3.940	22	23	0	AT1G09850 AT1G20850 AT1G29080 AT1G29090 AT1G29110 AT1G47128 AT2G21430 AT2G27420 AT2G34080 AT3G19390 AT3G19400 AT3G43960 AT3G48340 AT3G48350 AT3G49340 AT3G54940 AT3G59540 AT4G16190 AT4G35350 AT4G39090 AT5G43060 AT5G44320 AT5G50260
36	P	GO:0044237	cellular metabolic process	3.878124542e-07	2.850	22	23	0	AT1G09850 AT1G20850 AT1G29080 AT1G29090 AT1G29110 AT1G47128 AT2G21430 AT2G27420 AT2G34080 AT3G19390 AT3G19400 AT3G43960 AT3G48340 AT3G48350 AT3G49340 AT3G54940 AT3G59540 AT4G16190 AT4G35350 AT4G39090 AT5G43060 AT5G44320 AT5G50260
36	P	GO:0044238	primary metabolic process	4.514020081e-07	2.830	22	23	0	AT1G09850 AT1G20850 AT1G29080 AT1G29090 AT1G29110 AT1G47128 AT2G21430 AT2G27420 AT2G34080 AT3G19390 AT3G19400 AT3G43960 AT3G48340 AT3G48350 AT3G49340 AT3G54940 AT3G59540 AT4G16190 AT4G35350 AT4G39090 AT5G43060 AT5G44320 AT5G50260
36	P	GO:0044260	cellular macromolecule metabolic process	1.076375899e-13	5.709	22	23	0	AT1G09850 AT1G20850 AT1G29080 AT1G29090 AT1G29110 AT1G47128 AT2G21430 AT2G27420 AT2G34080 AT3G19390 AT3G19400 AT3G43960 AT3G48340 AT3G48350 AT3G49340 AT3G54940 AT3G59540 AT4G16190 AT4G35350 AT4G39090 AT5G43060 AT5G44320 AT5G50260
36	P	GO:0044267	cellular protein metabolic process	5.525542398e-14	5.885	22	23	0	AT1G09850 AT1G20850 AT1G29080 AT1G29090 AT1G29110 AT1G47128 AT2G21430 AT2G27420 AT2G34080 AT3G19390 AT3G19400 AT3G43960 AT3G48340 AT3G48350 AT3G49340 AT3G54940 AT3G59540 AT4G16190 AT4G35350 AT4G39090 AT5G43060 AT5G44320 AT5G50260
37	C	GO:0005622	intracellular	8.29587696e-08	2.668	25	27	0	AT1G06430 AT1G07510 AT1G15700 AT1G24490 AT1G48030 AT1G49630 AT1G50250 AT1G54210 AT2G20530 AT2G26140 AT2G29080 AT2G30950 AT2G33040 AT2G46470 AT3G05780 AT3G05790 AT3G13970 AT3G19170 AT3G27280 AT4G28510 AT5G15250 AT5G40770 AT5G42270 AT5G44140 AT5G47040 AT5G53170 AT5G62050
37	C	GO:0005737	cytoplasm	3.66481416e-12	4.031	25	27	0	AT1G06430 AT1G07510 AT1G15700 AT1G24490 AT1G48030 AT1G49630 AT1G50250 AT1G54210 AT2G20530 AT2G26140 AT2G29080 AT2G30950 AT2G33040 AT2G46470 AT3G05780 AT3G05790 AT3G13970 AT3G19170 AT3G27280 AT4G28510 AT5G15250 AT5G40770 AT5G42270 AT5G44140 AT5G47040 AT5G53170 AT5G62050
37	C	GO:0005739	mitochondrion	7.04403336e-13	12.582	16	27	0	AT1G06430 AT1G07510 AT1G15700 AT1G24490 AT1G48030 AT1G49630 AT1G50250 AT1G54210 AT2G20530 AT2G26140 AT2G29080 AT2G30950 AT2G33040 AT2G46470 AT3G05780 AT3G05790 AT3G13970 AT3G19170 AT3G27280 AT4G28510 AT5G15250 AT5G40770 AT5G42270 AT5G44140 AT5G47040 AT5G53170 AT5G62050
37	C	GO:0009507	chloroplast	0.000761550552	4.393	12	27	0	AT1G06430 AT1G07510 AT1G15700 AT1G24490 AT1G48030 AT1G49630 AT1G50250 AT1G54210 AT2G20530 AT2G26140 AT2G29080 AT2G30950 AT2G33040 AT2G46470 AT3G05780 AT3G05790 AT3G13970 AT3G19170 AT3G27280 AT4G28510 AT5G15250 AT5G40770 AT5G42270 AT5G44140 AT5G47040 AT5G53170 AT5G62050
37	C	GO:0009534	chloroplast thylakoid	4.69405104e-07	20.732	8	27	0	AT1G06430 AT1G07510 AT1G15700 AT1G24490 AT1G48030 AT1G49630 AT1G50250 AT1G54210 AT2G20530 AT2G26140 AT2G29080 AT2G30950 AT2G33040 AT2G46470 AT3G05780 AT3G05790 AT3G13970 AT3G19170 AT3G27280 AT4G28510 AT5G15250 AT5G40770 AT5G42270 AT5G44140 AT5G47040 AT5G53170 AT5G62050
37	C	GO:0009535	chloroplast thylakoid membrane	1.412524512e-07	24.150	8	27	0	AT1G06430 AT1G07510 AT1G15700 AT1G24490 AT1G48030 AT1G49630 AT1G50250 AT1G54210 AT2G20530 AT2G26140 AT2G29080 AT2G30950 AT2G33040 AT2G46470 AT3G05780 AT3G05790 AT3G13970 AT3G19170 AT3G27280 AT4G28510 AT5G15250 AT5G40770 AT5G42270 AT5G44140 AT5G47040 AT5G53170 AT5G62050
37	C	GO:0009536	plastid	0.000229060272	4.416	13	27	0	AT1G06430 AT1G07510 AT1G15700 AT1G24490 AT1G48030 AT1G49630 AT1G50250 AT1G54210 AT2G20530 AT2G26140 AT2G29080 AT2G30950 AT2G33040 AT2G46470 AT3G05780 AT3G05790 AT3G13970 AT3G19170 AT3G27280 AT4G28510 AT5G15250 AT5G40770 AT5G42270 AT5G44140 AT5G47040 AT5G53170 AT5G62050
37	C	GO:0009579	thylakoid	1.039663128e-06	18.730	8	27	0	AT1G06430 AT1G07510 AT1G15700 AT1G24490 AT1G48030 AT1G49630 AT1G50250 AT1G54210 AT2G20530 AT2G26140 AT2G29080 AT2G30950 AT2G33040 AT2G46470 AT3G05780 AT3G05790 AT3G13970 AT3G19170 AT3G27280 AT4G28510 AT5G15250 AT5G40770 AT5G42270 AT5G44140 AT5G47040 AT5G53170 AT5G62050
37	C	GO:0031090	organelle membrane	1.76812776e-05	10.273	9	27	0	AT1G06430 AT1G07510 AT1G15700 AT1G24490 AT1G48030 AT1G49630 AT1G50250 AT1G54210 AT2G20530 AT2G26140 AT2G29080 AT2G30950 AT2G33040 AT2G46470 AT3G05780 AT3G05790 AT3G13970 AT3G19170 AT3G27280 AT4G28510 AT5G15250 AT5G40770 AT5G42270 AT5G44140 AT5G47040 AT5G53170 AT5G62050
37	C	GO:0031976	plastid thylakoid	5.05283352e-07	20.539	8	27	0	AT1G06430 AT1G07510 AT1G15700 AT1G24490 AT1G48030 AT1G49630 AT1G50250 AT1G54210 AT2G20530 AT2G26140 AT2G29080 AT2G30950 AT2G33040 AT2G46470 AT3G05780 AT3G05790 AT3G13970 AT3G19170 AT3G27280 AT4G28510 AT5G15250 AT5G40770 AT5G42270 AT5G44140 AT5G47040 AT5G53170 AT5G62050
37	C	GO:0031984	organelle subcompartment	5.30502e-07	20.411	8	27	0	AT1G06430 AT1G07510 AT1G15700 AT1G24490 AT1G48030 AT1G49630 AT1G50250 AT1G54210 AT2G20530 AT2G26140 AT2G29080 AT2G30950 AT2G33040 AT2G46470 AT3G05780 AT3G05790 AT3G13970 AT3G19170 AT3G27280 AT4G28510 AT5G15250 AT5G40770 AT5G42270 AT5G44140 AT5G47040 AT5G53170 AT5G62050
37	C	GO:0042651	thylakoid membrane	1.77409008e-07	23.462	8	27	0	AT1G06430 AT1G07510 AT1G15700 AT1G24490 AT1G48030 AT1G49630 AT1G50250 AT1G54210 AT2G20530 AT2G26140 AT2G29080 AT2G30950 AT2G33040 AT2G46470 AT3G05780 AT3G05790 AT3G13970 AT3G19170 AT3G27280 AT4G28510 AT5G15250 AT5G40770 AT5G42270 AT5G44140 AT5G47040 AT5G53170 AT5G62050
37	C	GO:0043226	organelle	5.16256104e-07	2.880	23	27	0	AT1G06430 AT1G07510 AT1G15700 AT1G24490 AT1G48030 AT1G49630 AT1G50250 AT1G54210 AT2G20530 AT2G26140 AT2G29080 AT2G30950 AT2G33040 AT2G46470 AT3G05780 AT3G05790 AT3G13970 AT3G19170 AT3G27280 AT4G28510 AT5G15250 AT5G40770 AT5G42270 AT5G44140 AT5G47040 AT5G53170 AT5G62050
37	C	GO:0043227	membrane-bound organelle	8.95064856e-08	3.124	23	27	0	AT1G06430 AT1G07510 AT1G15700 AT1G24490 AT1G48030 AT1G49630 AT1G50250 AT1G54210 AT2G20530 AT2G26140 AT2G29080 AT2G30950 AT2G33040 AT2G46470 AT3G05780 AT3G05790 AT3G13970 AT3G19170 AT3G27280 AT4G28510 AT5G15250 AT5G40770 AT5G42270 AT5G44140 AT5G47040 AT5G53170 AT5G62050
37	C	GO:0043229	intracellular organelle	5.14575096e-07	2.881	23	27	0	AT1G06430 AT1G07510 AT1G15700 AT1G24490 AT1G48030 AT1G49630 AT1G50250 AT1G54210 AT2G20530 AT2G26140 AT2G29080 AT2G30950 AT2G33040 AT2G46470 AT3G05780 AT3G05790 AT3G13970 AT3G19170 AT3G27280 AT4G28510 AT5G15250 AT5G40770 AT5G42270 AT5G44140 AT5G47040 AT5G53170 AT5G62050
37	C	GO:0043231	intracellular membrane-bound organelle	8.9187924e-08	3.125	23	27	0	AT1G06430 AT1G07510 AT1G15700 AT1G24490 AT1G48030 AT1G49630 AT1G50250 AT1G54210 AT2G20530 AT2G26140 AT2G29080 AT2G30950 AT2G33040 AT2G46470 AT3G05780 AT3G05790 AT3G13970 AT3G19170 AT3G27280 AT4G28510 AT5G15250 AT5G40770 AT5G42270 AT5G44140 AT5G47040 AT5G53170 AT5G62050
37	C	GO:0044422	organelle part	0.00475805736	4.561	10	27	0	AT1G06430 AT1G07510 AT1G15700 AT1G24490 AT1G48030 AT1G49630 AT1G50250 AT1G54210 AT2G20530 AT2G26140 AT2G29080 AT2G30950 AT2G33040 AT2G46470 AT3G05780 AT3G05790 AT3G13970 AT3G19170 AT3G27280 AT4G28510 AT5G15250 AT5G40770 AT5G42270 AT5G44140 AT5G47040 AT5G53170 AT5G62050
37	C	GO:0044424	intracellular part	1.9348476e-08	2.834	25	27	0	AT1G06430 AT1G07510 AT1G15700 AT1G24490 AT1G48030 AT1G49630 AT1G50250 AT1G54210 AT2G20530 AT2G26140 AT2G29080 AT2G30950 AT2G33040 AT2G46470 AT3G05780 AT3G05790 AT3G13970 AT3G19170 AT3G27280 AT4G28510 AT5G15250 AT5G40770 AT5G42270 AT5G44140 AT5G47040 AT5G53170 AT5G62050
37	C	GO:0044434	chloroplast part	9.16481832e-06	14.148	8	27	0	AT1G06430 AT1G07510 AT1G15700 AT1G24490 AT1G48030 AT1G49630 AT1G50250 AT1G54210 AT2G20530 AT2G26140 AT2G29080 AT2G30950 AT2G33040 AT2G46470 AT3G05780 AT3G05790 AT3G13970 AT3G19170 AT3G27280 AT4G28510 AT5G15250 AT5G40770 AT5G42270 AT5G44140 AT5G47040 AT5G53170 AT5G62050
[truncated: 1,372 more rows]
